# Supplementary material for: Gene regulatory network analysis identifies dysregulation of hypoxia pathways as contributing to glioblastoma treatment resistance in females
Source: Biol Sex Differ. 2026 May 21;17:134. doi: 10.1186/s13293-026-00927-4 (PMC13371200; doi:10.1186/s13293-026-00927-4)
Supplement: Supplementary file 2 — Supplementary Material 2. [file 13293_2026_927_MOESM2_ESM.xlsx]

## Sheet: S1
Supplementary Table 1. Pathway analysis results for TCGA LGG male vs. LGG female.
pathway	pval	padj	pvalErrorSD	enrichmentScore	normalizedEnrichmentScore	remainingGeneCount	leadingGenesDrivingEnrichment
REACTOME_RNA_POLYMERASE_II_TRANSCRIPTION	5.86279e-18	2.22493e-14	1.09593	0.35296	1.84463	1370	H2BC21; TP53AIP1; H4C12; PSMD7; H2BC7; H2BC4; H2BC15; ZNF750; COX18; RAD9B; ZNF556; ZNF223; TP53INP1; ZNF799; UBE2E1; PSMD12; RNF34; POU4F1; ZNF726; SERPINB13; ZNF273; ZKSCAN7; ZNF140; ZNF749; ZNF776; ZNF700; YEATS4; ZNF586; ZNF570; ZNF558; ZNF587; H3C1; TP63; GTF2E1; TNFRSF10B; H3C12; CARM1; ZNF443; ZNF124; ZNF627; CSTF3; ZNF557; RFC5; MAPKAPK5; KRBOX4; ZNF417; ZNF564; PTPN1; ZNF746; IHH; ZNF761…
REACTOME_CELL_CYCLE	3.64263e-13	6.91189e-10	0.932595	0.383492	1.97694	687	H2BC21; H4C12; MSH4; PSMD7; H2BC7; BORA; H2BC4; H2BC15; UBE2N; RAD9B; UBE2E1; PSMD12; H3C1; DHFR; TUBB3; H3C12; MIS12; RFC5; MSH5; H2AZ2; MLH1; H2BC8; POLR2C; NUP42; RMI1; CENPP; CCNA1; H4C16; HAUS2; PSMD10; H2BC5; H2BC13; H2AC6; TUBB8; MAD1L1; RBBP4; CENPL; ORC2; PSMC1; HUS1; CUL1; RB1; ORC6; E2F3; MAD2L1; H2BC17; H3C10; SPC25; CHTF8; PPP1CC; CCNE2; PSMA6; CDK7; MCM8; PSME3; CCNH; MZT1; SKP2; CE…
WP_CILIOPATHIES	8.05993e-13	1.01958e-09	0.921426	0.544407	2.6978	183	IQCB1; CCDC65; MAK; FLCN; HYLS1; TMEM17; DNAI1; DNAI2; CEP19; PKD1L1; MCIDAS; BBS4; DNAAF1; BBS12; DNAJB13; NPHP3; TMEM138; CCDC103; RSPH4A; ARL2BP; CCDC40; TTC8; DCDC2; INPP5E; RP2; ARL6; DNAH11; TCTN1; BBS1; GAS8; CFAP52; RPGRIP1; PKHD1; TMEM231; CCNO; RAB28; DNAAF6; IFT80; AK7; NME9; TCTN2; TMEM67; PKD2; TRIM32; ODAD1; IFT57; DNAAF5; DNAH6; DYNC2LI1; SPAG1; EVC; CFAP53; TMEM107; NEK8; CNGB1; T…
REACTOME_CELL_CYCLE_MITOTIC	3.56505e-11	3.38234e-08	0.851339	0.390725	2.00289	555	H2BC21; H4C12; PSMD7; H2BC7; BORA; H2BC4; H2BC15; UBE2E1; PSMD12; H3C1; DHFR; TUBB3; H3C12; MIS12; RFC5; H2AZ2; H2BC8; NUP42; CENPP; CCNA1; H4C16; HAUS2; PSMD10; H2BC5; H2BC13; H2AC6; TUBB8; MAD1L1; RBBP4; CENPL; ORC2; PSMC1; CUL1; RB1; ORC6; E2F3; MAD2L1; H2BC17; H3C10; SPC25; PPP1CC; CCNE2; PSMA6; CDK7; MCM8; PSME3; CCNH; MZT1; SKP2; CENPQ; TUBA1B; HMMR; DBF4; CNEP1R1; NEK6; LYN; RCC2; RAB1A; A…
REACTOME_DEPOSITION_OF_NEW_CENPA_CONTAINING_NUCLEOSOMES_AT_THE_CENTROMERE	1.20502e-10	7.38271e-08	0.826657	0.670689	3.08409	70	H2BC21; H4C12; H2BC7; H2BC4; H2BC15; H2AZ2; H2BC8; CENPP; H4C16; H2BC5; H2BC13; H2AC6; RBBP4; CENPL; H2BC17; CENPQ; H2BC11; CENPN; MIS18A; H2AC8; HJURP; MIS18BP1; H4C5; H2BC9; NPM1; CENPK; CENPU; KNL1; CENPI; ITGB3BP; H2BC12; H4C4; H4C8; RUVBL1; H4C9; OIP5; CENPA
REACTOME_MEIOTIC_RECOMBINATION	1.32258e-10	7.38271e-08	0.826657	0.640507	2.98033	82	H2BC21; H4C12; MSH4; H2BC7; H2BC4; H2BC15; H3C1; H3C12; MSH5; H2AZ2; MLH1; H2BC8; H4C16; H2BC5; H2BC13; H2AC6; H2BC17; H3C10; MLH3; H2BC11; H3C6; PSMC3IP; H2AC8; MND1; H3-4; H4C5; H3C8; H2BC9; BRCA1; CDK2; BRCA2; H2BC12; H4C4; H3-3A; H4C8; H4C9
REACTOME_HCMV_EARLY_EVENTS	1.36177e-10	7.38271e-08	0.826657	0.568341	2.75607	133	H2BC21; H4C12; H2BC7; H2BC4; H2BC18; H2BC15; H3C1; TUBB3; H3C12; H2AC11; H2BC8; NUP42; H4C16; ELK1; H2BC5; H2BC13; H2AC6; TUBB8; RBBP4; GPS2; H2BC17; H3C10; TUBA1B; H2AC13; NUP88; H2BC11; POM121; H3C6; NUP210; TUBA1C; EZH2; H2AC8; NUP35; H4C5; H3C8; H2BC9; EED; TUBA4B; H2AC12; NUP37; TUBAL3; POM121C; TUBB1; H2BC12; NUP160; H4C4; NUP54; H4C8; H4C9
REACTOME_CELL_CYCLE_CHECKPOINTS	3.40645e-10	1.61593e-07	0.814036	0.448619	2.26464	291	H2BC21; H4C12; PSMD7; H2BC7; H2BC4; H2BC15; UBE2N; RAD9B; UBE2E1; PSMD12; MIS12; RFC5; H2BC8; RMI1; CENPP; CCNA1; H4C16; PSMD10; H2BC5; H2BC13; MAD1L1; CENPL; ORC2; PSMC1; HUS1; ORC6; MAD2L1; H2BC17; SPC25; PPP1CC; CCNE2; PSMA6; MCM8; PSME3; CENPQ; UIMC1; DBF4; RCC2; ANAPC5; ANAPC7; H2BC11; RFC3; CENPN; RAD1; CCNE1; NDE1; PSMD11; ERCC6L; MDM4; PSMD9; TP53; PPP2R1B; H3-4; YWHAQ; ORC4; CCNA2; KIF18…
REACTOME_M_PHASE	1.8385e-09	7.75236e-07	0.788187	0.396259	2.01412	411	H2BC21; H4C12; PSMD7; H2BC7; H2BC4; H2BC15; UBE2E1; PSMD12; H3C1; TUBB3; H3C12; MIS12; H2AZ2; H2BC8; NUP42; CENPP; H4C16; HAUS2; PSMD10; H2BC5; H2BC13; H2AC6; TUBB8; MAD1L1; CENPL; PSMC1; RB1; MAD2L1; H2BC17; H3C10; SPC25; PPP1CC; PSMA6; PSME3; MZT1; CENPQ; TUBA1B; CNEP1R1; NEK6; RCC2; RAB1A; ANAPC5; NUP88; ANAPC7; H2BC11; CENPN; BLZF1; POM121; PPP2R2A; H3C6; NDE1; CEP152; NUP210; TUBA1C; PSMD11;…
REACTOME_CHROMOSOME_MAINTENANCE	2.19021e-09	8.31184e-07	0.774939	0.535463	2.60677	137	H2BC21; H4C12; H2BC7; H2BC4; H2BC15; RFC5; H2AZ2; H2BC8; POLR2C; CENPP; CCNA1; H4C16; H2BC5; H2BC13; H2AC6; RBBP4; CENPL; H2BC17; CHTF8; CENPQ; PIF1; H2BC11; RFC3; CENPN; SHQ1; POLR2D; MIS18A; H2AC8; HJURP; H3-4; CCNA2; PRIM1; MIS18BP1; H4C5; RTEL1; POLD3; H2BC9; NPM1; CENPK; TERT; CENPU; KNL1; CDK2; TEN1; CENPI; ITGB3BP; H2BC12; H4C4; H3-3A; H4C8; RUVBL1; H4C9; OIP5; CENPA; PRIM2
REACTOME_DNA_REPLICATION	4.6591e-09	1.60739e-06	0.761461	0.489033	2.4234	183	H2BC21; H4C12; PSMD7; H2BC7; H2BC4; H2BC15; UBE2E1; PSMD12; H3C1; H3C12; RFC5; H2AZ2; H2BC8; CCNA1; H4C16; PSMD10; H2BC5; H2BC13; H2AC6; ORC2; PSMC1; CUL1; ORC6; H2BC17; H3C10; CCNE2; PSMA6; MCM8; PSME3; SKP2; DBF4; ANAPC5; GINS4; ANAPC7; H2BC11; RFC3; RPA4; CCNE1; POLE3; H3C6; PSMD11; H2AC8; PSMD9; ORC4; CCNA2; PRIM1; H4C5; H3C8; POLD3; ANAPC15; H2BC9; PSMC2; PSMD6; PSMD14; CDK2; H2BC12; H4C4; C…
REACTOME_TRANSCRIPTIONAL_REGULATION_BY_SMALL_RNAS	6.78103e-09	2.1445e-06	0.761461	0.574992	2.72519	102	H2BC21; H4C12; H2BC7; H2BC4; H2BC15; H3C1; H3C12; H2AZ2; H2BC8; POLR2C; NUP42; H4C16; H2BC5; H2BC13; H2AC6; H2BC17; H3C10; NUP88; H2BC11; POM121; POLR2D; H3C6; NUP210; H2AC8; NUP35; H4C5; H3C8; H2BC9; NUP37; POM121C; H2BC12; NUP160; H4C4; NUP54; H3-3A; H4C8; H4C9; H3C13; NDC1; NUP85; H2BC6; NUP107; H4C14; H4C15; H2BC3; H4C1; H4C2; H2AX; H4C3; H2AC4; SEH1L; NUP205; RAN; H2AC20; POLR2B
KEGG_SYSTEMIC_LUPUS_ERYTHEMATOSUS	2.42724e-08	7.08567e-06	0.733762	0.528242	2.55844	128	H2BC21; H4C12; H2BC7; H2BC4; H2BC18; H2BC15; H3C1; H3C12; H2AC11; H2AZ2; H2BC8; H4C16; H2BC5; H2BC13; H2AC6; H2BC17; H3C10; H2AC13; H2BC11; MACROH2A1; CD86; H3C6; C3; FCGR2A; H2AC8; CD80; H3-4; H2BW2; H4C5; H3C8; H2BC9; H2AC12; C7; HLA-DMB; FCGR1A; HLA-DRA; H2BC12; HLA-DQB1; H4C4; H3-3A; H4C8; H4C9; HLA-DPA1; H3C13; TRIM21; IL10; C1S; CD28; C1QC; H2BC6; H4C14; H4C15; IFNG; HLA-DQA1; FCGR3A; FCGR3…
WP_TYROBP_CAUSAL_NETWORK_IN_MICROGLIA	2.79144e-08	7.5668e-06	0.733762	0.656313	2.98236	60	SH2B3; PLEK; TGFBR1; GIMAP2; IGSF6; DPYD; IL13RA1; SLC7A7; APBB1IP; IL18; BIN2; KCNE3; SFT2D2; NCF2; C3; LHFPL2; CD84; IL10RA; SAMSN1; CXCL16; FKBP15; ITGAX; TMEM106A; ITGAM; LOXL3; ZFP36L2; SPP1; RBM47; RGS1; NCKAP1L; GAPT; CD4; CD37; TYROBP; GAL3ST4; C1QC; CREB3L2; ELF4; NPC2; HCLS1; GPX1; RNASE6
REACTOME_ASSEMBLY_OF_THE_ORC_COMPLEX_AT_THE_ORIGIN_OF_REPLICATION	3.57407e-08	9.04239e-06	0.719513	0.63445	2.90113	64	H2BC21; H4C12; H2BC7; H2BC4; H2BC15; H3C1; H3C12; H2AZ2; H2BC8; H4C16; H2BC5; H2BC13; H2AC6; ORC2; ORC6; H2BC17; H3C10; H2BC11; H3C6; H2AC8; ORC4; H4C5; H3C8; H2BC9; H2BC12; H4C4; H3-3A; H4C8; H4C9; ORC5; H3C13; H2BC6; H4C14; H4C15; H2BC3; H4C1; H4C2; H2AX; H4C3; KPNA6; H2AC4; ORC1
REACTOME_DNA_REPLICATION_PRE_INITIATION	4.20017e-08	9.95539e-06	0.719513	0.497647	2.44606	155	H2BC21; H4C12; PSMD7; H2BC7; H2BC4; H2BC15; UBE2E1; PSMD12; H3C1; H3C12; H2AZ2; H2BC8; H4C16; PSMD10; H2BC5; H2BC13; H2AC6; ORC2; PSMC1; ORC6; H2BC17; H3C10; PSMA6; MCM8; PSME3; DBF4; ANAPC5; ANAPC7; H2BC11; RPA4; POLE3; H3C6; PSMD11; H2AC8; PSMD9; ORC4; PRIM1; H4C5; H3C8; ANAPC15; H2BC9; PSMC2; PSMD6; PSMD14; CDK2; H2BC12; H4C4; CDC6; H3-3A; H4C8; H4C9; ORC5; MCM2; ANAPC4; PRIM2; H3C13; CDC7; GM…
REACTOME_MITOTIC_PROPHASE	4.5654e-08	9.95539e-06	0.719513	0.513779	2.49952	138	H2BC21; H4C12; H2BC7; H2BC4; H2BC15; H3C1; H3C12; H2AZ2; H2BC8; NUP42; H4C16; H2BC5; H2BC13; H2AC6; RB1; H2BC17; H3C10; CNEP1R1; NEK6; RAB1A; NUP88; H2BC11; BLZF1; POM121; H3C6; NUP210; TMPO; H2AC8; PPP2R1B; USO1; NUP35; H3-4; H4C5; H3C8; PPP2CA; H2BC9; CCNB1; GORASP1; NUP37; POM121C; H2BC12; NUP160; VRK2; H4C4; LPIN3; NUP54; LMNB1; H3-3A; H4C8; H4C9; CCNB2; H3C13; RAB1B; NDC1; NUP85; SMC4; GOLGA…
REACTOME_CHROMATIN_MODIFICATIONS_DURING_THE_MATERNAL_TO_ZYGOTIC_TRANSITION_MZT	4.72193e-08	9.95539e-06	0.719513	0.632171	2.90098	66	H2BC21; H4C12; H2BC7; H2BC4; H2BC15; H3C1; H3C12; H2AZ2; H2BC8; H4C16; H2BC5; H2BC13; H2AC6; H2BC17; H3C10; UNG; H2BC11; H3C6; H2AC8; H4C5; H3C8; H2BC9; STPG4; H2BC12; H4C4; H3-3A; H4C8; METTL23; H4C9
REACTOME_GENE_SILENCING_BY_RNA	5.71532e-08	1.14156e-05	0.719513	0.513905	2.49051	134	H2BC21; H4C12; H2BC7; H2BC4; H2BC15; H3C1; H3C12; H2AZ2; H2BC8; POLR2C; NUP42; H4C16; MAEL; H2BC5; H2BC13; H2AC6; H2BC17; H3C10; PIWIL4; PRKRA; NUP88; H2BC11; POM121; POLR2D; H3C6; MYBL1; NUP210; H2AC8; NUP35; PLD6; H4C5; H3C8; H2BC9; FKBP6; NUP37; POM121C; H2BC12; NUP160; H4C4; NUP54; H3-3A; H4C8; H4C9; DDX4; H3C13; NDC1; NUP85; H2BC6; NUP107; H4C14; H4C15; DGCR8; H2BC3; H4C1; H4C2; MOV10L1; H2A…
REACTOME_PRC2_METHYLATES_HISTONES_AND_DNA	6.76397e-08	1.28346e-05	0.704976	0.623452	2.85766	68	H2BC21; H4C12; H2BC7; H2BC4; H2BC15; H3C1; H3C12; H2AZ2; H2BC8; H4C16; H2BC5; H2BC13; H2AC6; RBBP4; H2BC17; H3C10; H2BC11; H3C6; EZH2; DNMT3B; H2AC8; H4C5; H3C8; H2BC9; EED; H2BC12; H4C4; H3-3A; H4C8; H4C9
REACTOME_ACTIVATION_OF_ANTERIOR_HOX_GENES_IN_HINDBRAIN_DEVELOPMENT_DURING_EARLY_EMBRYOGENESIS	7.2883e-08	1.3171e-05	0.704976	0.537584	2.58677	118	H2BC21; H4C12; H2BC7; H2BC4; H2BC15; H3C1; H3C12; H2AZ2; H2BC8; POLR2C; H4C16; H2BC5; H2BC13; CNOT9; H2AC6; RBBP4; H2BC17; H3C10; HOXC4; H2BC11; POLR2D; HOXB3; H3C6; ZNF335; RARB; EZH2; H2AC8; HOXD3; HOXD4; H4C5; H3C8; H2BC9; EED; HOXB4; H2BC12; H4C4; H3-3A; H4C8; H4C9
REACTOME_HCMV_INFECTION	9.38562e-08	1.61902e-05	0.704976	0.486983	2.39816	157	H2BC21; H4C12; H2BC7; H2BC4; H2BC18; H2BC15; H3C1; TUBB3; H3C12; H2AC11; H2BC8; NUP42; H4C16; ELK1; H2BC5; H2BC13; H2AC6; TUBB8; RBBP4; GPS2; H2BC17; H3C10; TUBA1B; H2AC13; NUP88; H2BC11; POM121; H3C6; NUP210; TUBA1C; EZH2; H2AC8; NUP35; CHMP4C; H4C5; H3C8; H2BC9; EED; TUBA4B; H2AC12; NUP37; TUBAL3; POM121C; TUBB1; H2BC12; NUP160; H4C4; NUP54; HNRNPK; H4C8; H4C9
REACTOME_CONDENSATION_OF_PROPHASE_CHROMOSOMES	1.05391e-07	1.73896e-05	0.704976	0.610034	2.80238	69	H2BC21; H4C12; H2BC7; H2BC4; H2BC15; H3C1; H3C12; H2AZ2; H2BC8; H4C16; H2BC5; H2BC13; H2AC6; RB1; H2BC17; H3C10; H2BC11; H3C6; H2AC8; H3-4; H4C5; H3C8; H2BC9; CCNB1; H2BC12; H4C4; H3-3A; H4C8; H4C9; H3C13; SMC4; H2BC6; H4C14; H4C15; KMT5A; NCAPG2; H2BC3; CDK1; H4C1; H4C2; H2AX; H4C3; H2AC4
REACTOME_G2_M_CHECKPOINTS	1.40163e-07	2.21632e-05	0.690132	0.467557	2.30894	167	H2BC21; H4C12; PSMD7; H2BC7; H2BC4; H2BC15; UBE2N; RAD9B; PSMD12; RFC5; H2BC8; RMI1; H4C16; PSMD10; H2BC5; H2BC13; ORC2; PSMC1; HUS1; ORC6; H2BC17; PSMA6; MCM8; PSME3; UIMC1; DBF4; H2BC11; RFC3; RAD1; PSMD11; PSMD9; TP53; H3-4; YWHAQ; ORC4; H4C5; H2BC9; CCNB1; PSMC2; PSMD6; YWHAH; BRCA1; YWHAZ; PSMD14; CDK2; H2BC12; EXO1; H4C4; CDC6; H4C8; BRIP1; H4C9; ORC5; CHEK1; CLSPN; MCM2; CDC25C; WEE1; CCNB…
REACTOME_G2_M_DNA_DAMAGE_CHECKPOINT	1.50701e-07	2.23669e-05	0.690132	0.561348	2.63475	94	H2BC21; H4C12; H2BC7; H2BC4; H2BC15; UBE2N; RAD9B; RFC5; H2BC8; RMI1; H4C16; H2BC5; H2BC13; HUS1; H2BC17; UIMC1; H2BC11; RFC3; RAD1; TP53; H3-4; YWHAQ; H4C5; H2BC9; CCNB1; YWHAH; BRCA1; YWHAZ; H2BC12; EXO1; H4C4; H4C8; BRIP1; H4C9; CHEK1; CDC25C; WEE1; RBBP8; KAT5; H2BC6; RFC4; CHEK2; H4C14; H4C15; BARD1; H2BC3; CDK1; H4C1; H4C2; BRCC3; H2AX; H4C3; ABRAXAS1; DNA2
REACTOME_TRANSCRIPTIONAL_REGULATION_OF_GRANULOPOIESIS	1.57024e-07	2.23669e-05	0.690132	0.565458	2.64361	85	H2BC21; H4C12; H2BC7; H2BC4; H2BC15; H3C1; H3C12; H2AZ2; H2BC8; IL6R; H4C16; H2BC5; H2BC13; H2AC6; H2BC17; CSF3R; H3C10; H2BC11; H3C6; CEBPA; CBFB; H2AC8; MYB; LEF1; TFDP1; H4C5; H3C8; KLF5; H2BC9; RUNX1; CDK2; H2BC12; H4C4; H3-3A; H4C8; H4C9
REACTOME_SIRT1_NEGATIVELY_REGULATES_RRNA_EXPRESSION	1.59132e-07	2.23669e-05	0.690132	0.614045	2.80327	63	H2BC21; H4C12; H2BC7; H2BC4; H2BC15; H3C1; H3C12; H2AZ2; H2BC8; H4C16; H2BC5; H2BC13; H2AC6; H2BC17; H3C10; H2BC11; H3C6; H2AC8; H4C5; H3C8; H2BC9; H2BC12; H4C4; H3-3A; H4C8; H4C9
REACTOME_MATERNAL_TO_ZYGOTIC_TRANSITION_MZT	1.9707e-07	2.671e-05	0.690132	0.517228	2.50466	123	ZSCAN4; H2BC21; H4C12; H2BC7; H2BC4; H2BC15; PAIP2; H3C1; H3C12; H2AZ2; H2BC8; EIF4A1; H4C16; H2BC5; H2BC13; CNOT9; H2AC6; EIF4E; PAIP1; H2BC17; H3C10; UNG; H1-8; H2BC11; POLR2D; H3C6; H2AC8; TP53; LEUTX; H4C5; H3C8; H2BC9; STPG4; ZFP36L2; H2BC12; PABPN1; PADI6; H4C4; H3-3A; H4C8; METTL23; H4C9
REACTOME_DNA_METHYLATION	3.74906e-07	4.90609e-05	0.674963	0.628636	2.85659	60	H2BC21; H4C12; H2BC7; H2BC4; H2BC15; H3C1; H3C12; H2AZ2; H2BC8; H4C16; H2BC5; H2BC13; H2AC6; H2BC17; H3C10; H2BC11; H3C6; DNMT3B; H2AC8; H4C5; H3C8; H2BC9; H2BC12; H4C4; H3-3A; H4C8; H4C9; H3C13; H2BC6; H4C14; UHRF1; H4C15; H2BC3; H4C1; H4C2; H2AX; H4C3; H2AC4
REACTOME_HOMOLOGY_DIRECTED_REPAIR	4.04559e-07	5.11767e-05	0.674963	0.490481	2.38618	138	H2BC21; H4C12; H2BC7; H2BC4; H2BC15; UBE2N; RAD9B; POLH; RFC5; H2BC8; RMI1; XRCC2; CCNA1; H4C16; H2BC5; H2BC13; HUS1; H2BC17; UIMC1; GEN1; H2BC11; RFC3; RAD1; POLE3; EME1; POLQ; H3-4; CCNA2; H4C5; RTEL1; RNF4; POLD3; H2BC9; SPIDR; BRCA1; RAD51AP1; CDK2; BRCA2; H2BC12; EXO1; H4C4; EME2; H4C8; BRIP1; H4C9; CHEK1; CLSPN; RAD51D; TIMELESS; RBBP8; KAT5; RAD51; H2BC6; RFC4; H4C14; H4C15; TIPIN; BARD1; …
REACTOME_MEIOSIS	4.81061e-07	5.70508e-05	0.659444	0.514759	2.46775	114	H2BC21; H4C12; MSH4; H2BC7; H2BC4; H2BC15; H3C1; H3C12; MSH5; H2AZ2; MLH1; H2BC8; H4C16; H2BC5; H2BC13; H2AC6; H2BC17; H3C10; MLH3; H2BC11; H3C6; PSMC3IP; H2AC8; MND1; H3-4; SUN1; H4C5; H3C8; H2BC9; FKBP6; BRCA1; CDK2; BRCA2; H2BC12; H4C4; LMNB1; H3-3A; H4C8; H4C9
REACTOME_PROCESSING_OF_DNA_DOUBLE_STRAND_BREAK_ENDS	4.81061e-07	5.70508e-05	0.659444	0.544056	2.55996	97	H2BC21; H4C12; H2BC7; H2BC4; H2BC15; UBE2N; RAD9B; RFC5; H2BC8; RMI1; CCNA1; H4C16; H2BC5; H2BC13; HUS1; H2BC17; UIMC1; H2BC11; RFC3; RAD1; H3-4; CCNA2; H4C5; RNF4; H2BC9; BRCA1; CDK2; H2BC12; EXO1; H4C4; H4C8; BRIP1; H4C9; CHEK1; CLSPN; TIMELESS; RBBP8; KAT5; H2BC6; RFC4; H4C14; H4C15; TIPIN; BARD1; H2BC3; H4C1; H4C2; BRCC3; PPP4C; H2AX; H4C3; ABRAXAS1; DNA2
REACTOME_RHO_GTPASE_EFFECTORS	6.59858e-07	7.58837e-05	0.659444	0.383904	1.93834	318	H2BC21; H4C12; H2BC7; H2BC4; H2BC15; RHOQ; H3C1; TUBB3; H3C12; MIS12; H2AZ2; H2BC8; CENPP; H4C16; H2BC5; H2BC13; H2AC6; TUBB8; MAD1L1; NCK1; CENPL; MAD2L1; H2BC17; H3C10; SPC25; PPP1CC; MAPK14; WIPF3; CENPQ; TUBA1B; RCC2; BTK; H2BC11; CENPN; RHPN2; ACTR3; H3C6; NDE1; NCF2; TUBA1C; CYFIP1; PFN2; ERCC6L; CTTN; H2AC8; PPP2R1B; KIF14; YWHAQ; KIF18A; H4C5; H3C8; TAX1BP3; PPP2CA; DIAPH1; H2BC9; SGO2; T…
REACTOME_RUNX1_REGULATES_GENES_INVOLVED_IN_MEGAKARYOCYTE_DIFFERENTIATION_AND_PLATELET_FUNCTION	1.08666e-06	0.00012129	0.643552	0.537137	2.51782	91	H2BC21; H4C12; H2BC7; H2BC4; H2BC15; H3C1; H3C12; H2AZ2; H2BC8; H4C16; H2BC5; H2BC13; H2AC6; PRMT6; H2BC17; H3C10; ZFPM1; H2BC11; H3C6; CBFB; H2AC8; H4C5; H3C8; H2BC9; HDAC1; RUNX1; H2BC12; H4C4; H3-3A; H4C8; KMT2B; H4C9
REACTOME_PRE_NOTCH_EXPRESSION_AND_PROCESSING	1.32623e-06	0.000143802	0.643552	0.51403	2.44341	104	H2BC21; H4C12; H2BC7; H2BC4; H2BC15; H3C1; H3C12; H2AZ2; H2BC8; H4C16; H2BC5; H2BC13; H2AC6; TMED2; E2F3; H2BC17; H3C10; POGLUT1; H2BC11; H3C6; H2AC8; TP53; TFDP1; H4C5; H3C8; H2BC9; RUNX1; H2BC12; H4C4; H3-3A; H4C8; H4C9
REACTOME_TELOMERE_MAINTENANCE	1.87451e-06	0.000197604	0.643552	0.503893	2.41351	110	H2BC21; H4C12; H2BC7; H2BC4; H2BC15; RFC5; H2AZ2; H2BC8; POLR2C; CCNA1; H4C16; H2BC5; H2BC13; H2AC6; H2BC17; CHTF8; PIF1; H2BC11; RFC3; SHQ1; POLR2D; H2AC8; H3-4; CCNA2; PRIM1; H4C5; RTEL1; POLD3; H2BC9; TERT; CDK2; TEN1; H2BC12; H4C4; H3-3A; H4C8; RUVBL1; H4C9
REACTOME_HCMV_LATE_EVENTS	1.94329e-06	0.000199319	0.627257	0.49762	2.38224	112	H2BC21; H4C12; H2BC7; H2BC4; H2BC18; H2BC15; H3C1; H3C12; H2AC11; H2BC8; NUP42; H4C16; H2BC5; H2BC13; H2AC6; H2BC17; H3C10; H2AC13; NUP88; H2BC11; POM121; H3C6; NUP210; H2AC8; NUP35; CHMP4C; H4C5; H3C8; H2BC9; H2AC12; NUP37; POM121C; H2BC12; NUP160; H4C4; NUP54; HNRNPK; H4C8; H4C9
REACTOME_HDACS_DEACETYLATE_HISTONES	2.21844e-06	0.000219218	0.627257	0.532716	2.49749	90	H2BC21; H4C12; H2BC7; H2BC4; H2BC18; H2BC15; H3C1; H3C12; H2AC11; H2BC8; H4C16; H2BC5; H2BC13; H2AC6; RBBP4; GPS2; H2BC17; H3C10; H2AC13; H2BC11; SUDS3; H3C6; H2AC8; H4C5; H3C8; H2BC9; H2AC12; HDAC1; SAP30; H2BC12; H4C4; H4C8; H4C9
REACTOME_ERCC6_CSB_AND_EHMT2_G9A_POSITIVELY_REGULATE_RRNA_EXPRESSION	2.25284e-06	0.000219218	0.627257	0.560819	2.58275	71	H2BC21; H4C12; H2BC7; H2BC4; H2BC15; H3C1; H3C12; H2AZ2; H2BC8; H4C16; H2BC5; H2BC13; H2AC6; RBBP4; H2BC17; H3C10; H2BC11; CBX3; H3C6; H2AC8; H4C5; H3C8; H2BC9; HDAC1; H2BC12; H4C4; H3-3A; H4C8; H4C9
REACTOME_OXIDATIVE_STRESS_INDUCED_SENESCENCE	3.83665e-06	0.000364002	0.610527	0.482308	2.32554	119	H2BC21; H4C12; H2BC7; H2BC4; H2BC15; H3C1; H3C12; MAPKAPK5; H2AZ2; H2BC8; H4C16; H2BC5; H2BC13; H2AC6; RNF2; RBBP4; E2F3; H2BC17; H3C10; MAPK14; H2BC11; H3C6; EZH2; MDM4; H2AC8; TP53; IFNB1; TFDP1; H4C5; H3C8; H2BC9; EED; SCMH1; H2BC12; H4C4; H3-3A; H4C8; H4C9
REACTOME_HATS_ACETYLATE_HISTONES	5.91047e-06	0.000547079	0.610527	0.462487	2.24999	138	H2BC21; H4C12; H2BC7; H2BC4; H2BC18; H2BC15; MORF4L2; YEATS4; H3C1; H3C12; H2AC11; ING3; H2BC8; H4C16; H2BC5; H2BC13; H2AC6; ACTL6A; H2BC17; H3C10; H2AC13; H2BC11; TAF12; KANSL2; MEAF6; H3C6; SUPT7L; H2AC8; DR1; MSL3; H4C5; H3C8; H2BC9; H2AC12; H2BC12; H4C4; ZZZ3; H4C8; RUVBL1; H4C9
REACTOME_FORMATION_OF_THE_BETA_CATENIN_TCF_TRANSACTIVATING_COMPLEX	1.00731e-05	0.000910179	0.593325	0.516443	2.41979	87	H2BC21; H4C12; H2BC7; H2BC4; H2BC15; H3C1; H3C12; H2AZ2; H2BC8; H4C16; H2BC5; H2BC13; H2AC6; H2BC17; H3C10; H2BC11; H3C6; H2AC8; H3-4; LEF1; H4C5; H3C8; H2BC9; HDAC1; TERT; H2BC12; H4C4; H3-3A; H4C8; RUVBL1; H4C9
WP_BARDET_BIEDL_SYNDROME	1.09068e-05	0.000962585	0.593325	0.518023	2.4288	88	IQCB1; MAK; FLCN; PKD1L1; BBS4; BBS12; NPHP3; TTC8; DCDC2; INPP5E; RP2; ARL6; BBS1; BMAL1; PKHD1; IFT80; TMEM67; PKD2; TRIM32; IFT57; DYNC2LI1; EVC; TMEM107; NEK8; EFHC2; CNGB1; TMEM216; BBS9; ARL13B; DYNC2I1; LZTFL1
REACTOME_B_WICH_COMPLEX_POSITIVELY_REGULATES_RRNA_EXPRESSION	1.14625e-05	0.000988641	0.593325	0.509429	2.3842	86	H2BC21; H4C12; H2BC7; H2BC4; H2BC15; H3C1; H3C12; H2AZ2; H2BC8; H4C16; H2BC5; H2BC13; H2AC6; H2BC17; H3C10; H2BC11; POLR1F; H3C6; H2AC8; H4C5; H3C8; H2BC9; H2BC12; H4C4; H3-3A; H4C8; H4C9
REACTOME_DISEASES_OF_PROGRAMMED_CELL_DEATH	1.2574e-05	0.00106041	0.593325	0.495841	2.34173	99	H2BC21; H4C12; H2BC7; H2BC4; H2BC15; H3C1; H3C12; H2AZ2; H2BC8; H4C16; H2BC5; H2BC13; H2AC6; RBBP4; H2BC17; H3C10; H2BC11; CASP8; H3C6; RIPK3; EZH2; DNMT3B; H2AC8; TP53; PRIM1; H4C5; H3C8; H2BC9; EED; RIPK1; FADD; H2BC12; H4C4; LMNB1; H3-3A; H4C8; C1QBP; H4C9; CDC25C; PRIM2; H3C13
REACTOME_RHO_GTPASES_ACTIVATE_PKNS	1.35466e-05	0.00111759	0.593325	0.506757	2.37523	89	H2BC21; H4C12; H2BC7; H2BC4; H2BC15; H3C1; H3C12; H2AZ2; H2BC8; H4C16; H2BC5; H2BC13; H2AC6; H2BC17; H3C10; H2BC11; H3C6; H2AC8; YWHAQ; H4C5; H3C8; H2BC9; YWHAH; YWHAZ; H2BC12; H4C4; H3-3A; H4C8; H4C9; CDC25C
REACTOME_RECOGNITION_AND_ASSOCIATION_OF_DNA_GLYCOSYLASE_WITH_SITE_CONTAINING_AN_AFFECTED_PURINE	1.46608e-05	0.00118378	0.593325	0.589745	2.64614	53	H2BC21; H4C12; H2BC7; H2BC4; H2BC15; H2AZ2; H2BC8; H4C16; H2BC5; H2BC13; H2AC6; H2BC17; MUTYH; H2BC11; OGG1; H2AC8; NEIL3; H3-4; H4C5; H2BC9; H2BC12; H4C4; H4C8; H4C9
REACTOME_DNA_DAMAGE_TELOMERE_STRESS_INDUCED_SENESCENCE	1.99665e-05	0.0015786	0.57561	0.516357	2.39527	77	H2BC21; H4C12; H2BC7; H2BC4; H2BC15; H2AZ2; H2BC8; CCNA1; H4C16; H2BC5; H2BC13; H2AC6; RB1; H2BC17; CCNE2; H2BC11; CCNE1; H2AC8; TP53; H3-4; CCNA2; H4C5; H2BC9; CDK2; H2BC12; H4C4; LMNB1; H4C8; H4C9; H1-3; KAT5; H2BC6; H1-2; H4C14; H4C15; H1-5; H1-4; H2BC3; POT1; H4C1; H4C2; H2AX; H4C3; H2AC4; CDKN1A
REACTOME_RUNX1_REGULATES_TRANSCRIPTION_OF_GENES_INVOLVED_IN_DIFFERENTIATION_OF_HSCS	2.33175e-05	0.00180591	0.57561	0.45205	2.1886	125	H2BC21; H4C12; PSMD7; H2BC7; H2BC4; H2BC15; PSMD12; H3C1; H3C12; H2AZ2; H2BC8; H4C16; PSMD10; H2BC5; H2BC13; H2AC6; PSMC1; H2BC17; H3C10; PSMA6; CDK7; PSME3; CCNH; H2BC11; H3C6; CBFB; PSMD11; H2AC8; MYB; PSMD9; H4C5; H3C8; H2BC9; PSMC2; PSMD6; RUNX1; PSMD14; H2BC12; H4C4; H3-3A; H4C8; H4C9; TP73
REACTOME_REPRODUCTION	2.66684e-05	0.00202413	0.57561	0.434246	2.13124	152	H2BC21; H4C12; MSH4; H2BC7; H2BC4; H2BC15; H3C1; KCNU1; H3C12; MSH5; H2AZ2; MLH1; H2BC8; H4C16; H2BC5; H2BC13; H2AC6; H2BC17; H3C10; MLH3; H2BC11; H3C6; TFAP2C; PSMC3IP; H2AC8; MND1; H3-4; SUN1; H4C5; H3C8; H2BC9; FKBP6; BRCA1; CDK2; BRCA2; H2BC12; CATSPER1; H4C4; LMNB1; H3-3A; H4C8; H4C9
REACTOME_RNA_POLYMERASE_I_PROMOTER_ESCAPE	3.05889e-05	0.00218705	0.557332	0.494997	2.31665	86	H2BC21; H4C12; H2BC7; H2BC4; H2BC15; H3C1; H3C12; H2AZ2; H2BC8; H4C16; H2BC5; H2BC13; H2AC6; H2BC17; H3C10; CDK7; CCNH; GTF2H4; GTF2H2; H2BC11; POLR1F; CBX3; H3C6; GTF2H1; H2AC8; H4C5; GTF2H3; H3C8; H2BC9; H2BC12; H4C4; H3-3A; H4C8; H4C9
REACTOME_SENESCENCE_ASSOCIATED_SECRETORY_PHENOTYPE_SASP	3.11502e-05	0.00218705	0.557332	0.476679	2.27693	107	H2BC21; H4C12; H2BC7; H2BC4; H2BC15; UBE2E1; H3C1; H3C12; H2AZ2; H2BC8; CCNA1; H4C16; H2BC5; H2BC13; H2AC6; IL1A; H2BC17; H3C10; ANAPC5; ANAPC7; H2BC11; H3C6; H2AC8; CCNA2; H4C5; H3C8; ANAPC15; H2BC9; CDK2; H2BC12; H4C4; H3-3A; H4C8; H4C9; RPS6KA3; ANAPC4; CXCL8; H3C13
REACTOME_DNA_REPAIR	3.17114e-05	0.00218705	0.557332	0.353227	1.79027	330	H2BC21; H4C12; H2BC7; H2BC4; H2BC15; UBE2N; RAD9B; POLH; RFC5; H2AZ2; MLH1; H2BC8; PPP5C; MBD4; POLR2C; RMI1; XRCC2; CCNA1; H4C16; FANCF; FANCL; H2BC5; H2BC13; H2AC6; INO80B; RCHY1; ACTL6A; HUS1; TDG; COPS8; H2BC17; TDP2; CDK7; UNG; CCNH; GTF2H4; FANCA; MUTYH; UIMC1; GEN1; PIAS3; GTF2H2; H2BC11; RFC3; RAD1; POLR2D; POLE3; EME1; UFD1; GTF2H1; OGG1; RAD18; H2AC8; NEIL1; TP53; NEIL3; POLQ; H3-4; CCN…
REACTOME_RESOLUTION_OF_SISTER_CHROMATID_COHESION	3.17114e-05	0.00218705	0.557332	0.448745	2.1726	125	TUBB3; MIS12; CENPP; TUBB8; MAD1L1; CENPL; MAD2L1; SPC25; PPP1CC; CENPQ; TUBA1B; RCC2; CENPN; NDE1; TUBA1C; ERCC6L; PPP2R1B; KIF18A; PPP2CA; SGO2; TUBA4B; CCNB1; NDEL1; CENPK; SGO1; NUP37; TUBAL3; CENPU; ZWILCH; CENPE; NSL1; KNL1; TUBB1; CENPI; ITGB3BP; NUP160; BIRC5; SKA2; ZWINT; BUB1B; NDC80; CENPA; CCNB2; CDCA8; DYNC1LI1; KNTC1; NUP85; BUB1; NUP107; SPC24; NUF2; PPP2R5D; AURKB; TUBB4A; SKA1
REACTOME_ACTIVATED_PKN1_STIMULATES_TRANSCRIPTION_OF_AR_ANDROGEN_RECEPTOR_REGULATED_GENES_KLK2_AND_KLK3	3.22727e-05	0.00218705	0.557332	0.565465	2.58362	62	H2BC21; H4C12; H2BC7; H2BC4; H2BC15; H3C1; H3C12; H2AZ2; H2BC8; H4C16; H2BC5; H2BC13; H2AC6; H2BC17; H3C10; H2BC11; H3C6; H2AC8; H4C5; H3C8; H2BC9; H2BC12; H4C4; H3-3A; H4C8; H4C9
WP_RETINOBLASTOMA_GENE_IN_CANCER	3.22727e-05	0.00218705	0.557332	0.498616	2.33626	87	DHFR; RFC5; ZNF655; RBBP4; MAPK13; RB1; E2F3; CCNE2; SKP2; RFC3; CCNE1; DCK; TYMS; TP53; CCNA2; PRIM1; RRM2; RABIF; TFDP1; POLD3; HDAC1; CCNB1; CDK2; SAP30; CHEK1; WEE1; CCNB2; KIF4A; CDC7; TOP2A; TTK; RFC4; MDM2; E2F2; BARD1; CDK1; PLK4; ORC1; CDKN1A; MSH6; PCNA
REACTOME_TRANSCRIPTIONAL_REGULATION_BY_TP53	3.78852e-05	0.00252236	0.557332	0.346727	1.75704	360	TP53AIP1; COX18; RAD9B; TP53INP1; RNF34; POU4F1; TP63; TNFRSF10B; CARM1; RFC5; MAPKAPK5; LAMTOR3; E2F7; MLH1; POLR2C; RMI1; CCNA1; TAF6; COX11; TIGAR; ZNF420; CNOT9; PRKAG1; GPX2; RBBP4; TAF7; TNFRSF10A; HUS1; PRKAA1; BNIP3L; RFFL; CCNE2; CDK7; TNFRSF10D; MAPK14; CCNH; CYCS; GTF2H4; BCL2L14; GTF2H2; GSR; SETD9; CASP2; RFC3; TAF12; RAD1; CCNE1; POLR2D; MEAF6; PLK2; PERP; CASP10; GTF2H1; COX16; MDM…
REACTOME_BASE_EXCISION_REPAIR_AP_SITE_FORMATION	4.57427e-05	0.00294226	0.557332	0.560317	2.54614	60	H2BC21; H4C12; H2BC7; H2BC4; H2BC15; H2AZ2; H2BC8; MBD4; H4C16; H2BC5; H2BC13; H2AC6; TDG; H2BC17; UNG; MUTYH; H2BC11; OGG1; H2AC8; NEIL1; NEIL3; H3-4; H4C5; H2BC9; H2BC12; H4C4; H4C8; H4C9
REACTOME_DNA_DOUBLE_STRAND_BREAK_REPAIR	4.57427e-05	0.00294226	0.557332	0.419555	2.07185	168	H2BC21; H4C12; H2BC7; H2BC4; H2BC15; UBE2N; RAD9B; POLH; RFC5; H2BC8; PPP5C; RMI1; XRCC2; CCNA1; H4C16; H2BC5; H2BC13; HUS1; H2BC17; TDP2; UIMC1; GEN1; H2BC11; RFC3; RAD1; POLE3; EME1; TP53; POLQ; H3-4; CCNA2; H4C5; RTEL1; RNF4; POLD3; H2BC9; SPIDR; BRCA1; RAD51AP1; CDK2; BRCA2; H2BC12; EXO1; H4C4; EME2; H4C8; BRIP1; H4C9; CHEK1; CLSPN; RAD51D; KPNA2; TIMELESS; RBBP8; KAT5; RAD51; H2BC6; RFC4; CH…
REACTOME_BASE_EXCISION_REPAIR	4.74265e-05	0.00299972	0.557332	0.493322	2.31299	88	H2BC21; H4C12; H2BC7; H2BC4; H2BC15; RFC5; H2AZ2; H2BC8; MBD4; H4C16; H2BC5; H2BC13; H2AC6; TDG; H2BC17; UNG; MUTYH; H2BC11; RFC3; POLE3; OGG1; H2AC8; NEIL1; NEIL3; H3-4; H4C5; POLD3; H2BC9
REACTOME_CYTOKINE_SIGNALING_IN_IMMUNE_SYSTEM	5.69678e-05	0.00354414	0.557332	0.288587	1.4931	777	ALOX15; PSMD7; UBE2N; UBE2E1; PSMD12; H3C1; TUBB3; H3C12; PIK3R2; ATF1; PTPN1; TNFSF8; IRAK4; SH2B3; IFNGR1; CD27; NUP42; USP18; TNFSF13; EIF4A1; TRIM14; IL6R; FANCF; CSF2RA; FANCL; ELK1; ICAM1; PSMD10; IFNLR1; TUBB8; IL1A; NCK1; TNFRSF11B; PSMC1; IL13; IL17RB; CUL1; EIF4E; XAF1; IRF2; CSF3R; H3C10; PSMA6; TRIM29; RAP1B; MAPK14; IL1R1; PSME3; IL13RA1; FANCA; PIK3R3; IRF8; TUBA1B; IL16; LYN; KPNA7…
WP_GENES_RELATED_TO_PRIMARY_CILIUM_DEVELOPMENT_BASED_ON_CRISPR	7.05043e-05	0.00431555	0.538434	0.46995	2.22167	101	CDK20; TMEM17; CEP19; RABL2A; BBS4; BBS12; TTC8; INPP5E; ARL6; TCTN1; BBS1; IFT20; TUBD1; CEP20; TMEM231; IFT80; ARMC9; TXNDC15; TCTN2; TMEM67; EFCAB7; CEP43; IFT57; DYNC2LI1; EVC; TMEM107; CEP76; TMEM216; BBS9; ARL13B; DYNC2I1; KATNB1; LZTFL1; KIAA0753; IFT46; IFT81; IFT140; B9D1; CEP44; TUBE1; SCLT1; RPGRIP1L; BBS5; RAB23
REACTOME_DISEASES_OF_DNA_REPAIR	0.000103218	0.00621764	0.538434	0.55001	2.45688	51	RAD9B; RFC5; MLH1; RMI1; XRCC2; HUS1; MUTYH; RFC3; RAD1; OGG1; NEIL1; NEIL3; BRCA1; RAD51AP1; BRCA2; EXO1; BRIP1; RAD51D; RBBP8; KAT5; RAD51; RFC4; PMS2; BARD1
WP_JOUBERT_SYNDROME	0.000111114	0.00658872	0.538434	0.504854	2.3406	76	TMEM17; BBS4; NPHP3; TMEM138; TTC8; INPP5E; RP2; ARR3; TCTN1; BBS1; TMEM231; ARMC9; TCTN2; TMEM67; RAB8A; NEK8; TMEM216; BBS9; ARL13B; TMEM237; PDE6B; KAT5; B9D1; NPHP1; CEP41; CETN2; RPGRIP1L; BBS5; PDE6G; CEP164; ATF4; RHEB; PDE6D
REACTOME_ESR_MEDIATED_SIGNALING	0.0001213	0.00697474	0.538434	0.376424	1.87873	216	H2BC21; H4C12; H2BC7; H2BC4; H2BC15; H3C1; H3C12; CARM1; PIK3R2; H2AZ2; H2BC8; PPP5C; POLR2C; PPID; H4C16; ELK1; H2BC5; H2BC13; H2AC6; H2BC17; H3C10; KCTD6; PIK3R3; H2BC11; POLR2D; H3C6; GNB4; GNG10; CBFB; H2AC8; MYB; TGFA; H4C5; H3C8; MMP2; H2BC9; HDAC1; GNGT2; NOS3; NRAS; RUNX1; ZDHHC7; H2BC12; AKT2; GNAT3; H4C4; H3-3A; ZDHHC21; H4C8; H4C9
REACTOME_INHIBITION_OF_DNA_RECOMBINATION_AT_TELOMERE	0.0001213	0.00697474	0.538434	0.535545	2.45395	65	H2BC21; H4C12; H2BC7; H2BC4; H2BC15; H2AZ2; H2BC8; POLR2C; H4C16; H2BC5; H2BC13; H2AC6; H2BC17; H2BC11; POLR2D; H2AC8; H3-4; H4C5; H2BC9; H2BC12; H4C4; H3-3A; H4C8; H4C9
REACTOME_TP53_REGULATES_TRANSCRIPTION_OF_CELL_DEATH_GENES	0.000128102	0.0072559	0.518848	0.587747	2.59163	44	TP53AIP1; TP53INP1; TP63; TNFRSF10B; ZNF420; TNFRSF10A; BNIP3L; TNFRSF10D; BCL2L14; CASP2; PERP; CASP10; TP53; CRADD; TNFRSF10C; CASP6; BIRC5; TP73; STEAP3
REACTOME_CELLULAR_SENESCENCE	0.000148507	0.00816786	0.518848	0.38458	1.9097	191	H2BC21; H4C12; H2BC7; H2BC4; H2BC15; UBE2E1; H3C1; H3C12; MAPKAPK5; H2AZ2; H2BC8; CCNA1; H4C16; H2BC5; H2BC13; H2AC6; RNF2; RBBP4; IL1A; RB1; E2F3; H2BC17; H3C10; CCNE2; MAPK14; ANAPC5; ANAPC7; H2BC11; CCNE1; H3C6; EZH2; MDM4; H2AC8; TP53; IFNB1; H3-4; CCNA2; TFDP1; H4C5; H3C8; ANAPC15; H2BC9; EED; SCMH1; CDK2; H2BC12; H4C4; LMNB1; H3-3A; H4C8; H4C9; RPS6KA3; ANAPC4; H1-3; CXCL8; H3C13
REACTOME_MITOTIC_SPINDLE_CHECKPOINT	0.000148507	0.00816786	0.518848	0.439621	2.10367	111	UBE2E1; MIS12; CENPP; MAD1L1; CENPL; MAD2L1; SPC25; PPP1CC; CENPQ; RCC2; ANAPC5; ANAPC7; CENPN; NDE1; ERCC6L; PPP2R1B; KIF18A; PPP2CA; ANAPC15; SGO2; NDEL1; CENPK; SGO1; NUP37; CENPU; ZWILCH; CENPE; NSL1; KNL1; CENPI; ITGB3BP; NUP160; BIRC5; SKA2; ZWINT; BUB1B; ANAPC4; NDC80; CENPA; CDCA8; DYNC1LI1; KNTC1; NUP85; BUB1; NUP107; SPC24; NUF2; CDC23; PPP2R5D; AURKB; SKA1
REACTOME_POSITIVE_EPIGENETIC_REGULATION_OF_RRNA_EXPRESSION	0.000150774	0.0081741	0.518848	0.458908	2.16947	101	H2BC21; H4C12; H2BC7; H2BC4; H2BC15; H3C1; H3C12; H2AZ2; H2BC8; H4C16; H2BC5; H2BC13; H2AC6; RBBP4; H2BC17; H3C10; H2BC11; POLR1F; CBX3; H3C6; H2AC8; H4C5; H3C8; H2BC9; HDAC1; H2BC12; H4C4; H3-3A; H4C8; H4C9
REACTOME_SEPARATION_OF_SISTER_CHROMATIDS	0.000175713	0.00939201	0.518848	0.386477	1.91748	190	PSMD7; UBE2E1; PSMD12; TUBB3; MIS12; CENPP; PSMD10; TUBB8; MAD1L1; CENPL; PSMC1; MAD2L1; SPC25; PPP1CC; PSMA6; PSME3; CENPQ; TUBA1B; RCC2; ANAPC5; ANAPC7; CENPN; NDE1; TUBA1C; PSMD11; ERCC6L; PSMD9; PPP2R1B; KIF18A; PPP2CA; ANAPC15; SGO2; TUBA4B; NDEL1; CENPK; SGO1; PSMC2; NUP37; PSMD6; TUBAL3; CENPU; ZWILCH; CENPE; NSL1; PSMD14; KNL1; TUBB1; CENPI; ITGB3BP; NUP160; BIRC5; SKA2; ESPL1; ZWINT; BUB…
REACTOME_REPLACEMENT_OF_PROTAMINES_BY_NUCLEOSOMES_IN_THE_MALE_PRONUCLEUS	0.000200653	0.0105761	0.518848	0.575027	2.5198	42	H2BC21; H4C12; H2BC7; H2BC4; H2BC15; H2BC8; H4C16; H2BC5; H2BC13; H2BC17; H1-8; H2BC11; H4C5; H2BC9; H2BC12; H4C4; H3-3A; H4C8; METTL23; H4C9
REACTOME_NEGATIVE_EPIGENETIC_REGULATION_OF_RRNA_EXPRESSION	0.000239241	0.0123362	0.518848	0.450405	2.14097	104	H2BC21; H4C12; H2BC7; H2BC4; H2BC15; H3C1; H3C12; H2AZ2; H2BC8; H4C16; H2BC5; H2BC13; H2AC6; H2BC17; H3C10; CDK7; CCNH; GTF2H4; GTF2H2; H2BC11; SUDS3; POLR1F; H3C6; GTF2H1; DNMT3B; H2AC8; H4C5; GTF2H3; H3C8; H2BC9; HDAC1; SAP30; H2BC12; H4C4; H3-3A; H4C8; H4C9
REACTOME_G1_S_SPECIFIC_TRANSCRIPTION	0.000243798	0.0123362	0.518848	0.640079	2.68197	29	DHFR; CCNA1; RBBP4; CCNE1; TYMS; FBXO5; E2F5; E2F6; RRM2; TFDP1; HDAC1; E2F4; CDC6; CDK1; TK1; ORC1; LIN9; PCNA; LIN37; CDC45
WP_MYD88_DISTINCT_INPUT_OUTPUT_PATHWAY	0.000243798	0.0123362	0.518848	0.720826	2.79091	18	TLR9; UBE2N; TLR10; IL1A; TLR8; TLR2; TLR7; TIFA; TLR1; MYD88; TLR6; TLR5; UBE2V1
KEGG_MEDICUS_REFERENCE_DNA_REPLICATION_LICENSING	0.000293923	0.0146768	0.498493	0.668971	2.69094	24	CCNA1; ORC2; ORC6; CCNE2; DBF4; CCNE1; MTBP; ORC4; CCNA2; TICRR; CDK2; CDC6; ORC5; MCM2; CDC7
REACTOME_RNA_POLYMERASE_I_TRANSCRIPTION	0.000321264	0.0158337	0.498493	0.431605	2.06303	106	H2BC21; H4C12; H2BC7; H2BC4; H2BC15; H3C1; H3C12; H2AZ2; H2BC8; H4C16; H2BC5; H2BC13; H2AC6; RBBP4; H2BC17; H3C10; CDK7; CCNH; GTF2H4; GTF2H2; H2BC11; POLR1F; CBX3; H3C6; GTF2H1; H2AC8; H4C5; GTF2H3; H3C8; H2BC9; HDAC1; H2BC12; H4C4; H3-3A; H4C8; H4C9
REACTOME_MITOTIC_METAPHASE_AND_ANAPHASE	0.000330378	0.0160742	0.498493	0.359678	1.80365	235	PSMD7; UBE2E1; PSMD12; TUBB3; MIS12; CENPP; PSMD10; TUBB8; MAD1L1; CENPL; PSMC1; MAD2L1; SPC25; PPP1CC; PSMA6; PSME3; CENPQ; TUBA1B; RCC2; ANAPC5; ANAPC7; CENPN; POM121; PPP2R2A; NDE1; TUBA1C; PSMD11; ERCC6L; TMPO; PSMD9; FBXO5; PPP2R1B; NUP35; CHMP4C; KIF18A; PPP2CA; ANAPC15; SGO2; TUBA4B; CCNB1; NDEL1; CENPK; SGO1; PSMC2; RCC1; NUP37; PSMD6; TUBAL3; CENPU; ZWILCH; CENPE; NSL1; PSMD14; KNL1; TUB…
REACTOME_ACTIVATION_OF_ATR_IN_RESPONSE_TO_REPLICATION_STRESS	0.000353162	0.0169652	0.498493	0.596395	2.57689	37	RAD9B; RFC5; ORC2; HUS1; ORC6; MCM8; DBF4; RFC3; RAD1; ORC4; CDK2; CDC6; ORC5; CHEK1; CLSPN; MCM2; CDC25C; CDC7; MCM10; RFC4
REACTOME_MITOTIC_G1_PHASE_AND_G1_S_TRANSITION	0.00038506	0.0182663	0.498493	0.398026	1.95127	149	PSMD7; PSMD12; DHFR; CCNA1; PSMD10; RBBP4; ORC2; PSMC1; CUL1; RB1; ORC6; E2F3; CCNE2; PSMA6; CDK7; MCM8; PSME3; CCNH; SKP2; DBF4; LYN; RPA4; CCNE1; POLE3; PPP2R2A; PSMD11; TYMS; PSMD9; FBXO5; PPP2R1B; E2F5; E2F6; ORC4; CCNA2; PRIM1; RRM2; TFDP1; PPP2CA; HDAC1; CCNB1; PSMC2; E2F4; PSMD6; PSMD14; CDK2; AKT2; CDC6; ORC5; MCM2; WEE1; MYBL2; PRIM2; CDC7; GMNN; TOP2A
REACTOME_SIGNALING_BY_NOTCH	0.000398731	0.0186813	0.498493	0.352048	1.76546	231	H2BC21; H4C12; PSMD7; H2BC7; H2BC4; H2BC15; PSMD12; H3C1; H3C12; H2AZ2; H2BC8; H4C16; PSMD10; H2BC5; H2BC13; H2AC6; TMED2; PSMC1; CUL1; E2F3; H2BC17; H3C10; PSMA6; PSME3; POGLUT1; H2BC11; H3C6; PTCRA; PSMD11; DNER; H2AC8; PSMD9; TP53; TFDP1; H4C5; H3C8; PSEN2; JAG1; H2BC9; HDAC1; PSMC2; PSMD6; YWHAZ; STAT1; RUNX1; PSMD14; APH1B; H2BC12; DLGAP5; H4C4; IKZF1; H3-3A; H4C8; H4C9
REACTOME_MEIOTIC_SYNAPSIS	0.00045797	0.0211951	0.498493	0.479435	2.22275	76	H2BC21; H4C12; H2BC7; H2BC4; H2BC15; H2AZ2; H2BC8; H4C16; H2BC5; H2BC13; H2AC6; H2BC17; H2BC11; H2AC8; H3-4; SUN1; H4C5; H2BC9; FKBP6; BRCA1; H2BC12; H4C4; LMNB1; H4C8; H4C9
REACTOME_AMYLOID_FIBER_FORMATION	0.000526638	0.0240794	0.477271	0.422068	2.01745	106	H2BC21; H4C12; H2BC7; H2BC4; H2BC15; H3C1; H3C12; H2BC8; H4C16; H2BC5; H2BC13; GGA2; H2AC6; LYZ; H2BC17; H3C10; H2BC11; GGA3; H3C6; H2AC8; H4C5; H3C8; H2BC9; CALCA; APH1B; HSPG2; H2BC12; H4C4; H3-3A; H4C8; SIAH2; H4C9; TTR
KEGG_MEDICUS_PATHOGEN_EBV_EBNA3C_TO_P27_CELL_CYCLE_G1_S_N00264	0.000535797	0.0242065	0.477271	0.784372	2.77025	11	CCNA1; RB1; E2F3; CCNE2; SKP2; CCNE1; CCNA2; CDK2
REACTOME_CARBOXYTERMINAL_POST_TRANSLATIONAL_MODIFICATIONS_OF_TUBULIN	0.000554114	0.0244519	0.477271	0.546774	2.41672	45	TTLL9; AGBL3; TUBB3; AGBL2; TUBB8; TTLL10; TUBA1B; TTLL3; TTLL13; TUBA1C; TPGS2; VASH1; TUBA4B; TUBAL3; TUBB1; TTL; VASH2
REACTOME_TRANSCRIPTIONAL_REGULATION_BY_RUNX1	0.000554114	0.0244519	0.477271	0.34519	1.73003	232	H2BC21; H4C12; PSMD7; H2BC7; H2BC4; H2BC15; PSMD12; SERPINB13; H3C1; H3C12; H2AZ2; H2BC8; H4C16; PSMD10; H2BC5; H2BC13; H2AC6; RNF2; CTSV; ACTL6A; PSMC1; PRMT6; H2BC17; H3C10; PSMA6; CDK7; ZFPM1; KCTD6; PSME3; CCNH; H2BC11; H3C6; CBFB; PSMD11; H2AC8; MYB; PSMD9; H4C5; H3C8; H2BC9; HDAC1; PSMC2; SCMH1; PSMD6; RUNX1; PSMD14; SMARCE1; H2BC12; H4C4; H3-3A; H4C8; KMT2B; SOCS3; H4C9; FOXP3; TP73
REACTOME_HOMOLOGOUS_DNA_PAIRING_AND_STRAND_EXCHANGE	0.000645701	0.0281659	0.477271	0.5393	2.37119	43	RAD9B; RFC5; RMI1; XRCC2; HUS1; RFC3; RAD1; BRCA1; RAD51AP1; BRCA2; EXO1; BRIP1; CHEK1; RAD51D; RBBP8; KAT5; RAD51; RFC4
REACTOME_DNA_DOUBLE_STRAND_BREAK_RESPONSE	0.00065486	0.0282408	0.477271	0.452499	2.10253	78	H2BC21; H4C12; H2BC7; H2BC4; H2BC15; UBE2N; H2BC8; PPP5C; H4C16; H2BC5; H2BC13; H2BC17; UIMC1; H2BC11; TP53; H3-4; H4C5; H2BC9; BRCA1; H2BC12; H4C4; H4C8; H4C9; KPNA2; KAT5; H2BC6; CHEK2; H4C14; H4C15; BARD1; H2BC3; H4C1; H4C2; EYA3; BRCC3; H2AX; H4C3; ABRAXAS1
KEGG_APOPTOSIS	0.000709813	0.0302667	0.477271	0.441661	2.0694	87	TNFRSF10B; PIK3R2; IRAK4; EXOG; IL1A; TNFRSF10A; TNFRSF10D; IL1R1; CYCS; PIK3R3; IKBKB; DFFB; CASP8; BIRC2; CASP10; IL1RAP; PIK3CG; TP53; IRAK2; TNFRSF10C; IKBKG; RIPK1; PRKAR2B; CSF2RB; MYD88; IL1B; FADD; CASP6; AKT2; CFLAR; ENDOG; IRAK3; BIRC3; PRKAR2A; PIK3R5; FAS; PRKACA; CASP7
REACTOME_NONHOMOLOGOUS_END_JOINING_NHEJ	0.000746448	0.0314752	0.477271	0.483376	2.21561	68	H2BC21; H4C12; H2BC7; H2BC4; H2BC15; UBE2N; H2BC8; H4C16; H2BC5; H2BC13; H2BC17; TDP2; UIMC1; H2BC11; H3-4; H4C5; H2BC9; BRCA1; H2BC12; H4C4; H4C8; H4C9; KAT5; H2BC6; H4C14; H4C15; PAXIP1; BARD1; H2BC3; H4C1; H4C2; BRCC3; H2AX; H4C3; ABRAXAS1; LIG4
BIOCARTA_ATRBRCA_PATHWAY	0.000902146	0.0376225	0.477271	0.643041	2.56839	22	FANCF; HUS1; FANCA; RAD1; TP53; FANCD2; BRCA1; BRCA2; CHEK1; RAD51; CHEK2
KEGG_MEDICUS_REFERENCE_P27_CELL_CYCLE_G1_S	0.000966438	0.0398656	0.477271	0.748968	2.75822	14	CCNA1; CUL1; RB1; E2F3; CCNE2; SKP2; CCNE1; CCNA2; CDK2
REACTOME_HDR_THROUGH_HOMOLOGOUS_RECOMBINATION_HRR	0.00104007	0.0424415	0.45506	0.476351	2.18341	68	RAD9B; POLH; RFC5; RMI1; XRCC2; HUS1; GEN1; RFC3; RAD1; POLE3; EME1; RTEL1; POLD3; SPIDR; BRCA1; RAD51AP1; BRCA2; EXO1; EME2; BRIP1; CHEK1; RAD51D; RBBP8; KAT5; RAD51; RFC4
KEGG_MEDICUS_REFERENCE_ORGANIZATION_OF_THE_INNER_KINETOCHORE	0.0011137	0.0449627	0.45506	0.70237	2.68217	17	CENPP; CENPL; CENPQ; CENPN; CENPK; CENPU; CENPI; ITGB3BP; CENPA
PID_TRAIL_PATHWAY	0.00142664	0.0569903	0.45506	0.597102	2.49791	28	TNFRSF10B; PIK3R2; TNFRSF10A; TNFRSF10D; PIK3R3; IKBKB; CASP8; MAP3K1; CASP10; TNFRSF10C; IKBKG; RIPK1; FADD; CFLAR
REACTOME_ESTROGEN_DEPENDENT_GENE_EXPRESSION	0.00153708	0.0607628	0.45506	0.378785	1.85604	145	H2BC21; H4C12; H2BC7; H2BC4; H2BC15; H3C1; H3C12; CARM1; H2AZ2; H2BC8; POLR2C; H4C16; H2BC5; H2BC13; H2AC6; H2BC17; H3C10; KCTD6; H2BC11; POLR2D; H3C6; CBFB; H2AC8; MYB; TGFA; H4C5; H3C8; H2BC9; HDAC1; RUNX1; H2BC12; H4C4; H3-3A; H4C8; H4C9
REACTOME_TRANSPORT_OF_CONNEXONS_TO_THE_PLASMA_MEMBRANE	0.00155549	0.0608566	0.45506	0.653297	2.56407	20	TUBB3; TUBB8; TUBA1B; TUBA1C; GJB2; TUBA4B; TUBAL3; TUBB1
REACTOME_REGULATION_OF_TP53_ACTIVITY_THROUGH_PHOSPHORYLATION	0.00161071	0.0623741	0.45506	0.424668	1.99347	92	RAD9B; TP53INP1; RFC5; MAPKAPK5; RMI1; CCNA1; TAF6; PRKAG1; TAF7; HUS1; PRKAA1; MAPK14; RFC3; TAF12; RAD1; MDM4; TP53; CCNA2; TAF7L; TAF11; PRKAB1; BRCA1; PIN1; CDK2; TAF1L; EXO1; BRIP1; CHEK1; TAF9; RBBP8; KAT5; CSNK2B; RFC4; CHEK2; AURKB; MDM2; TAF13; BARD1; AURKA; TP53RK; CDK5; PLK3; TPX2; DNA2
REACTOME_RMTS_METHYLATE_HISTONE_ARGININES	0.00164753	0.0631554	0.45506	0.463308	2.14465	74	H4C12; H3C1; H3C12; CARM1; H2AC11; H2AZ2; H4C16; H2AC6; ACTL6A; PRMT6; H3C10; H2AC13; H3C6; H2AC8; H4C5; H3C8; H2AC12; PRMT3; SMARCE1; H4C4; H4C8; H4C9; H3C13; SMARCD1; H4C14; H4C15; WDR77; H4C1; H4C2; H2AX; H4C3; H2AC17; H2AC4; JAK2
KEGG_MEDICUS_REFERENCE_ORGANIZATION_OF_THE_OUTER_KINETOCHORE	0.00168435	0.063921	0.45506	0.649385	2.53086	19	MIS12; SPC25; NSL1; KNL1; BIRC5; ZWINT; NDC80; CDCA8; SPC24; NUF2; AURKB; DSN1
REACTOME_MITOTIC_PROMETAPHASE	0.00173957	0.0653631	0.45506	0.351045	1.7462	202	TUBB3; MIS12; CENPP; HAUS2; TUBB8; MAD1L1; CENPL; MAD2L1; SPC25; PPP1CC; MZT1; CENPQ; TUBA1B; NEK6; RCC2; CENPN; NDE1; CEP152; TUBA1C; CEP70; ERCC6L; HAUS1; CEP43; PPP2R1B; KIF18A; PPP2CA; PRKAR2B; SGO2; TUBA4B; CCNB1; NDEL1; CENPK; SGO1; ODF2; NUP37; TUBAL3; CEP76; CENPU; ZWILCH; CENPE; NSL1; KNL1; TUBB1; CENPI; ITGB3BP; NUP160; NCAPG; BIRC5; SKA2; ZWINT; BUB1B; NDC80; CENPA; CCNB2; CDCA8; NEDD1…
KEGG_CELL_CYCLE	0.00175798	0.0654072	0.45506	0.391339	1.89552	124	CCNA1; MAD1L1; ORC2; CUL1; RB1; ORC6; E2F3; MAD2L1; CCNE2; CDK7; CCNH; SKP2; DBF4; ANAPC5; ANAPC7; CCNE1; TP53; E2F5; YWHAQ; ORC4; CCNA2; TFDP1; HDAC1; CCNB1; E2F4; YWHAH; YWHAZ; CDK2; CDC6; ORC5; CHEK1; ESPL1; MCM2; BUB1B; CDC25C; WEE1; ANAPC4; CCNB2; CDC7; ANAPC13; CDC14A; TGFB2; TTK; BUB1; CHEK2; PKMYT1; CDC23
REACTOME_S_PHASE	0.00179479	0.0661286	0.45506	0.367654	1.81501	163	PSMD7; UBE2E1; PSMD12; RFC5; CCNA1; PSMD10; RBBP4; ORC2; PSMC1; CUL1; RB1; ORC6; CCNE2; PSMA6; CDK7; MCM8; PSME3; CCNH; SKP2; ANAPC5; GINS4; ANAPC7; RFC3; CCNE1; POLE3; PSMD11; PSMD9; E2F5; ORC4; CCNA2; PRIM1; TFDP1; POLD3; ANAPC15; PSMC2; E2F4; PSMD6; PSMD14; CDK2; AKT2; ESCO2; CDC6; ORC5; MCM2; WEE1; ANAPC4; PRIM2; GINS1; GMNN
PID_IL12_STAT4_PATHWAY	0.00190542	0.0695297	0.45506	0.554117	2.33925	32	IL13; IL18; CD86; IL18R1; ETV5; CD80; IRF1; HLA-DRA; TBX21; IL18RAP; CD3G; CD4; CD28; STAT4; STAT3; IFNG
WP_NF1_COPY_NUMBER_VARIATION_SYNDROME	0.00194242	0.0702047	0.45506	0.412547	1.95528	102	H4C12; TEFM; H3C1; H3C12; RFC5; H4C16; H3C10; RAB11A; CCNE2; RFC3; CRLF3; NGFR; CCNE1; H3C6; MAP3K1; IFNB1; E2F6; CCNA2; EVI2B; H4C5; H3C8; EED; EVI2A; ATAD5; CRY1; H4C4; USP1; H4C8; H4C9; EGF; RIGI; H3C13; UTP6; RAD51; SDC2; RFC4; H4C14; H4C15
KEGG_MEDICUS_REFERENCE_BETA_OXIDATION_ACYL_COA_SYNTHESIS	0.00205341	0.072829	0.431708	0.750839	2.65182	11	ACSL1; ACSBG2; CPT2; ACSL5; CPT1B
REACTOME_E3_UBIQUITIN_LIGASES_UBIQUITINATE_TARGET_PROTEINS	0.00205341	0.072829	0.431708	0.462516	2.09605	59	H2BC7; H2BC4; H2BC15; UBE2N; UBE2E1; UBE2A; H2BC8; PEX13; H2BC5; H2BC13; H2BC17; PEX2; H2BC11
WP_GASTRIC_CANCER_NETWORK_1	0.00209041	0.0734547	0.431708	0.606351	2.50302	27	E2F7; CCNA1; H4C16; ACTL6A; KIF15; H3-3A; RUVBL1; ECT2; MYBL2; TOP2A; NUP107; AURKA; ESM1; TPX2; UBE2C; LIN9; CENPF
REACTOME_RHOD_GTPASE_CYCLE	0.00216441	0.0753571	0.431708	0.47902	2.14932	53	RAB7A; PIK3R2; FILIP1; TMPO; CPNE8; DEPDC1B; DIAPH1; DIAPH3; RACGAP1; VRK2; LMNB1; STEAP3; RHOD; STBD1; PLXNA1; SLC4A7; MCAM; PAK6
REACTOME_ACTIVATION_OF_THE_PRE_REPLICATIVE_COMPLEX	0.0022754	0.0785013	0.431708	0.541185	2.30102	33	ORC2; ORC6; MCM8; DBF4; RPA4; POLE3; ORC4; PRIM1; CDK2; CDC6; ORC5; MCM2; PRIM2; CDC7; GMNN; MCM10
PID_FANCONI_PATHWAY	0.00238639	0.0815888	0.431708	0.497962	2.20185	47	RFC5; RMI1; FANCF; FANCL; HUS1; FANCA; RFC3; RAD1; FANCD2; UBE2T; FANCI; BRCA1; BRCA2; USP1; BRIP1; CHEK1; FANCB
REACTOME_TRAIL_SIGNALING	0.00242339	0.0821139	0.431708	0.795344	2.59649	8	TNFRSF10B; TNFRSF10A; TNFRSF10D; CASP8; CASP10; FADD; CFLAR
REACTOME_NUCLEAR_PORE_COMPLEX_NPC_DISASSEMBLY	0.00264537	0.0888424	0.431708	0.523199	2.25318	36	NUP42; NEK6; NUP88; POM121; NUP210; NUP35; CCNB1; NUP37; POM121C; NUP160; NUP54; CCNB2; NDC1; NUP85; NUP107; CDK1; SEH1L; NUP205
BIOCARTA_TH1TH2_PATHWAY	0.00271937	0.0905264	0.431708	0.626478	2.4902	21	IFNGR1; IL18; CD86; IL18R1; NR1I2; IL12A; HLA-DRA; IL4; IFNGR2; IL4R; CD28; IFNG; IL12B; IL12RB1; CD40
REACTOME_INTERFERON_SIGNALING	0.00279337	0.0921811	0.431708	0.323634	1.62692	267	UBE2N; UBE2E1; TUBB3; PTPN1; IFNGR1; NUP42; USP18; EIF4A1; TRIM14; FANCF; FANCL; ICAM1; TUBB8; NCK1; EIF4E; XAF1; IRF2; TRIM29; FANCA; IRF8; TUBA1B; KPNA7; IKBKB; TRIM6; PRKRA; NUP88; POM121; ABCE1; NUP210; TUBA1C; OAS3; TP53; IFNB1; TRIM26; PPP2R1B; NUP35; TRIM22; IRF1; TRIM45; RSAD2; PDE12; PPP2CA; IKBKG; HERC5; NPM1; KPNA4; TUBA4B; TRIM5; STAT2; NUP37; KPNA3; TUBAL3; POM121C; PIN1; FCGR1A; IFN…
WP_MICROGLIA_PATHOGEN_PHAGOCYTOSIS_PATHWAY	0.00286736	0.0938072	0.431708	0.51725	2.25827	40	PIK3R2; PIK3R3; LYN; NCF2; PIK3CG; TREM2; FCER1G; SIGLEC7; SYK; FCGR1A; ITGAM; LAT; VAV1; NCKAP1L; HCK; CYBB; TYROBP; C1QC; TREM1; ARPC1B; NCF1; PIK3R6; C1QB; CYBA; ITGB2; PLCG2
REACTOME_RHO_GTPASES_ACTIVATE_FORMINS	0.00290436	0.0942055	0.431708	0.375418	1.82765	139	TUBB3; MIS12; CENPP; TUBB8; MAD1L1; CENPL; MAD2L1; SPC25; PPP1CC; CENPQ; TUBA1B; RCC2; CENPN; NDE1; TUBA1C; PFN2; ERCC6L; PPP2R1B; KIF18A; PPP2CA; DIAPH1; SGO2; TUBA4B; NDEL1; CENPK; SGO1; NUP37; TUBAL3; DIAPH3; CENPU; ZWILCH; CENPE; NSL1; KNL1; TUBB1; CENPI; ITGB3BP; NUP160; BIRC5; SKA2; RHOD; ZWINT; BUB1B; NDC80; CENPA; CDCA8; DYNC1LI1; KNTC1; NUP85; BUB1; NUP107; SPC24; NUF2; PPP2R5D; AURKB; T…
PID_ATR_PATHWAY	0.00316334	0.101736	0.431708	0.512495	2.22365	39	RFC5; HUS1; RFC3; RAD1; CCNA2; FANCD2; PPP2CA; YWHAZ; CDK2; BRCA2; CDC6; CHEK1; CLSPN; MCM2; CDC25C; TIMELESS; RAD51; RFC4; TIPIN; MDM2; SSPOP; PPP2R2B; CEP164
REACTOME_UB_SPECIFIC_PROCESSING_PROTEASES	0.00323734	0.102381	0.431708	0.325449	1.62616	218	H2BC21; PSMD7; H2BC7; H2BC4; H2BC18; H2BC15; PSMD12; H2AC11; H2BC8; USP18; CCNA1; PSMD10; H2BC5; TGFBR1; H2BC13; H2AC6; PSMC1; H2BC17; PSMA6; PSME3; SKP2; H2AC13; VDAC1; H2BC11; SUDS3; BIRC2; RNF128; PSMD11; UFD1; MDM4; H2AC8; USP14; PSMD9; TP53; MAT2B; CCNA2; IKBKG; USP4; H2BC9; RIPK1; RNF123; H2AC12; PSMC2; PSMD6
WP_FBXL10_ENHANCEMENT_OF_MAP_ERK_SIGNALING_IN_DIFFUSE_LARGE_B_CELL_LYMPHOMA	0.00323734	0.102381	0.431708	0.532271	2.26312	33	H3C1; H3C12; H2AZ2; RNF2; H3C10; MACROH2A1; H3C6; EZH2; H3C8; EED; H3-3A; H3C13
REACTOME_SYNTHESIS_OF_DNA	0.00342233	0.107337	0.431708	0.391729	1.89138	121	PSMD7; UBE2E1; PSMD12; RFC5; CCNA1; PSMD10; ORC2; PSMC1; CUL1; ORC6; CCNE2; PSMA6; MCM8; PSME3; SKP2; ANAPC5; GINS4; ANAPC7; RFC3; CCNE1; POLE3; PSMD11; PSMD9; ORC4; CCNA2; PRIM1; POLD3; ANAPC15; PSMC2; PSMD6; PSMD14; CDK2; CDC6; ORC5; MCM2; ANAPC4; PRIM2; GINS1; GMNN; LIG1; PSMD3; PSMA2; RFC4; CDC23
WP_CELL_CYCLE	0.00360732	0.112211	0.431708	0.379951	1.83619	120	CCNA1; MAD1L1; ORC2; CUL1; RB1; ORC6; E2F3; CCNE2; CDK7; CCNH; SKP2; DBF4; ANAPC5; ANAPC7; CCNE1; TP53; E2F5; YWHAQ; ORC4; CCNA2; TFDP1; HDAC1; CCNB1; E2F4; YWHAH; YWHAZ; CDK2; CDC6; ORC5; CHEK1; ESPL1; MCM2; CDC25C; WEE1; ANAPC4; CCNB2; CDC7; ANAPC13; CDC14A; TGFB2; TTK; BUB1; CHEK2; PKMYT1; CDC23
KEGG_MEDICUS_REFERENCE_CYTOKINE_JAK_STAT_SIGNALING_PATHWAY	0.00368131	0.112666	0.431708	0.488849	2.1607	45	IFNGR1; IL6R; IL13; IL13RA1; IL5RA; STAT6; CSF2RB; IL12A; STAT2; IL15; IFNAR2; STAT1; IL7; IL4; IL23R; IFNGR2; IL4R; STAT4; STAT3; IFNG; IL12B; IL6; IL12RB1; JAK2
REACTOME_HDR_THROUGH_SINGLE_STRAND_ANNEALING_SSA	0.00368131	0.112666	0.431708	0.529595	2.28826	37	RAD9B; RFC5; RMI1; HUS1; RFC3; RAD1; BRCA1; EXO1; BRIP1; RBBP8; KAT5; RAD51; RFC4; BARD1; DNA2; RAD52
KEGG_MEDICUS_PATHOGEN_EBV_EBNA3C_TO_P27_CELL_CYCLE_G1_S_N00482	0.00371831	0.112888	0.431708	0.785749	2.64333	9	CCNA1; RB1; E2F3; CCNE2; CCNE1; CCNA2; CDK2
WP_DNA_REPLICATION	0.00382967	0.115346	0.431708	0.49505	2.16934	42	RFC5; ORC2; ORC6; DBF4; RFC3; RPA4; ORC4; PRIM1; POLD3; CDK2; CDC6; ORC5; MCM2; PRIM2; CDC7; GMNN; MCM10; RFC4
REACTOME_DAP12_INTERACTIONS	0.00390403	0.11666	0.431708	0.50398	2.1867	39	PIK3R2; SIRPB1; SIGLEC14; BTK; TREM2; LCP2; SYK; CLEC5A; NRAS; LAT; SIGLEC15; KLRD1; TYROBP; TREM1
REACTOME_INTERLEUKIN_7_SIGNALING	0.00420147	0.123601	0.407018	0.544206	2.3287	34	H3C1; H3C12; PIK3R2; H3C10; PIK3R3; RAG1; H3C6; H3C8; IL7; H3C13; STAT3; IRS1
WP_HISTONE_MODIFICATIONS	0.00420147	0.123601	0.407018	0.4499	2.06151	65	H4C12; H3C1; H3C12; H4C16; H3C10; SETD9; SETD4; H3C6; SMYD4; EZH2; H4C5; H3C8; EED; SMYD2; SETD6; H4C4; H3-3A; H4C8; KMT2B; H4C9; H3C13; SETMAR; SMYD1
KEGG_MEDICUS_REFERENCE_COPI_VESICLE_FORMATION	0.00442455	0.128177	0.407018	0.596954	2.40861	23	TMED6; TMED2; TMED7; COPB1; TMED4; COPG2; KDELR3; COPB2; COPG1; TMED5; TMED10
REACTOME_ISG15_ANTIVIRAL_MECHANISM	0.00442455	0.128177	0.407018	0.437685	2.02605	74	UBE2N; UBE2E1; NUP42; USP18; EIF4A1; EIF4E; KPNA7; NUP88; POM121; NUP210; NUP35; HERC5; KPNA4; NUP37; KPNA3; POM121C; PIN1; STAT1; NUP160; MX2; NUP54; EIF4G2; KPNA2; RIGI; NDC1; NUP85; EIF4A2; NUP107
REACTOME_TRAFFICKING_AND_PROCESSING_OF_ENDOSOMAL_TLR	0.00457327	0.131482	0.407018	0.678648	2.45513	13	TLR9; CTSV; TLR8; TLR7; TLR3; CTSS; CTSK; CNPY3; CTSB
WP_TYPE_I_INTERFERON_INDUCTION_AND_SIGNALING_DURING_SARS_COV_2_INFECTION	0.00509379	0.145345	0.407018	0.543406	2.2925	31	TLR9; IRAK4; TLR2; TLR7; OAS3; TLR3; MYD88; STAT2; IFNAR2; STAT1; IRF9; TLR6; TMPRSS2; RIGI
BIOCARTA_P27_PATHWAY	0.00524251	0.147373	0.407018	0.674924	2.44165	13	CUL1; RB1; SKP2; CCNE1; TFDP1; CDK2
REACTOME_POLO_LIKE_KINASE_MEDIATED_EVENTS	0.00524251	0.147373	0.407018	0.655357	2.48069	16	RBBP4; FOXM1; CCNB1; CDC25C; WEE1; MYBL2; CCNB2; PKMYT1; LIN9; PLK1; LIN37; CENPF
REACTOME_TP53_REGULATES_METABOLIC_GENES	0.00531688	0.148364	0.407018	0.417556	1.95149	84	COX18; TP63; LAMTOR3; COX11; TIGAR; PRKAG1; GPX2; PRKAA1; CYCS; GSR; COX16; TP53; YWHAQ; SLC38A9; PRKAB1; YWHAH; YWHAZ; AKT2; RRM2B; SCO1; TXNRD1
REACTOME_EPIGENETIC_REGULATION_OF_GENE_EXPRESSION	0.00539124	0.149223	0.407018	0.337385	1.67191	183	H2BC21; H4C12; H2BC7; H2BC4; H2BC15; H3C1; H3C12; H2AZ2; H2BC8; H4C16; H2BC5; H2BC13; H2AC6; RBBP4; TDG; H2BC17; H3C10; CDK7; CCNH; GTF2H4; GTF2H2; H2BC11; KANSL2; SUDS3; POLR1F; CBX3; H3C6; GTF2H1; EZH2; DNMT3B; H2AC8; DR1; H4C5; GTF2H3; H3C8; H2BC9; EED; HDAC1; SAP30; H2BC12; H4C4; ZZZ3; H3-3A; H4C8; KMT2B; H4C9; TASP1
REACTOME_ACTIVATION_OF_AMPK_DOWNSTREAM_OF_NMDARS	0.0054656	0.149223	0.407018	0.555514	2.32393	28	TUBB3; PRKAG1; TUBB8; PRKAA1; TUBA1B; TUBA1C; TUBA4B; TUBAL3; PRKAB1; TUBB1
REACTOME_CARGO_TRAFFICKING_TO_THE_PERICILIARY_MEMBRANE	0.0054656	0.149223	0.407018	0.459408	2.05217	51	ARF4; BBS4; BBS12; NPHP3; TTC8; INPP5E; RP2; ARL6; BBS1; RAB11A; RHO; PKD2; CNGA4; RAB8A; CNGB1; BBS9; ARL13B; LZTFL1
REACTOME_OPSINS	0.00553996	0.150172	0.407018	0.766241	2.57771	9	OPN1SW; OPN3; RRH; RHO; OPN5
REACTOME_SYNTHESIS_OF_15_EICOSATETRAENOIC_ACID_DERIVATIVES	0.00561432	0.151109	0.407018	0.832865	2.55513	6	ALOX15; GPX2; GPX1; ALOX15B
KEGG_MEDICUS_REFERENCE_RECRUITMENT_AND_FORMATION_OF_THE_MCC	0.0058374	0.156007	0.407018	0.736718	2.5407	10	MAD1L1; MAD2L1; KNL1; BUB1B; NDC80; TTK; BUB1; AURKB
REACTOME_CILIUM_ASSEMBLY	0.00598612	0.157759	0.407018	0.328106	1.63165	197	IQCB1; TUBB3; ARF4; BBS4; BBS12; NPHP3; HAUS2; KIF24; TTC8; TUBB8; INPP5E; RP2; ARL6; TCTN1; BBS1; RAB11A; IFT20; TUBA1B; RHO; NDE1; CEP152; TUBA1C; CEP70; IFT80; DYNLT5; TCTN2; TMEM67; PKD2; HAUS1; CEP43; IFT57; CNGA4; DYNC2LI1; RAB8A; PRKAR2B; ODF2; TUBAL3; CEP76; CNGB1; TMEM216; TUBB1; BBS9; ARL13B; DYNC2I1; LZTFL1
WP_TYPE_II_DIABETES_MELLITUS	0.00598612	0.157759	0.407018	0.588692	2.34	21	GK; ADIPOQ; PHKA2; PDX1; IKBKB
KEGG_MEDICUS_REFERENCE_CD80_CD86_CD28_PI3K_SIGNALING_PATHWAY	0.0062092	0.161397	0.407018	0.734817	2.53414	10	CD86; CD80; AKT2; CD28
REACTOME_SWITCHING_OF_ORIGINS_TO_A_POST_REPLICATIVE_STATE	0.0062092	0.161397	0.407018	0.396119	1.85945	92	PSMD7; UBE2E1; PSMD12; CCNA1; PSMD10; ORC2; PSMC1; CUL1; ORC6; CCNE2; PSMA6; MCM8; PSME3; SKP2; ANAPC5; ANAPC7; CCNE1; PSMD11; PSMD9; ORC4; CCNA2; ANAPC15; PSMC2; PSMD6; PSMD14; CDK2; CDC6; ORC5; MCM2; ANAPC4
KEGG_MEDICUS_REFERENCE_HEDGEHOG_SIGNALING_PATHWAY_PTCH_CORECEPTOR	0.00635793	0.163029	0.407018	0.762288	2.56441	9	IHH; DHH
REACTOME_TRANSPORT_AND_SYNTHESIS_OF_PAPS	0.00635793	0.163029	0.407018	0.826259	2.53486	6	SLC35B3; SLC35B2; SLC26A2; PAPSS1
REACTOME_TP53_REGULATES_TRANSCRIPTION_OF_GENES_INVOLVED_IN_CYTOCHROME_C_RELEASE	0.00650665	0.165723	0.407018	0.599608	2.35335	20	TP53AIP1; TP53INP1; TP63; ZNF420; BNIP3L; TP53; TP73; STEAP3
REACTOME_NUCLEAR_ENVELOPE_BREAKDOWN	0.00665537	0.167266	0.407018	0.446657	2.00411	53	NUP42; CNEP1R1; NEK6; NUP88; POM121; NUP210; TMPO; NUP35; CCNB1; NUP37; POM121C; NUP160; VRK2; LPIN3; NUP54; LMNB1; CCNB2; NDC1; NUP85; NUP107
REACTOME_RESOLUTION_OF_D_LOOP_STRUCTURES	0.00665537	0.167266	0.407018	0.523616	2.25081	35	RMI1; XRCC2; GEN1; EME1; RTEL1; SPIDR; BRCA1; RAD51AP1; BRCA2; EXO1; EME2; BRIP1; RAD51D; RBBP8; KAT5; RAD51; BARD1; DNA2
KEGG_MEDICUS_REFERENCE_BCR_PLCG_ITPR_SIGNALING_PATHWAY	0.00702717	0.174301	0.407018	0.757852	2.47409	8	ITPR3; LYN; BTK; SYK; BLNK
REACTOME_TRANSPORT_OF_NUCLEOTIDE_SUGARS	0.00702717	0.174301	0.407018	0.757978	2.54991	9	SLC35B3; SLC35B2; SLC35B4; SLC35D1; SLC35A3
REACTOME_ANTIGEN_ACTIVATES_B_CELL_RECEPTOR_BCR_LEADING_TO_GENERATION_OF_SECOND_MESSENGERS	0.00710154	0.175002	0.407018	0.533463	2.2464	30	NCK1; ITPR3; LYN; BTK; PIK3AP1; DAPP1; SYK; VAV1; BLNK; SH3KBP1
REACTOME_CYCLIN_A_CDK2_ASSOCIATED_EVENTS_AT_S_PHASE_ENTRY	0.00747334	0.182976	0.407018	0.387636	1.81227	85	PSMD7; PSMD12; CCNA1; PSMD10; RBBP4; PSMC1; CUL1; RB1; CCNE2; PSMA6; CDK7; PSME3; CCNH; SKP2; CCNE1; PSMD11; PSMD9; E2F5; CCNA2; TFDP1; PSMC2; E2F4; PSMD6; PSMD14; CDK2; AKT2
KEGG_MEDICUS_VARIANT_LOSS_OF_CDKN1B_TO_P27_CELL_CYCLE_G1_S	0.0075477	0.183612	0.407018	0.75232	2.45603	8	RB1; E2F3; CCNE2; CCNE1; CDK2; E2F2
REACTOME_SIGNALING_BY_INTERLEUKINS	0.00769716	0.184878	0.407018	0.278542	1.42035	466	ALOX15; PSMD7; UBE2N; PSMD12; H3C1; H3C12; PIK3R2; ATF1; IRAK4; USP18; IL6R; CSF2RA; ELK1; ICAM1; PSMD10; IFNLR1; IL1A; PSMC1; IL13; IL17RB; CUL1; CSF3R; H3C10; PSMA6; RAP1B; MAPK14; IL1R1; PSME3; IL13RA1; PIK3R3; IL16; LYN; IKBKB; RAG1; CASP8; IL18; CD86; IL18R1; H3C6; IL20RA; PSMD11; MAP3K8; IL1RAP; RALA; DUSP3; TIFA; USP14; IL21R; PSMD9; IL10RA; PTPN9; TP53; IL37; CXCL10; PPP2R1B; CD80; IRAK2;…
REACTOME_TRANSCRIPTION_OF_E2F_TARGETS_UNDER_NEGATIVE_CONTROL_BY_P107_RBL1_AND_P130_RBL2_IN_COMPLEX_WITH_HDAC1	0.00769716	0.184878	0.407018	0.640506	2.42448	16	RBBP4; E2F5; CCNA2; TFDP1; HDAC1; E2F4; MYBL2; CDK1; LIN9; LIN37
PID_AURORA_B_PATHWAY	0.00784661	0.184956	0.38073	0.480632	2.08539	39	PPP1CC; KIF20A; NPM1; SGO1; RACGAP1; NCAPG; BIRC5; KIF23; NDC80; CENPA; CDCA8; BUB1; SMC4; PPP2R5D; AURKB; AURKA; NCAPH
REACTOME_ANTIVIRAL_MECHANISM_BY_IFN_STIMULATED_GENES	0.00784661	0.184956	0.38073	0.356475	1.74698	150	UBE2N; UBE2E1; TUBB3; NUP42; USP18; EIF4A1; FANCF; FANCL; TUBB8; NCK1; EIF4E; FANCA; TUBA1B; KPNA7; IKBKB; PRKRA; NUP88; POM121; ABCE1; NUP210; TUBA1C; OAS3; TP53; PPP2R1B; NUP35; PDE12; PPP2CA; IKBKG; HERC5; NPM1; KPNA4; TUBA4B; NUP37; KPNA3; TUBAL3; POM121C; PIN1; STAT1; TUBB1; NUP160; MX2; NUP54; EIF4G2; PTPN2; KPNA2; RIGI; NDC1; FANCB
WP_DRUG_INDUCTION_OF_BILE_ACID_PATHWAY	0.00784661	0.184956	0.38073	0.628029	2.39828	17	SLC51B; SLC51A; SLC10A1; CYP7A1; NR1I2
WP_3Q29_COPY_NUMBER_VARIATION_SYNDROME	0.00799607	0.187315	0.38073	0.426915	1.94898	63	UBE2N; RABL2B; SLC51B; SLC51A; CEP19; SMCO1; HFE; PIK3R3; ZNF76; TFRC; FNDC8; CEP43; DYNC2LI1; DYNC2I1; SLC40A1; HAMP; WDR53; CASP7; DYNLT3; MAD2L1BP; SENP5
REACTOME_TRANSPORT_OF_THE_SLBP_DEPENDANT_MATURE_MRNA	0.00814552	0.189646	0.38073	0.482865	2.07948	36	NUP42; EIF4E; NUP88; POM121; NUP210; NUP35; NUP37; POM121C; NUP160; NUP54; NDC1; NUP85; NUP107; SEH1L; NUP205
REACTOME_NS1_MEDIATED_EFFECTS_ON_HOST_PATHWAYS	0.00829498	0.191948	0.38073	0.475609	2.08141	41	NUP42; KPNA7; NUP88; POM121; NUP210; NUP35; KPNA4; NUP37; KPNA3; POM121C; NUP160; PABPN1; NUP54; KPNA2; NDC1; NUP85; NUP107
REACTOME_KERATAN_SULFATE_DEGRADATION	0.00844443	0.194222	0.38073	0.653795	2.44923	15	KERA; GLB1L; GLB1L3; GLB1; GNS; LUM; GALNS; GLB1L2; FMOD; OMD; HEXA; OGN; HEXB; ACAN
PID_PI3KCI_PATHWAY	0.00859389	0.195292	0.38073	0.462303	2.04777	48	PIK3R2; CYTH3; PIK3R3; LYN; BTK; PLEKHA2; DAPP1; PIK3CG; ITK; RAP1A; SYK; NRAS; LAT; BLNK; HCK; FGR; SGK1; PIK3R5
REACTOME_RESOLUTION_OF_D_LOOP_STRUCTURES_THROUGH_SYNTHESIS_DEPENDENT_STRAND_ANNEALING_SDSA	0.00859389	0.195292	0.38073	0.549041	2.26645	27	RMI1; XRCC2; RTEL1; BRCA1; RAD51AP1; BRCA2; EXO1; BRIP1; RAD51D; RBBP8; KAT5; RAD51; BARD1; DNA2
REACTOME_SYNTHESIS_OF_PIPS_AT_THE_ER_MEMBRANE	0.00874334	0.197506	0.38073	0.836519	2.48395	5	SACM1L; PI4K2B
KEGG_MEDICUS_REFERENCE_DEPHOSPHORYLATION_OF_KINETOCHORE	0.00904225	0.201855	0.38073	0.701365	2.50718	12	SPC25; PPP1CC; SKA2; NDC80; TTK; SPC24; SKA3; NUF2; AURKB; SKA1
PID_E2F_PATHWAY	0.00904225	0.201855	0.38073	0.403846	1.8665	73	DHFR; E2F7; RBBP4; RB1; E2F3; CCNE2; HBP1; CCNE1; CEBPA; TYMS; E2F5; E2F6; CCNA2; RRM2; TFDP1; HDAC1; E2F4; BRCA1; CDK2; CDC6; TP73; CES2; MYBL2; RBBP8; CASP7; CES4A; SERPINE1; E2F2; CES5A; CDK1; TK1; ORC1; CDKN1A; UXT; CDKN2C
REACTOME_VXPX_CARGO_TARGETING_TO_CILIUM	0.00949062	0.210625	0.38073	0.566709	2.25262	21	ARF4; RAB11A; RHO; PKD2; CNGA4; RAB8A; CNGB1
REACTOME_MET_ACTIVATES_RAS_SIGNALING	0.00964007	0.212698	0.38073	0.688138	2.43037	11	RANBP9; MUC20; NRAS; RANBP10
WP_SILDENAFIL_TREATMENT	0.00978953	0.214747	0.38073	0.563635	2.25123	22	PDE4C; ZNF746; GUCY1B1; NOS3; AKT2; NRF1; PDE4B
REACTOME_TP53_REGULATES_TRANSCRIPTION_OF_DEATH_RECEPTORS_AND_LIGANDS	0.00993898	0.216773	0.38073	0.696571	2.49004	12	TP63; TNFRSF10B; TNFRSF10A; TNFRSF10D; TP53; TNFRSF10C; TP73; FAS; IGFBP3
KEGG_MEDICUS_REFERENCE_ICOSLG_ICOS_PI3K_SIGNALING_PATHWAY	0.0100884	0.217532	0.38073	0.736675	2.47825	9	PIK3R2; PIK3R3; ICOS; AKT2; ICOSLG
REACTOME_TP53_REGULATES_TRANSCRIPTION_OF_CASPASE_ACTIVATORS_AND_CASPASES	0.0100884	0.217532	0.38073	0.695227	2.48524	12	TP63; CASP2; CASP10; TP53; CRADD; CASP6; TP73
REACTOME_NUCLEAR_IMPORT_OF_REV_PROTEIN	0.0102379	0.219507	0.38073	0.506055	2.16546	34	NUP42; NUP88; POM121; NUP210; NUP35; NPM1; RCC1; NUP37; POM121C; NUP160; NUP54; NDC1; NUP85; NUP107; SEH1L; NUP205; RAN
KEGG_MEDICUS_REFERENCE_PDL_PD1_SHP_PI3K_SIGNALING_PATHWAY	0.0103874	0.221461	0.38073	0.734097	2.46957	9	PIK3R2; PIK3R3; PDCD1LG2; CD274; PDCD1
KEGG_MEDICUS_PATHOGEN_HTLV_1_TAX_TO_P21_CELL_CYCLE_G1_S_N00497	0.0108357	0.229729	0.38073	0.73213	2.46295	9	RB1; E2F3; CCNE2; CCNE1; TP53; CDK2; E2F2; CDKN1A
KEGG_MISMATCH_REPAIR	0.0114335	0.238408	0.38073	0.555652	2.24196	23	RFC5; MLH1; MLH3; RFC3; RPA4; POLD3; EXO1; LIG1; RFC4; SSBP1; PMS2; MSH6; PCNA; MSH2; RPA2
REACTOME_INTERLEUKIN_18_SIGNALING	0.0114335	0.238408	0.38073	0.734993	2.39947	8	IL13; IL18; IL18R1; IL37; IL18RAP; IL4; ALOX5
REACTOME_SIGNALING_BY_NUCLEAR_RECEPTORS	0.0114335	0.238408	0.38073	0.294825	1.48829	291	H2BC21; H4C12; H2BC7; H2BC4; H2BC15; H3C1; H3C12; CARM1; PIK3R2; H2AZ2; RDH5; H2BC8; PPP5C; POLR2C; PPID; H4C16; ELK1; H2BC5; H2BC13; H2AC6; GPS2; PDK1; H2BC17; H3C10; APOC2; KCTD6; RDH13; PIK3R3; CYP26A1; H2BC11; POLR2D; H3C6; GNB4; GNG10; CBFB; RARB; H2AC8; MYB; ADH1A; TGFA; H4C5; H3C8; MMP2; H2BC9; DLD; HDAC1; GNGT2; CPT1B; NOS3; NRAS; RUNX1; ALDH1A1; ZDHHC7; H2BC12; AKT2; GNAT3; H4C4; H3-3A; …
WP_NUCLEOTIDE_EXCISION_REPAIR_IN_XERODERMA_PIGMENTOSUM	0.011583	0.240205	0.38073	0.399177	1.84904	75	H4C12; POLH; RFC5; H4C16; H2AC6; GTF2H2C; CDK7; CCNH; GTF2H4; GTF2H2; RFC3; POLE3; GTF2H1; RAD18; H4C5; GTF2H3; POLD3; HMGN1; BRCA1; H4C4; H3-3A; H4C8; H4C9; ERCC8; LIG1; ERCC3; RFC4; H4C14; H4C15; CETN2; CHD1L
KEGG_MEDICUS_PATHOGEN_HPV_E7_TO_P27_CELL_CYCLE_G1_S	0.0117325	0.240674	0.38073	0.764546	2.41239	7	RB1; E2F3; CCNE2; CCNE1; CDK2; E2F2
WP_CANCER_IMMUNOTHERAPY_BY_CTLA4_BLOCKADE	0.0117325	0.240674	0.38073	0.654787	2.41138	14	PIK3R2; PIK3R3; CD86; CD80; PPP2CA; CD28
WP_REGULATION_OF_SISTER_CHROMATID_SEPARATION_AT_THE_METAPHASE_ANAPHASE_TRANSITION	0.0118819	0.242429	0.38073	0.654661	2.41092	14	MAD1L1; MAD2L1; CENPE; ESPL1; BUB1B; BUB1
REACTOME_REGULATION_OF_TP53_ACTIVITY	0.0120314	0.242867	0.38073	0.333633	1.64534	160	RAD9B; TP53INP1; RNF34; POU4F1; TP63; RFC5; MAPKAPK5; RMI1; CCNA1; TAF6; PRKAG1; RBBP4; TAF7; HUS1; PRKAA1; RFFL; MAPK14; SETD9; RFC3; TAF12; RAD1; MEAF6; MDM4; TP53; PPP2R1B; CCNA2; TAF7L; PPP2CA; HDAC1; TAF11; SMYD2; PRKAB1; BRCA1; TTC5; PIN1; CDK2; TAF1L; AKT2; EXO1; BRIP1; TP73; CHEK1; TAF9; SGK1; RBBP8; KAT5; CSNK2B; RFC4; CHEK2; AURKB; KMT5A; BRPF1; MDM2; POU4F2; TAF13; BARD1; AURKA; CDK1; …
WP_TYPE_II_INTERFERON_SIGNALING	0.0120314	0.242867	0.38073	0.489761	2.11614	37	IFNGR1; ICAM1; IRF2; IRF8; IFNB1; CXCL10; IRF1; STAT2; IL1B; STAT1; CIITA; IRF9; SOCS3; CYBB; TAP1; IFNGR2; H4C14; SPI1; IFNG; OAS1; PRKCD; GBP1; JAK2
BIOCARTA_MTOR_PATHWAY	0.0121808	0.243296	0.38073	0.553091	2.19849	21	EIF4A1; EIF4E; PPP2CA; MKNK1; EIF4G2; EIF4A2; RHEB; EIF4EBP1
REACTOME_PROPIONYL_COA_CATABOLISM	0.0121808	0.243296	0.38073	0.827821	2.45812	5	MCEE; PCCB
REACTOME_G2_PHASE	0.0124797	0.24667	0.38073	0.825923	2.45248	5	CCNA1; E2F3; CCNA2; CDK2
REACTOME_REGULATION_OF_IFNG_SIGNALING	0.0124797	0.24667	0.38073	0.653123	2.40525	14	PTPN1; IFNGR1; STAT1; SOCS3; PTPN2; IFNGR2; IFNG; JAK2
KEGG_MEDICUS_VARIANT_MUTATION_CAUSED_ABERRANT_ABETA_TO_VGCC_CA2_APOPTOTIC_PATHWAY_N01006	0.0126292	0.24705	0.38073	0.705596	2.43337	10	PPID; CYCS; VDAC1; VDAC3; SLC25A5; SLC25A31
PID_FAS_PATHWAY	0.0126292	0.24705	0.38073	0.490697	2.12471	38	PIK3R2; MAPK14; PIK3R3; IKBKB; BTK; CASP8; BIRC2; MAP3K1; CASP10; IKBKG; RIPK1; SYK; FADD; CFLAR; BIRC3; FAS
WP_DNA_IR_DAMAGE_AND_CELLULAR_RESPONSE_VIA_ATR	0.0129281	0.251601	0.38073	0.387062	1.79916	81	MLH1; RMI1; HUS1; FANCA; UIMC1; RAD1; FOXM1; PPM1D; TP53; FANCD2; IKBKG; FANCI; BRCA1; CDK2; BRCA2; EXO1; USP1; BRIP1; CHEK1; CLSPN; MCM2; CDC25C; RBBP8; UBE2D3; RFWD3; RAD51; CHEK2; MDM2; BARD1; CDK1; CEP164; BRCC3; H2AX; ABRAXAS1; RAD52; PCNA; PLK1; CDC45; MSH2; DCLRE1A; POLN; TDP1; RPA2; PALB2
KEGG_MEDICUS_ENV_FACTOR_ZN_TO_ANTEROGRADE_AXONAL_TRANSPORT	0.0130776	0.253211	0.38073	0.575047	2.24114	19	TUBB3; TUBB8; TUBA1B; TUBA1C; TUBB1; TUBB4A
KEGG_MEDICUS_REFERENCE_HOMOLOGOUS_RECOMBINATION	0.0135259	0.259247	0.38073	0.482585	2.05187	33	POLH; RFC5; XRCC2; RFC3; RPA4; POLE3; POLD3; BRCA1; BRCA2; RAD54L; RAD51D; RAD51; RFC4; BARD1; RAD54B
REACTOME_LIGAND_RECEPTOR_INTERACTIONS	0.0135259	0.259247	0.38073	0.728741	2.37906	8	IHH; DHH
REACTOME_REGULATED_NECROSIS	0.0138248	0.263645	0.38073	0.41004	1.85824	59	TP63; TNFRSF10B; IL1A; TNFRSF10A; IRF2; CYCS; CASP5; CASP8; IL18; BIRC2; RIPK3; TP53; CHMP4C; IRF1; RIPK1; PELI1; IL1B; FADD; CFLAR; BIRC3; CASP4; FAS; SDCBP; GSDME
KEGG_MEDICUS_REFERENCE_IGF2_IGF1R_PI3K_SIGNALING_PATHWAY	0.0141238	0.266665	0.38073	0.671207	2.37058	11	IGF2; AKT2; RPS6KB2
KEGG_TOLL_LIKE_RECEPTOR_SIGNALING_PATHWAY	0.0141238	0.266665	0.38073	0.36072	1.70965	102	TLR9; PIK3R2; IRAK4; MAPK13; MAPK14; TLR8; TLR2; PIK3R3; IKBKB; TLR7; CASP8; CD86; MAP3K8; PIK3CG; IFNB1; TLR3; CXCL10; CD80; TLR1; IKBKG; RIPK1; IL12A; MYD88; IL1B; FADD; IFNAR2; STAT1; SPP1; AKT2; TLR6; TLR5; IFNA13; CXCL8
KEGG_MEDICUS_REFERENCE_MICROTUBULE_RHOA_SIGNALING_PATHWAY	0.0142732	0.268153	0.38073	0.545832	2.16964	21	TUBB3; TUBB8; TUBA1B; TUBA1C; TUBB1
KEGG_MEDICUS_REFERENCE_SPINDLE_ASSEMBLY_CHECKPOINT_SIGNALING	0.0144227	0.269626	0.38073	0.544612	2.16479	21	MAD1L1; MAD2L1; ANAPC5; ANAPC7; ESPL1; BUB1B; ANAPC4; ANAPC13; CDC23
BIOCARTA_PLC_PATHWAY	0.014871	0.275295	0.38073	0.717764	2.41463	9	PIK3CG; VAV1; PIK3R1
WP_IL_3_SIGNALING_PATHWAY	0.014871	0.275295	0.38073	0.439916	1.95881	49	PIK3R2; LYN; CD69; CD86; YWHAQ; IL5RA; RAPGEF1; CSF2RB; SYK; INPP5D; CCR3; VAV1; HCK; CXCL8; PRKACA; STAT3
KEGG_MEDICUS_VARIANT_MUTATION_CAUSED_ABERRANT_PSEN1_TO_MGLUR5_CA2_APOPTOTIC_PATHWAY	0.0150205	0.275376	0.38073	0.634029	2.29371	13	ITPR3; CYCS; VDAC1; VDAC3; SLC25A5; SLC25A31
REACTOME_SCF_SKP2_MEDIATED_DEGRADATION_OF_P27_P21	0.0150205	0.275376	0.38073	0.410925	1.86729	60	PSMD7; PSMD12; CCNA1; PSMD10; PSMC1; CUL1; CCNE2; PSMA6; PSME3; SKP2; CCNE1; PSMD11; PSMD9; CCNA2; PSMC2; PSMD6; PSMD14; CDK2
WP_ATM_SIGNALING_PATHWAY	0.0151699	0.276779	0.38073	0.464302	2.0271	40	CASP2; CCNE1; MDM4; TP53; CRADD; FANCD2; IKBKG; RIPK1; CCNB1; BRCA1; CDK2; TP73; CHEK1; CDC25C; RAD51; CHEK2; MDM2; CDK1; H2AX; CDKN1A
WP_15Q13_3_COPY_NUMBER_VARIATION_SYNDROME	0.0154703	0.280909	0.38073	0.567966	2.21354	19	CHRFAM7A; GRM6; GOLGA8Q; TRPM1; FANCD2
REACTOME_E2F_MEDIATED_REGULATION_OF_DNA_REPLICATION	0.0157707	0.284999	0.352488	0.545036	2.17694	22	ORC2; RB1; ORC6; MCM8; PPP2R1B; ORC4; PRIM1; TFDP1; PPP2CA; CCNB1; ORC5; PRIM2
KEGG_MEDICUS_REFERENCE_KINETOCHORE_MICROTUBULE_ATTACHMENT	0.0160711	0.287688	0.352488	0.564946	2.21731	20	TUBB3; TUBB8; TUBA1B; TUBA1C; CENPE; TUBB1; BUB1B; TUBB4A
REACTOME_NICOTINATE_METABOLISM	0.0160711	0.287688	0.352488	0.498305	2.10223	31	RNLS; SLC22A13; NADSYN1; NMNAT3; PARP9; PARP16; PARP8; NMRK2; NMNAT1; PTGIS; CYP8B1
REACTOME_APC_C_MEDIATED_DEGRADATION_OF_CELL_CYCLE_PROTEINS	0.0163715	0.290326	0.352488	0.370239	1.7359	88	PSMD7; UBE2E1; PSMD12; CCNA1; PSMD10; PSMC1; CUL1; RB1; MAD2L1; PSMA6; PSME3; SKP2; ANAPC5; ANAPC7; PSMD11; PSMD9; FBXO5; CCNA2; ANAPC15; CCNB1; PSMC2; PSMD6; PSMD14; CDK2
REACTOME_G0_AND_EARLY_G1	0.0163715	0.290326	0.352488	0.520388	2.14817	27	CCNA1; RBBP4; CCNE2; CCNE1; E2F5; CCNA2; TFDP1; HDAC1; E2F4; CDK2; CDC6; MYBL2; TOP2A; CDK1; LIN9; PCNA; LIN37
REACTOME_SUMOYLATION_OF_CHROMATIN_ORGANIZATION_PROTEINS	0.0166719	0.292771	0.352488	0.389044	1.79167	71	H4C12; NUP42; H4C16; RNF2; NUP88; POM121; NUP210; NUP35; H4C5; HDAC1; SCMH1; NUP37; POM121C; NUP160; H4C4; NUP54; H4C8; H4C9; NDC1; NUP85; NUP107; H4C14; SUMO3; H4C15; H4C1; H4C2; H4C3; SEH1L; NUP205
BIOCARTA_MCM_PATHWAY	0.0169723	0.292771	0.352488	0.576775	2.23317	18	ORC2; ORC6; CCNE1; ORC4; CDK2; CDC6; ORC5; MCM2
BIOCARTA_SKP2E2F_PATHWAY	0.0169723	0.292771	0.352488	0.688911	2.37583	10	CCNA1; CUL1; RB1; SKP2; CCNE1; TFDP1; CDK2
KEGG_MEDICUS_REFERENCE_BASE_EXCISION_AND_STRAND_CLEAVAGE_BY_MONOFUNCTIONAL_GLYCOSYLASE	0.0169723	0.292771	0.352488	0.720489	2.35212	8	MBD4; TDG; UNG; MUTYH
PID_PLK1_PATHWAY	0.0169723	0.292771	0.352488	0.446995	1.97523	46	BORA; RAB1A; ERCC6L; FBXO5; KIF20A; PPP2CA; CCNB1; GORASP1; SGO1; ODF2; CENPU; CENPE; PRC1; ECT2; CLSPN; BUB1B; CDC25C; WEE1; NDC80; BUB1; GOLGA2; SPC24; SSPOP; AURKA; CDK1; TPX2; PAK1
REACTOME_ROLE_OF_ABL_IN_ROBO_SLIT_SIGNALING	0.0169723	0.292771	0.352488	0.718924	2.34701	8	CAP2; CAP1
KEGG_MEDICUS_VARIANT_MUTATION_CAUSED_ABERRANT_DCTN1_TO_RETROGRADE_AXONAL_TRANSPORT	0.017573	0.300404	0.352488	0.572724	2.21749	18	TUBB3; TUBB8; TUBA1B; TUBA1C; TUBB1; TUBB4A
WP_TOLL_LIKE_RECEPTOR_SIGNALING_PATHWAY	0.017573	0.300404	0.352488	0.358202	1.70154	103	TLR9; PIK3R2; IRAK4; MAPK13; MAPK14; TLR8; TLR2; PIK3R3; IKBKB; TLR7; CASP8; CD86; MAP3K8; PIK3CG; IFNB1; TLR3; CXCL10; CD80; TLR1; IKBKG; RIPK1; IL12A; MYD88; IL1B; FADD; IFNAR2; STAT1; SPP1; AKT2; TLR6; TLR5; IFNA13; CXCL8
BIOCARTA_IL12_PATHWAY	0.0178734	0.304169	0.352488	0.561335	2.1877	19	MAPK14; IL18; IL18R1; ETV5; CD3G; CCR5; STAT4; IFNG; IL12RB1; JAK2
REACTOME_ASSEMBLY_AND_CELL_SURFACE_PRESENTATION_OF_NMDA_RECEPTORS	0.0181738	0.306532	0.352488	0.432751	1.90272	43	TUBB3; TUBB8; GRIN3B; TUBA1B; TUBA1C; TUBA4B; LIN7A; TUBAL3; LIN7B; TUBB1
REACTOME_TRANSLOCATION_OF_SLC2A4_GLUT4_TO_THE_PLASMA_MEMBRANE	0.0181738	0.306532	0.352488	0.385906	1.77722	71	RHOQ; TUBB3; PRKAG1; TUBB8; RAB11A; TUBA1B; SNAP23; TUBA1C; RALA; YWHAQ; RAB8A; TUBA4B; TUBAL3; PRKAB1; YWHAH; YWHAZ; TUBB1; AKT2
REACTOME_ORC1_REMOVAL_FROM_CHROMATIN	0.0184742	0.310219	0.352488	0.385826	1.77685	71	PSMD7; PSMD12; CCNA1; PSMD10; ORC2; PSMC1; CUL1; ORC6; PSMA6; MCM8; PSME3; SKP2; PSMD11; PSMD9; ORC4; CCNA2; PSMC2; PSMD6; PSMD14; CDK2; CDC6; ORC5; MCM2
KEGG_MEDICUS_REFERENCE_CENPE_INTERACTION_WITH_NDC80_COMPLEX	0.0187746	0.311133	0.352488	0.664329	2.37479	12	SPC25; PPP1CC; KNSTRN; CENPE; NDC80; SPC24; NUF2; AURKB; AURKA; SPAG5
REACTOME_ORGANIC_CATION_TRANSPORT	0.0187746	0.311133	0.352488	0.684936	2.36212	10	SLC22A4; SLC22A16; SLC22A5; SLC22A3; RUNX1
WP_GENES_TARGETED_BY_MIRNAS_IN_ADIPOCYTES	0.0187746	0.311133	0.352488	0.620624	2.24521	13	KCNJ2; KCNE1; TMSB4X; HAND2
KEGG_NICOTINATE_AND_NICOTINAMIDE_METABOLISM	0.019075	0.314737	0.352488	0.525169	2.1125	24	NT5C1B; NADSYN1; PNP; NMNAT3; NT5C3A; ENPP1; NMNAT1; AOX1; NMRK1; NT5C; NAMPT; NUDT12
WP_INTERFERON_TYPE_I_SIGNALING_PATHWAYS	0.0193754	0.318309	0.352488	0.41319	1.85572	54	PIK3R2; EIF4A1; EIF4E; MAPK14; PIAS3; MAP3K1; PTPRC; RAP1A; RAPGEF1; STAT2; IFNAR2; STAT1; VAV1; IRF9; SOCS3
REACTOME_UREA_CYCLE	0.0196757	0.32047	0.352488	0.680101	2.34545	10	SLC25A2; SLC25A15; ARG1; ARG2; ASS1
WP_INFLAMMATORY_BOWEL_DISEASE_SIGNALING	0.0196757	0.32047	0.352488	0.442859	1.94063	42	IFNGR1; IL1A; IL13; TLR2; IL18; IL21R; STAT6; IL12A; RORC; STAT1; NOD2; TBX21; IL18RAP; FOXP3; TLR5; IL4; IL23R; IL10; IL4R; STAT4; STAT3; IFNG; IL6; IL12RB1
KEGG_MEDICUS_REFERENCE_MICROTUBULE_DEPOLYMERIZATION	0.0205769	0.332295	0.352488	0.52312	2.1107	23	TUBB3; TUBB8; TUBA1B; TUBA1C; KIF18B; MAPRE3; TUBB1; AURKB; TUBB4A; AURKA
WP_LEPTIN_AND_ADIPONECTIN	0.0205769	0.332295	0.352488	0.677916	2.33791	10	ADIPOQ; PRKAG1; PRKAA1; PRKAB1
KEGG_MEDICUS_REFERENCE_RAD51_DSDNA_DESTABILIZATION	0.0208773	0.334301	0.352488	0.655732	2.31592	11	XRCC2; RPA4; HELQ; RAD51D; RFWD3; RAD51
REACTOME_PROTEIN_UBIQUITINATION	0.0208773	0.334301	0.352488	0.378034	1.75841	79	H2BC7; H2BC4; H2BC15; UBE2N; UBE2E1; UBE2A; H2BC8; PEX13; H2BC5; H2BC13; H2BC17; UBE2W; PEX2; H2BC11; UBE2Q2
REACTOME_SIGNALING_BY_PDGFR_IN_DISEASE	0.0214781	0.342476	0.352488	0.550791	2.16176	20	PIK3R2; BIN2; NRAS; STAT1; STAT3; STRN
WP_COMPLEMENT_SYSTEM_IN_NEURONAL_DEVELOPMENT_AND_PLASTICITY	0.0220788	0.349122	0.352488	0.352078	1.67641	105	CD46; DIABLO; PARD6G; PLSCR3; ATP8B1; CX3CR1; CYCS; CFP; CFB; C5AR2; CASP8; C3AR1; CD55; C3; CASP10; PLSCR1; LLGL2; CAP1; C7; ITGAX; MASP2; ITGAM; PROS1; DLGAP5; ITGB3; C4BPA; FAS; TGFB2; C5AR1; C1S; CASP7; C1QC; IFNG; CD59; CR1; C4A; CFD; C6; ATP8B2
WP_DNA_REPAIR_PATHWAYS_FULL_NETWORK	0.0220788	0.349122	0.352488	0.333053	1.60954	120	POLH; RFC5; MLH1; MBD4; FANCF; FANCL; TDG; GTF2H2C; CDK7; UNG; CCNH; GTF2H4; FANCA; MUTYH; GTF2H2; RFC3; POLE3; GTF2H1; OGG1; NEIL3; GTF2H3; FANCD2; POLD3; RAP1A; FANCI; BRCA1; BRCA2; EXO1; USP1; BRIP1; CHEK1
REACTOME_TRANSFERRIN_ENDOCYTOSIS_AND_RECYCLING	0.0223792	0.350947	0.352488	0.480661	2.02779	31	ATP6V1G1; ATP6V0A4; HFE; TFRC; TFR2; ATP6V1B2; ATP6V1E2; ATP6V0A2; STEAP3; ATP6V1C2; ATP6V0C; ATP6V0D2; ATP6V1B1; ATP6V0E1; STEAP2; TF
WP_TYPE_III_INTERFERON_SIGNALING	0.0223792	0.350947	0.352488	0.67346	2.32255	10	IFNLR1; STAT2; STAT1; IRF9; IFNL3
KEGG_MEDICUS_PATHOGEN_ESCHERICHIA_ESPG_TO_MICROTUBULE_RHOA_SIGNALING_PATHWAY	0.0232804	0.363576	0.352488	0.57977	2.21399	17	TUBB3; TUBB8; TUBA1B; TUBA1C; TUBB1; TUBB4A
KEGG_MEDICUS_REFERENCE_ORIGIN_UNWINDING_AND_ELONGATION	0.0235808	0.365261	0.352488	0.47991	2.02089	30	RFC5; GINS4; RFC3; POLE3; PRIM1; MCM2; PRIM2; GINS1; MCM10; RFC4; PCNA; CDC45; RPA2; MCM5; POLE2; MCM4; POLE; GINS2
REACTOME_TCF_DEPENDENT_SIGNALING_IN_RESPONSE_TO_WNT	0.0235808	0.365261	0.352488	0.294243	1.47343	229	H2BC21; H4C12; PSMD7; H2BC7; H2BC4; H2BC15; PSMD12; H3C1; H3C12; H2AZ2; H2BC8; H4C16; PSMD10; H2BC5; H2BC13; H2AC6; PSMC1; WNT4; FZD6; H2BC17; H3C10; PSMA6; PSME3; H2BC11; RYK; WNT3; PIP5K1B; H3C6; PSMD11; DACT1; WNT5A; H2AC8; PSMD9; SOST; PPP2R1B; H3-4; LEF1; KREMEN1; H4C5; H3C8; PPP2CA; H2BC9; WNT8B; HDAC1; PSMC2; PSMD6; TERT; YWHAZ; PSMD14; H2BC12; DKK4; AKT2; H4C4; H3-3A; H4C8; RUVBL1; H4C9
BIOCARTA_LAIR_PATHWAY	0.0241816	0.368795	0.352488	0.575552	2.19789	17	ICAM1; IL1A; C3; ITGAL; C7; KNG1; CXCL8; C6; IL6; ITGB1; ITGB2; ITGA4
WP_CELLS_AND_MOLECULES_INVOLVED_IN_LOCAL_ACUTE_INFLAMMATORY_RESPONSE	0.0241816	0.368795	0.352488	0.575552	2.19789	17	ICAM1; IL1A; C3; ITGAL; C7; KNG1; CXCL8; C6; IL6; ITGB1; ITGB2; ITGA4
WP_INTERACTIONS_BETWEEN_IMMUNE_CELLS_AND_MICRORNAS_IN_TUMOR_MICROENVIRONMENT	0.0241816	0.368795	0.352488	0.488317	2.04282	28	IRAK4; TLR8; PIAS3; TLR7; CD86; CXCL10; CD80; STAT6; IL4; IL4R; TGFB2; STAT3; CD274; PDCD1; TGFBR2; CCL2
BIOCARTA_BLYMPHOCYTE_PATHWAY	0.024975	0.368795	0.287857	0.629919	2.25178	12	ICAM1; ITGAL; PTPRC; CD80; HLA-DRA; CR1; FCGR2B; CD40; ITGB2; HLA-DRB5
BIOCARTA_PLK3_PATHWAY	0.024975	0.368795	0.287857	0.717906	2.34368	8	TP53; YWHAH; CHEK1; CDC25C; CHEK2; PLK3
KEGG_MEDICUS_PATHOGEN_HTLV_1_TAX_TO_P21_CELL_CYCLE_G1_S_N00498	0.024975	0.368795	0.287857	0.717527	2.34245	8	RB1; E2F3; CCNE2; CCNE1; CDK2; E2F2; CDKN1A
KEGG_MEDICUS_PATHOGEN_KSHV_MIR2_TO_CELL_SURFACE_MOLECULE_ENDOCYTOSIS	0.024975	0.368795	0.287857	0.778449	2.38819	6	IFNGR1; ICAM1; CD86; MICB
PID_INTEGRIN_CS_PATHWAY	0.024975	0.368795	0.287857	0.497781	2.04533	26	ITGAD; ITGB5; ITGA10; ITGAL; ITGB7; ITGA11; ITGAX; ITGA2; ITGAM; ITGB3; ITGA6; ITGB8; ITGA5; ITGA1; ITGB1; ITGB2; ITGA4; ITGA8
REACTOME_CONDENSATION_OF_PROMETAPHASE_CHROMOSOMES	0.024975	0.368795	0.287857	0.64422	2.27526	11	CCNB1; NCAPG; CCNB2; SMC4; CSNK2B; NCAPH; CDK1
REACTOME_MET_ACTIVATES_RAP1_AND_RAC1	0.024975	0.368795	0.287857	0.641765	2.26659	11	RAP1B; RAP1A; RAPGEF1
REACTOME_REGULATION_OF_SIGNALING_BY_CBL	0.024975	0.368795	0.287857	0.528297	2.11009	22	PIK3R2; PIK3R3; LYN; RAPGEF1; SYK; VAV1; BLNK; HCK
WP_P53_TRANSCRIPTIONAL_GENE_NETWORK	0.024975	0.368795	0.287857	0.357224	1.67448	91	TP53AIP1; TP53INP1; POLH; TNFRSF10B; E2F7; MLH1; TIGAR; ICAM1; PRKAG1; PRKAA1; TNFRSF10D; TRAF4; CCNE1; PERP; NCF2; DRAM1; PRKAB1; CDK2; IRF9; RRM2B; CDC25C; SAT1; LIF; GLS2; FAS; ZMAT3; ULBP2; THBS1; IRF5; SERPINE1; ULBP1; NANOG; GPX1; AURKA
KEGG_MEDICUS_REFERENCE_CXCR_GNB_G_PI3K_AKT_SIGNALING_PATHWAY	0.025974	0.376333	0.282013	0.495869	2.03747	26	CXCR2; GNB4; GNG10; PIK3CG; GNGT2; AKT2; CXCL8; PIK3R5; GNG2; GNG12; GNG8; PIK3R6
KEGG_MEDICUS_REFERENCE_RETROGRADE_AXONAL_TRANSPORT	0.025974	0.376333	0.282013	0.425446	1.8706	43	DNAI1; DNAI2; TUBB3; DNAH3; DNALI1; TUBB8; DNAH11; DNAH8; TUBA1B; TUBA1C; DNAH9; DNAH6; TUBB1; DNAH5; ACTR1B; DNAH1
REACTOME_INTERLEUKIN_6_SIGNALING	0.025974	0.376333	0.282013	0.641127	2.26434	11	IL6R; STAT1; SOCS3; STAT3; IL6; JAK2
BIOCARTA_THELPER_PATHWAY	0.0268851	0.376333	0.352488	0.636106	2.2739	12	ICAM1; ITGAL; PTPRC; THY1; CD3G; CD4; CD28
KEGG_MEDICUS_REFERENCE_IL6_FAMILY_TO_JAK_STAT_SIGNALING_PATHWAY	0.0268851	0.376333	0.352488	0.497942	2.05551	27	IL6R; IL13; IL13RA1; STAT6; OSMR; STAT1; IL13RA2; LIF; IL4R; CTF1; STAT3; CNTF; IL6; JAK2
REACTOME_SIGNALING_BY_PDGFRA_TRANSMEMBRANE_JUXTAMEMBRANE_AND_KINASE_DOMAIN_MUTANTS	0.0268851	0.376333	0.352488	0.633489	2.26454	12	PIK3R2; NRAS; STAT1; STAT3
BIOCARTA_IFNA_PATHWAY	0.026973	0.376333	0.276501	0.673212	2.26475	9	IFNB1; STAT2; IFNAR2; STAT1; IRF9; IFNAR1
KEGG_MEDICUS_REFERENCE_BCR_BCAP_CD19_PI3K_SIGNALING_PATHWAY	0.026973	0.376333	0.276501	0.610528	2.24839	14	PIK3R2; PIK3R3; LYN; PIK3AP1; SYK; AKT2
KEGG_MEDICUS_REFERENCE_MICROTUBULE_DEPOLYMERIZATION_AT_THE_MINUS_ENDS	0.026973	0.376333	0.276501	0.540488	2.12132	20	TUBB3; TUBB8; TUBA1B; TUBA1C; TUBB1; TUBB4A; PLK1; TUBA1A; TUBA3E; TUBB4B; PSRC1; TUBB2B
PID_P53_DOWNSTREAM_PATHWAY	0.026973	0.376333	0.276501	0.316954	1.54301	137	TP53INP1; POU4F1; TP63; TNFRSF10B; CARM1; MLH1; TIGAR; RCHY1; TNFRSF10A; RB1; BNIP3L; E2F3; TNFRSF10D; BCL2L14; PERP; RPS27L; CASP10; TP53; TGFA; TNFRSF10C; TFDP1; PPM1J; MMP2; CCNB1; BCL2A1; PRKAB1; CASP6; SPP1; RRM2B; TP73; STEAP3; LIF; TAF9; TAP1; FAS; TRIAP1; DDX5; IRF5; IGFBP3; SERPINE1; MDM2; POU4F2; E2F2; PMS2; DGCR8; GPX1; GDF15; CCNG1; PLK3; CDKN1A; CASP1
REACTOME_BRANCHED_CHAIN_AMINO_ACID_CATABOLISM	0.026973	0.376333	0.276501	0.528257	2.09978	21	AUH; ACAD8; HIBADH; MCCC1; DLD
REACTOME_DAP12_SIGNALING	0.026973	0.376333	0.276501	0.471958	1.97754	29	PIK3R2; BTK; TREM2; LCP2; SYK; NRAS; LAT; KLRD1; TYROBP
REACTOME_INTERLEUKIN_35_SIGNALLING	0.026973	0.376333	0.276501	0.622073	2.22374	12	IL12A; STAT1; CANX; EBI3; STAT4; STAT3; JAK2
REACTOME_PYROPTOSIS	0.026973	0.376333	0.276501	0.477687	1.97189	27	TP63; IL1A; IRF2; CYCS; CASP5; IL18; TP53; CHMP4C; IRF1; IL1B
REACTOME_RETINOID_CYCLE_DISEASE_EVENTS	0.026973	0.376333	0.276501	0.611872	2.21355	13	OPN1SW; RDH5; RDH12; RLBP1; LRAT; TTR
REACTOME_IMMUNOREGULATORY_INTERACTIONS_BETWEEN_A_LYMPHOID_AND_A_NON_LYMPHOID_CELL	0.0271854	0.377907	0.352488	0.328478	1.59092	128	CXADR; LAIR2; ICAM1; NCR1; ICAM3; LILRA4; COL2A1; SIGLEC10; CD33; CD226; TREML1; SIGLEC11; CD160; LAIR1; C3; ITGAL; LILRA2; CD200; TREM2; CD300C; ITGB7; PILRB; SIGLEC7; SLAMF6; FCGR1A; SIGLEC9; CD300A; KLRG1; SIGLEC8; CD3G; CD300LF; LILRB4; PILRA; SIGLEC6; KLRD1; TREML2; TYROBP; MICB; LILRB1; TREM1; CD22; CD8B; ULBP1; LILRA1; CD1D; FCGR3A; NCR3; CD8A; OSCAR; ULBP3; FCGR2B; SLAMF7; CRTAM
KEGG_JAK_STAT_SIGNALING_PATHWAY	0.0277862	0.379121	0.352488	0.315463	1.55058	155	PIK3R2; IFNGR1; IL6R; CSF2RA; IFNLR1; IL13; CSF3R; IL13RA1; PIK3R3; PIAS3; IL20RA; IL21R; PIK3CG; IL10RA; IFNB1; IL5RA; SPRED2; STAT6; CSF2RB; OSMR; IL12A; STAT2; IL15; IFNAR2; STAT1; AKT2; TPO; IRF9; SOCS3; IL13RA2; SPRY3; MPL; IFNA13; LIF; IL7; CSF3; IL4; IL23R; SPRY1; IFNGR2; IL10; PIK3R5; IL4R; IFNL3; CTF1; SPRED1; STAT4; IFNE; STAT3; CNTF; IFNG; IL12B
REACTOME_UCH_PROTEINASES	0.0277862	0.379121	0.352488	0.348984	1.64715	100	PSMD7; PSMD12; MBD6; H2AC11; UCHL1; PSMD10; TGFBR1; SENP8; H2AC6; INO80B; ACTL6A; PSMC1; PSMA6; PSME3; H2AC13; PSMD11; H2AC8; PSMD9; H2AC12; PSMC2; PSMD6; INO80C; PSMD14
BIOCARTA_IRES_PATHWAY	0.027972	0.379121	0.271289	0.739516	2.33341	7	EIF4A1; EIF4E; EIF4G2; EIF4A2
REACTOME_ACTIVATION_OF_C3_AND_C5	0.027972	0.379121	0.271289	0.738231	2.32936	7	CFP; CFB; C3; C4A
REACTOME_DNA_STRAND_ELONGATION	0.027972	0.379121	0.271289	0.467127	1.97202	32	RFC5; MCM8; GINS4; RFC3; PRIM1; POLD3; MCM2; PRIM2; GINS1; LIG1; RFC4; DNA2; PCNA; CDC45; RPA2; MCM5; MCM4
REACTOME_INHIBITION_OF_THE_PROTEOLYTIC_ACTIVITY_OF_APC_C_REQUIRED_FOR_THE_ONSET_OF_ANAPHASE_BY_MITOTIC_SPINDLE_CHECKPOINT_COMPONENTS	0.027972	0.379121	0.271289	0.527699	2.09756	21	UBE2E1; MAD2L1; ANAPC5; ANAPC7; ANAPC15; BUB1B; ANAPC4; CDC23
REACTOME_INTERFERON_GAMMA_SIGNALING	0.027972	0.379121	0.271289	0.348722	1.63848	93	PTPN1; IFNGR1; TRIM14; ICAM1; IRF2; TRIM29; IRF8; TRIM6; OAS3; TRIM26; TRIM22; IRF1; TRIM45; TRIM5; FCGR1A; STAT1; GBP5; HLA-DRA; CIITA; TRIM68; HLA-DQB1; TRIM38; IRF9; SOCS3; SP100; PTPN2; HLA-DPA1; TRIM21; IFNGR2; IFI30; PTAFR; IRF5; TRIM2; IFNG; HLA-DQA1; OAS1; PRKCD; OASL; GBP1; CAMK2D; JAK2; TRIM48
KEGG_LEISHMANIA_INFECTION	0.0286874	0.383305	0.352488	0.389877	1.78705	68	IRAK4; IFNGR1; ELK1; IL1A; MAPK13; MAPK14; TLR2; NCF2; C3; FCGR2A; IL12A; MYD88; IL1B; HLA-DMB; FCGR1A; STAT1; ITGAM; HLA-DRA; HLA-DQB1; HLA-DPA1; IL4; IFNGR2; IL10; TGFB2; IFNG; IL12B; HLA-DQA1; NCF1; CR1; FCGR3A; FCGR3B
KEGG_MEDICUS_REFERENCE_HOMOLOGOUS_RECOMBINATION_IN_ICLR	0.028971	0.383305	0.266351	0.577105	2.18449	16	MCM8; RPA4; FANCD2; FANCI; BRCA1; BRCA2; BRIP1; BARD1; RPA2; HROB; PALB2; UBB
REACTOME_GLOBAL_GENOME_NUCLEOTIDE_EXCISION_REPAIR_GG_NER	0.028971	0.383305	0.266351	0.361944	1.69158	84	UBE2N; RFC5; INO80B; ACTL6A; COPS8; CDK7; CCNH; GTF2H4; PIAS3; GTF2H2; RFC3; POLE3; GTF2H1; GTF2H3; POLD3; COPS7B; INO80C; RUVBL1; COPS5; LIG1; ERCC3; USP45; RFC4; SUMO3; CETN2; CHD1L
REACTOME_ROS_AND_RNS_PRODUCTION_IN_PHAGOCYTES	0.028971	0.383305	0.266351	0.446206	1.9216	36	ATP6V1G1; ATP6V0A4; NCF2; ATP6V1B2; ATP6V1E2; NOS3; ATP6V0A2; SLC11A1; ATP6V1C2; ATP6V0C; CYBB; MPO; ATP6V0D2; ATP6V1B1; NCF1; ATP6V0E1; CYBA; ATP6V1A; HVCN1; LPO
WP_IL1_AND_MEGAKARYOCYTES_IN_OBESITY	0.028971	0.383305	0.266351	0.506909	2.03905	24	PLA2G7; ICAM1; IL1R1; TLR2; IL18; TLR1; MYD88; IL1B; CCR3; MMP9; IFNG; NLRP3; TIMP1; S100A9; CCL2
WP_LTF_DANGER_SIGNAL_RESPONSE_PATHWAY	0.028971	0.383305	0.266351	0.548826	2.13895	19	IRAK4; IL1A; TLR2; IFNB1; MYD88; IL1B; CXCL8; TREM1; IL6; CD14; AGER
KEGG_MEDICUS_REFERENCE_PRE_IC_FORMATION	0.0289878	0.383305	0.352488	0.496112	2.04796	27	ORC2; ORC6; GINS4; POLE3; MTBP; ORC4; TICRR; CDC6; ORC5; MCM2; GINS1
REACTOME_TP53_REGULATES_TRANSCRIPTION_OF_CELL_CYCLE_GENES	0.0292882	0.384244	0.352488	0.41584	1.85161	49	CARM1; E2F7; CCNA1; CNOT9; CCNE2; CCNE1; PLK2; TP53; CCNA2; TFDP1; NPM1; CCNB1; E2F4; CDK2; CDC25C; PLAGL1; E2F8; AURKA; CDK1; PLK3; CDKN1A; CENPJ; PCNA
REACTOME_DEUBIQUITINATION	0.0298889	0.384244	0.352488	0.2805	1.41578	296	H2BC21; PSMD7; H2BC7; H2BC4; H2BC18; H2BC15; PSMD12; MBD6; H2AC11; H2BC8; USP18; CCNA1; UCHL1; PSMD10; H2BC5; TGFBR1; SENP8; H2BC13; H2AC6; INO80B; ACTL6A; PSMC1; H2BC17; PSMA6; PSME3; SKP2; UIMC1; H2AC13; VDAC1; H2BC11; SUDS3; BIRC2; RNF128; PSMD11; UFD1; MDM4; H2AC8; USP14; PSMD9; TP53; MAT2B; CCNA2; IKBKG; USP4; H2BC9; RIPK1; RNF123; H2AC12; PSMC2; PSMD6; BRCA1; INO80C; PSMD14; NOD2; H2BC12; U…
BIOCARTA_EFP_PATHWAY	0.02997	0.384244	0.261664	0.574531	2.17475	16	SMURF1; CDK7; TP53; CDK3; CCNB1; CDK2; CCNB2; CDK1; CDK5; TRIM25; ESR1
KEGG_MEDICUS_REFERENCE_ATR_P21_CELL_CYCLE_G2_M	0.02997	0.384244	0.261664	0.668449	2.24872	9	TP53; CCNB1; CHEK1; CCNB2; CDK1; CDKN1A
KEGG_MEDICUS_REFERENCE_NUCLEAR_EXPORT_OF_MRNA	0.02997	0.384244	0.261664	0.469168	1.97566	30	SRSF7; NUP88; POM121; NUP210; NUP35; NUP37; NUP160; NUP54; SRSF3; NDC1; NUP85; NUP107; SEH1L; NUP205; NXT1
REACTOME_ACETYLCHOLINE_INHIBITS_CONTRACTION_OF_OUTER_HAIR_CELLS	0.02997	0.384244	0.261664	0.809495	2.4037	5	CHRNA10; CHRNA9; KCNMB1; KCNN2
REACTOME_ACTIVATION_OF_PUMA_AND_TRANSLOCATION_TO_MITOCHONDRIA	0.02997	0.384244	0.261664	0.669253	2.25143	9	TP63; TP53; TFDP1; TP73
REACTOME_POST_CHAPERONIN_TUBULIN_FOLDING_PATHWAY	0.02997	0.384244	0.261664	0.518034	2.0691	22	TUBB3; TUBA1B; TUBA1C; TUBA4B; TUBAL3; TUBB1; TUBB4A; TBCC; TBCA; TUBA1A; TUBA3E; TUBB4B
WP_UREA_CYCLE_AND_RELATED_DISEASES	0.02997	0.384244	0.261664	0.669297	2.25158	9	SLC25A15; ARG1; SLC25A13; GLS2; ASS1
WP_PHOTODYNAMIC_THERAPY_INDUCED_UNFOLDED_PROTEIN_RESPONSE	0.0304897	0.389591	0.352488	0.49294	2.03486	27	UBE2E1; ERP27; DNAJB9; EDEM1; ASNS; XBP1; DNAJB11; PDIA6
KEGG_MEDICUS_REFERENCE_PROMOTION_OF_MICROTUBULE_GROWTH	0.030969	0.393068	0.257206	0.513891	2.05255	22	TUBB3; TUBB8; TUBA1B; TUBA1C; TUBB1
REACTOME_PKMTS_METHYLATE_HISTONE_LYSINES	0.030969	0.393068	0.257206	0.379483	1.7394	68	H4C12; H3C1; H3C12; H4C16; RBBP4; H3C10; H3C6; EZH2; H4C5; H3C8; EED; SMYD2; SETD6; H4C4; H4C8; KMT2B; H4C9; H3C13; H4C14; H4C15; KMT5A; H4C1; H4C2; H4C3
KEGG_MEDICUS_ENV_FACTOR_IRON_TO_ANTEROGRADE_AXONAL_TRANSPORT	0.031968	0.404396	0.252961	0.545849	2.12735	19	TUBB3; TUBB8; TUBA1B; TUBA1C; TUBB1; TUBB4A; CDK5
PID_IL1_PATHWAY	0.032967	0.412904	0.248911	0.455688	1.94993	34	UBE2N; IRAK4; IL1A; IL1R1; IKBKB; IL1RAP; IKBKG; MYD88; IL1B; IRAK3; UBE2V1
REACTOME_INTERLEUKIN_1_SIGNALING	0.032967	0.412904	0.248911	0.329455	1.5794	114	PSMD7; UBE2N; PSMD12; IRAK4; USP18; PSMD10; IL1A; PSMC1; CUL1; PSMA6; IL1R1; PSME3; IKBKB; CASP8; PSMD11; MAP3K8; IL1RAP; TIFA; USP14; PSMD9; TP53; IRAK2; NLRC5; IKBKG; PELI1; PSMC2; MYD88; IL1B; PSMD6; PSMD14; NOD2; NOD1; IRAK3; IKBIP
WP_FERROPTOSIS	0.032967	0.412904	0.248911	0.378279	1.72975	64	ALOX15; MAP1LC3B; ACSL1; LPCAT3; PCBP1; PCBP2; CHMP5; MAP1LC3C; TFRC; TP53; CP; GCH1; ACSL5; STEAP3; TXNRD1; SAT1; SLC40A1; DPP4; CYBB; GCLM; FTH1
REACTOME_ADAPTIVE_IMMUNE_SYSTEM	0.033966	0.41851	0.245042	0.240156	1.24212	759	KBTBD8; PSMD7; CXADR; UBE2N; UBE2E1; PSMD12; RNF34; RAB7A; FBXL5; LAIR2; TUBB3; UBE2A; PIK3R2; FBXO9; KLHL41; BTNL2; FBXL13; FBXO22; ICAM1; PSMD10; TUBB8; CTSV; RCHY1; SMURF1; SEC22B; SAR1B; NCK1; NCR1; PSMC1; TRIM50; ASB16; CUL1; FBXL3; RNF14; UBE2W; PSMA6; ICAM3; ITPR3; RAP1B; KCTD6; PSME3; TLR2; PIK3R3; SKP2; LILRA4; TUBA1B; TRIM36; FBXW12; COL2A1; LYN; IKBKB; PDCD1LG2; BTK; SIGLEC10; ANAPC5; …
REACTOME_CHROMATIN_MODIFYING_ENZYMES	0.033966	0.41851	0.245042	0.278696	1.40153	268	H2BC21; H4C12; H2BC7; H2BC4; H2BC18; H2BC15; MORF4L2; YEATS4; H3C1; H3C12; CARM1; H2AC11; ING3; H2AZ2; H2BC8; H4C16; H2BC5; H2BC13; H2AC6; RBBP4; ACTL6A; GPS2; PRMT6; H2BC17; H3C10; H2AC13; H2BC11; TAF12; KANSL2; SUDS3; MEAF6; H3C6; RIOX2; SUPT7L; EZH2; H2AC8; DR1; MSL3; H4C5; H3C8; PADI1; H2BC9; EED; H2AC12; HDAC1; SMYD2; PRMT3; SETD6; SAP30; SMARCE1; H2BC12; PADI6; H4C4; ZZZ3; H4C8; KMT2B; RUVB…
REACTOME_GENERATION_OF_SECOND_MESSENGER_MOLECULES	0.033966	0.41851	0.245042	0.463138	1.95387	31	NCK1; ITK; LCP2; LAT; HLA-DRA; HLA-DQB1; CD3G; HLA-DPA1; CD4; CD101; FYB1; HLA-DQA1; PAK1; PLCG2; HLA-DRB5; HLA-DQB2
REACTOME_RUNX1_REGULATES_TRANSCRIPTION_OF_GENES_INVOLVED_IN_DIFFERENTIATION_OF_KERATINOCYTES	0.033966	0.41851	0.245042	0.698547	2.28048	8	SERPINB13; CTSV; CBFB; RUNX1; SOCS3; CTSK
WP_SELECTIVE_EXPRESSION_OF_CHEMOKINE_RECEPTORS_DURING_T_CELL_POLARIZATION	0.033966	0.41851	0.245042	0.461856	1.93521	29	IFNGR1; IL18R1; IL12A; CCR1; CCR3; CCR4; CCR5; CD4; IL4; IFNGR2; IL4R; TGFB2; CD28; IFNG; IL12B; IL12RB1
PID_EPO_PATHWAY	0.034965	0.425296	0.24134	0.458585	1.94982	33	SH2B3; MAPK14; LYN; BTK; TRPC6; RAP1A; RAPGEF1; STAT1; SOCS3
REACTOME_FORMYL_PEPTIDE_RECEPTORS_BIND_FORMYL_PEPTIDES_AND_MANY_OTHER_LIGANDS	0.034965	0.425296	0.24134	0.694968	2.2688	8	FPR1; ANXA1; FPR2; FPR3; CCL23; SAA1
WP_CYTOKINES_AND_INFLAMMATORY_RESPONSE	0.034965	0.425296	0.24134	0.47959	1.97058	26	IL1A; IL13; IFNB1; IL1B; IL15; HLA-DRA; CD4; IL7; CSF3; IL4; IL10; IFNG; IL12B; CXCL2; IL6
WP_MACROPHAGE_MARKERS	0.034965	0.425296	0.24134	0.656549	2.20869	9	LYZ; CD68; CD86; CD83; CD163; CD74; CD14
BIOCARTA_CASPASE_PATHWAY	0.035964	0.430547	0.237794	0.506393	2.0226	22	DFFB; CASP2; CASP8; BIRC2; CASP10; CASP6; LMNB1; BIRC3; CASP4; ARHGDIB; CASP7
KEGG_MEDICUS_PATHOGEN_HPV_E7_TO_CELL_CYCLE_G1_S	0.035964	0.430547	0.237794	0.752817	2.30955	6	RB1; E2F3; E2F2; RBL1
REACTOME_BMAL1_CLOCK_NPAS2_ACTIVATES_CIRCADIAN_GENE_EXPRESSION	0.035964	0.430547	0.237794	0.466997	1.92777	27	NOCT; CARM1; BMAL1; NPAS2; BMAL2; AVP
WP_INTERLEUKIN_1_INDUCED_ACTIVATION_OF_NF_KB	0.035964	0.430547	0.237794	0.637856	2.19976	10	UBE2N; IL1A; TIFA; UBE2V1
WP_PURINE_METABOLISM_AND_RELATED_DISORDERS	0.035964	0.430547	0.237794	0.508203	2.05051	23	TPMT; MAT2A; PNP; ADSS2; HPRT1; AOX1; RRM2B; PAICS; ADSL; MOCOS; DGUOK; GART; PPAT
REACTOME_MITOTIC_G2_G2_M_PHASES	0.0365271	0.434287	0.321776	0.297093	1.4773	199	PSMD7; BORA; PSMD12; TUBB3; CCNA1; HAUS2; PSMD10; TUBB8; RBBP4; PSMC1; CUL1; E2F3; PSMA6; CDK7; PSME3; CCNH; MZT1; TUBA1B; HMMR; PPP2R2A; NDE1; CEP152; TUBA1C; PSMD11; CEP70; FOXM1; PSMD9; HAUS1; TP53; CEP43; PPP2R1B; CCNA2; PPP2CA; RAB8A; PRKAR2B; TUBA4B; CCNB1; PSMC2; ODF2; PSMD6; TUBAL3; CEP76; PSMD14; CDK2; TUBB1; FBXL18
REACTOME_CDC6_ASSOCIATION_WITH_THE_ORC_ORIGIN_COMPLEX	0.036963	0.434287	0.234393	0.688152	2.24655	8	ORC2; ORC6; MCM8; ORC4; CDC6; ORC5
REACTOME_E2F_ENABLED_INHIBITION_OF_PRE_REPLICATION_COMPLEX_FORMATION	0.036963	0.434287	0.234393	0.651094	2.19034	9	ORC2; ORC6; MCM8; ORC4; CCNB1; ORC5; CDK1; ORC1
REACTOME_INTERACTIONS_OF_VPR_WITH_HOST_CELLULAR_PROTEINS	0.036963	0.434287	0.234393	0.43444	1.87712	37	NUP42; NUP88; POM121; NUP210; NUP35; NUP37; POM121C; NUP160; NUP54; NDC1; NUP85; NUP107; SEH1L; NUP205; HMGA1; SLC25A5; BANF1; NUP155
REACTOME_MECP2_REGULATES_TRANSCRIPTION_FACTORS	0.036963	0.434287	0.234393	0.787324	2.33787	5	PPARG; MECP2; MEF2C
WP_DISORDERS_OF_BILE_ACID_SYNTHESIS_AND_BILIARY_TRANSPORT	0.036963	0.434287	0.234393	0.455766	1.90969	29	SLC51B; SLC51A; ATP8B1; SLC10A1; CYP7A1; AMACR; SLC27A2; CYP8B1
REACTOME_DISPLACEMENT_OF_DNA_GLYCOSYLASE_BY_APEX1	0.037962	0.44192	0.231127	0.648799	2.18262	9	MBD4; TDG; UNG; MUTYH; OGG1
REACTOME_SIGNALING_BY_RHO_GTPASES_MIRO_GTPASES_AND_RHOBTB3	0.037962	0.44192	0.231127	0.24136	1.24671	714	H2BC21; H4C12; H2BC7; H2BC4; H2BC15; RAB7A; RHOQ; H3C1; TUBB3; H3C12; MIS12; PIK3R2; PLEKHG4B; H2AZ2; H2BC8; CENPP; H4C16; H2BC5; H2BC13; H2AC6; TUBB8; MAD1L1; NCK1; CENPL; FGD2; SPATA13; MAD2L1; H2BC17; H3C10; SPC25; PPP1CC; MAPK14; MFN1; PIK3R3; WIPF3; CENPQ; TUBA1B; FILIP1; NIPSNAP2; RCC2; BTK; ARHGEF3; SNAP23; H2BC11; CENPN; TFRC; RHPN2; ACTR3; CCNE1; H3C6; NDE1; CCDC187; TRA2B; NCF2; ARHGAP2…
REACTOME_TFAP2_AP_2_FAMILY_REGULATES_TRANSCRIPTION_OF_GROWTH_FACTORS_AND_THEIR_RECEPTORS	0.037962	0.44192	0.231127	0.576941	2.16132	15	CGA; TFAP2C; TGFA; ERBB2; TFAP2A; VEGFA; EGFR; ATAD2; ESR1
PID_BARD1_PATHWAY	0.038961	0.450784	0.227987	0.450455	1.88744	29	FANCF; FANCL; FANCA; CCNE1; TP53; FANCD2; NPM1; BRCA1; CDK2; RBBP8; UBE2D3; RAD51
REACTOME_DISEASES_OF_MITOTIC_CELL_CYCLE	0.038961	0.450784	0.227987	0.430663	1.86477	38	UBE2E1; RB1; E2F3; CCNE2; SKP2; ANAPC5; ANAPC7; CCNE1; TFDP1; ANAPC15; CDK2
KEGG_MEDICUS_REFERENCE_C9ORF72_MEDIATED_AUTOPHAGY_INITIATION	0.03996	0.454037	0.224966	0.682982	2.22967	8	C9orf72; RAB1A; WDR41
KEGG_MEDICUS_VARIANT_AMPLIFIED_CCNE_TO_CELL_CYCLE_G1_S	0.03996	0.454037	0.224966	0.745042	2.2857	6	RB1; E2F3; CCNE1; CDK2; E2F2
KEGG_MEDICUS_VARIANT_MUTATION_CAUSED_ABERRANT_HTT_TO_RETROGRADE_AXONAL_TRANSPORT	0.03996	0.454037	0.224966	0.407012	1.79898	45	DNAI1; DNAI2; TUBB3; DNAH3; DNALI1; TUBB8; DNAH11; DNAH8; TUBA1B; TUBA1C; DNAH9; DNAH6; TUBB1; DNAH5; ACTR1B; DNAH1
REACTOME_PINK1_PRKN_MEDIATED_MITOPHAGY	0.03996	0.454037	0.224966	0.497605	1.9875	22	MAP1LC3B; TOMM5; MFN1; MTERF3; VDAC1; ATG12
REACTOME_TICAM1_RIP1_MEDIATED_IKK_COMPLEX_RECRUITMENT	0.03996	0.454037	0.224966	0.529227	2.06257	19	UBE2N; IKBKB; BIRC2; RIPK3; TLR3; IKBKG; RIPK1; UBE2V1; BIRC3; UBE2D3
REACTOME_TP53_REGULATES_TRANSCRIPTION_OF_GENES_INVOLVED_IN_G1_CELL_CYCLE_ARREST	0.03996	0.454037	0.224966	0.587458	2.16343	14	E2F7; CCNA1; CCNE2; CCNE1; TP53; CCNA2; CDK2; E2F8
KEGG_CYTOKINE_CYTOKINE_RECEPTOR_INTERACTION	0.040959	0.455834	0.222056	0.273106	1.37299	263	CXCL5; TNFRSF10B; TNFSF8; IFNGR1; CD27; CXCR2; TNFSF13; IL6R; RELT; CSF2RA; VEGFC; TGFBR1; IFNLR1; IL1A; TNFRSF11B; TNFRSF10A; IL13; IL17RB; CSF3R; CCR9; TNFRSF10D; IL1R1; IL13RA1; CX3CR1; NGFR; IL18; IL18R1; EDA2R; IL20RA; CXCL6; IL1RAP; TNFSF14; IL21R; IL10RA; CCL28; IFNB1; CXCL10; TNFRSF10C; IL5RA; CXCL16; CSF2RB; OSMR; IL12A; CCR1; IL1B; IL15; IFNAR2; TNFRSF12A; CCR3; TPO; IL18RAP; TNFRSF9; C…
KEGG_MEDICUS_VARIANT_EWSR1_WT1_FUSION_TO_TRANSCRIPTIONAL_ACTIVATION	0.040959	0.455834	0.222056	0.742266	2.27718	6	MLF1; WT1
KEGG_RENAL_CELL_CARCINOMA	0.040959	0.455834	0.222056	0.36797	1.69207	70	FLCN; PIK3R2; VEGFC; EGLN2; RAP1B; PIK3R3; PIK3CG; TGFA; VHL; RAP1A; RAPGEF1; NRAS; AKT2; PIK3R5; TGFB2; VEGFD; PAK6
REACTOME_COPII_MEDIATED_VESICLE_TRANSPORT	0.040959	0.455834	0.222056	0.36918	1.69218	68	TRAPPC2; TMED2; SEC22B; SAR1B; MCFD2; RAB1A; NAPA; TFG; BET1; USO1; SEC22C; TGFA; GOSR2; SEC24D; GORASP1; PPP6R1; SEC22A; CNIH2; RAB1B; GOLGA2; SEC24A; CD59; CTSC; SEC16B; TMED10
REACTOME_MITOCHONDRIAL_UNCOUPLING	0.040959	0.455834	0.222056	0.744013	2.28254	6	SLC25A14; PM20D1; UCP3; UCP2
REACTOME_RECYCLING_OF_BILE_ACIDS_AND_SALTS	0.040959	0.455834	0.222056	0.544288	2.10739	18	SLC51B; SLC51A; STARD5; SLC10A1
REACTOME_RHOBTB3_ATPASE_CYCLE	0.040959	0.455834	0.222056	0.630458	2.17425	10	CCNE1; RAB9A; VHL; LRRC41; HGS; RAB9B; HTR7
REACTOME_INTERLEUKIN_1_FAMILY_SIGNALING	0.041357	0.45756	0.321776	0.311948	1.53101	152	PSMD7; UBE2N; PSMD12; IRAK4; USP18; PSMD10; IL1A; PSMC1; IL13; CUL1; PSMA6; IL1R1; PSME3; IKBKB; CASP8; IL18; IL18R1; PSMD11; MAP3K8; IL1RAP; TIFA; USP14; PSMD9; PTPN9; TP53; IL37; IRAK2; NLRC5; IKBKG; IL1RL1; PELI1; PSMC2; MYD88; IL1B; PSMD6; PSMD14; NOD2; IL18RAP; NOD1; IRAK3; IKBIP; PTPN2; UBE2V1
BIOCARTA_TOLL_PATHWAY	0.041958	0.45756	0.21925	0.478514	1.9402	25	ELK1; MAPK14; IKBKB; TLR7; MAP3K1; TLR3; IKBKG; PGLYRP1; MYD88
KEGG_CELL_ADHESION_MOLECULES_CAMS	0.041958	0.45756	0.21925	0.314474	1.52576	130	ICAM1; CLDN6; CLDN20; SELE; ICAM3; MPZ; PDCD1LG2; CD226; CLDN18; CD86; ITGAL; MPZL1; SPN; PTPRC; CLDN11; CD80; ITGB7; ICOS; CLDN2; HLA-DMB; ITGAM; CLDN1; HLA-DRA; HLA-DQB1; JAM3; HLA-DPA1; CD4; NLGN3; ITGA6; ITGB8; CD58; CDH5; F11R; CD28; SDC2; CD22; CD8B; CD274; HLA-DQA1; CD8A; CD40; PDCD1; NFASC; ICOSLG; SIGLEC1; CLDN23; ITGB1; ITGB2; ITGA4; SDC4; HLA-DRB5; CLDN7; PECAM1; CDH3
KEGG_GRAFT_VERSUS_HOST_DISEASE	0.041958	0.45756	0.21925	0.432102	1.86087	36	IL1A; CD86; CD80; IL1B; HLA-DMB; HLA-DRA; HLA-DQB1; HLA-DPA1; KLRD1; FAS; CD28; IFNG; HLA-DQA1; IL6
KEGG_MEDICUS_REFERENCE_AUTOPHAGY_VESICLE_NUCLEATION_ELONGATION_MATURATION_LC3_II_FORMATION	0.041958	0.45756	0.21925	0.593361	2.14659	13	MAP1LC3B; ATG4A; ATG12; MAP1LC3C; ATG16L1; ATG4C
KEGG_TYPE_I_DIABETES_MELLITUS	0.041958	0.45756	0.21925	0.424814	1.8547	40	IL1A; CD86; ICA1; CD80; IL12A; IL1B; HLA-DMB; HLA-DRA; HLA-DQB1; HLA-DPA1; FAS; CD28; IFNG; IL12B; HLA-DQA1
REACTOME_ACTIVATION_OF_SMO	0.041958	0.45756	0.21925	0.531081	2.05625	18	IHH; GAS8; EFCAB7; DHH; EVC; CSNK1A1; ARRB2
REACTOME_NICOTINAMIDE_SALVAGING	0.042957	0.46445	0.216543	0.518471	2.02065	19	RNLS; SLC22A13; PARP9; PARP16; PARP8; PTGIS; CYP8B1; PARP4; PARP14; NAMPT; NUDT12
REACTOME_ROLE_OF_PHOSPHOLIPIDS_IN_PHAGOCYTOSIS	0.042957	0.46445	0.216543	0.475918	1.92968	25	PIK3R2; ITPR3; FCGR2A; PLPP5; PLD1; SYK; FCGR1A; CD3G; FCGR3A; PRKCD
WP_FOXP3_IN_COVID_19	0.042957	0.46445	0.216543	0.561124	2.10207	15	IL6R; CD86; CD80; FOXP3; CD28; STAT3; IL6
REACTOME_INTERLEUKIN_3_INTERLEUKIN_5_AND_GM_CSF_SIGNALING	0.044955	0.477883	0.2114	0.393691	1.74385	48	PIK3R2; CSF2RA; PIK3R3; LYN; IL5RA; RAPGEF1; CSF2RB; SYK; YWHAZ; INPP5D; VAV1; BLNK; HCK
REACTOME_RHOF_GTPASE_CYCLE	0.044955	0.477883	0.2114	0.410869	1.80045	42	RAB7A; PIK3R2; SNAP23; TMPO; DEPDC1B; DIAPH1; DIAPH3; LMNB1; STEAP3; SLC4A7; MCAM; MYO9B
REACTOME_SNRNP_ASSEMBLY	0.044955	0.477883	0.2114	0.386193	1.73282	53	NUP42; NUP88; POM121; SNUPN; NUP210; NUP35; SMN1; NUP37; POM121C; GEMIN7; NUP160; NUP54; SNRPG; NDC1; NUP85; SNRPF; NUP107; WDR77; SNRPD3; DDX20; SEH1L; TGS1; GEMIN6; NUP205
WP_HOST_PATHOGEN_INTERACTION_OF_HUMAN_CORONAVIRUSES_AUTOPHAGY	0.044955	0.477883	0.2114	0.516689	2.0137	19	ATG4A; ATG12; WIPI1; ATG16L1; ATG10; ATG7
WP_NANOMATERIAL_INDUCED_APOPTOSIS	0.044955	0.477883	0.2114	0.513065	2.01369	20	DIABLO; CYCS; CASP8; FADD; CASP6; CFLAR; ENDOG; FAS; CASP7; AIFM1
WP_NEPHROTIC_SYNDROME	0.044955	0.477883	0.2114	0.402888	1.78075	45	PMM2; LMX1B; PODXL; E2F3; WT1; TRPC6; ZMPSTE24; PTPRO; WDR73
REACTOME_CYCLIN_A_B1_B2_ASSOCIATED_EVENTS_DURING_G2_M_TRANSITION	0.045954	0.487139	0.208955	0.473763	1.92094	25	CCNA1; CDK7; CCNH; PPP2R2A; FOXM1; PPP2R1B; CCNA2; PPP2CA; CCNB1; CDK2; CDC25C; WEE1; CCNB2
BIOCARTA_FAS_PATHWAY	0.046953	0.492229	0.206588	0.439649	1.85135	30	RB1; DFFB; CASP8; MAP3K1; CASP10; FADD; CASP6; CFLAR; LMNB1; ARHGDIB; FAS; CASP7
KEGG_MEDICUS_REFERENCE_MISMATCH_REPAIR	0.046953	0.492229	0.206588	0.464824	1.90991	26	RFC5; MLH1; MLH3; RFC3; POLE3; POLD3; EXO1; LIG1; RFC4; PMS2; MSH6; PCNA; MSH2; RPA2
REACTOME_DOWNSTREAM_SIGNAL_TRANSDUCTION	0.046953	0.492229	0.206588	0.44025	1.84468	29	PIK3R2; NCK1; STAT6; RAPGEF1; NRAS; STAT1
REACTOME_FASL_CD95L_SIGNALING	0.046953	0.492229	0.206588	0.771233	2.29009	5	CASP8; CASP10; FADD; FAS
KEGG_MEDICUS_VARIANT_AMPLIFIED_MYC_TO_P27_CELL_CYCLE_G1_S	0.047952	0.49857	0.204295	0.554543	2.07742	15	CUL1; RB1; E2F3; CCNE2; SKP2; CCNE1; CDK2
REACTOME_REGULATION_OF_GLUCOKINASE_BY_GLUCOKINASE_REGULATORY_PROTEIN	0.047952	0.49857	0.204295	0.437596	1.84735	32	NUP42; NUP88; POM121; NUP210; NUP35; NUP37; POM121C; NUP160; NUP54; NDC1; NUP85; NUP107; SEH1L; NUP205
REACTOME_ROLE_OF_LAT2_NTAL_LAB_ON_CALCIUM_MOBILIZATION	0.047952	0.49857	0.204295	0.54648	2.06857	16	PIK3R2; LYN; FCER1G; SYK; LAT2
BIOCARTA_TCYTOTOXIC_PATHWAY	0.04995	0.509571	0.199915	0.599661	2.14362	12	ICAM1; ITGAL; PTPRC; THY1; CD3G; CD28; CD8A; ITGB2
KEGG_DNA_REPLICATION	0.04995	0.509571	0.199915	0.425754	1.83353	36	RFC5; RFC3; RPA4; POLE3; RNASEH2A; PRIM1; POLD3; MCM2; RNASEH2B; PRIM2; LIG1; RFC4; SSBP1; DNA2; PCNA; RPA2; RNASEH1; MCM5; POLE2; MCM4; POLE; RNASEH2C
KEGG_MEDICUS_PATHOGEN_HIV_VPR_TO_CDC25_CELL_CYCLE_G2M	0.04995	0.509571	0.199915	0.599144	2.11606	11	CCNB1; CHEK1; CDC25C; CCNB2; CDK1
KEGG_MEDICUS_REFERENCE_FANCONI_ANEMIA_PATHWAY	0.04995	0.509571	0.199915	0.507268	1.97699	19	FANCF; FANCL; FANCA; FANCD2; UBE2T; FANCI; FANCB
PID_TCR_PATHWAY	0.04995	0.509571	0.199915	0.36297	1.65974	64	NCK1; IKBKB; CD86; MAP3K8; ITK; PTPRC; CD80; IKBKG; RAP1A; LCP2; NRAS; LAT; HLA-DRA; VAV1; CD3G; CD4; MALT1; CD28; FYB1
REACTOME_TRANSLESION_SYNTHESIS_BY_POLH	0.04995	0.509571	0.199915	0.507587	1.97823	19	POLH; RFC5; RCHY1; RFC3; UFD1
WP_ENTEROHEPATIC_CIRCULATION_OF_BILE_ACIDS	0.04995	0.509571	0.199915	0.597085	2.13441	12	SLC51B; SLC51A; SLC10A1
WP_SERINE_METABOLISM	0.0509491	0.517435	0.197822	0.664037	2.16782	8	DHFR; PSPH; PSAT1; TYMS; SHMT1; SRR
KEGG_MEDICUS_REFERENCE_IL12_23_TO_JAK_STAT_SIGNALING_PATHWAY	0.0519481	0.517435	0.195789	0.616571	2.12635	10	IL12A; IL23R; STAT4; STAT3; IL12B; IL12RB1; JAK2; IL23A
KEGG_MEDICUS_REFERENCE_NON_CANONICAL_INFLAMMASOME_SIGNALING_PATHWAY	0.0519481	0.517435	0.195789	0.694959	2.19282	7	CASP5; IL18; IL1B; CASP4; NLRP3; CASP1
KEGG_MEDICUS_VARIANT_SCRAPIE_CONFORMATION_PRPSC_TO_MGLUR5_CA2_APOPTOTIC_PATHWAY	0.0519481	0.517435	0.195789	0.503715	1.96314	19	ITPR3; CYCS; VDAC1; VDAC3; SLC25A5; SLC25A31; APAF1; CASP3
REACTOME_CHK1_CHK2_CDS1_MEDIATED_INACTIVATION_OF_CYCLIN_B_CDK1_COMPLEX	0.0519481	0.517435	0.195789	0.584039	2.11286	13	YWHAQ; CCNB1; YWHAH; YWHAZ; CHEK1; CDC25C; WEE1; CHEK2; CDK1
REACTOME_NF_KB_ACTIVATION_THROUGH_FADD_RIP_1_PATHWAY_MEDIATED_BY_CASPASE_8_AND_10	0.0519481	0.517435	0.195789	0.581897	2.10511	13	IKBKB; CASP8; CASP10; IKBKG; RIPK1; FADD; RIGI
REACTOME_TRAF6_MEDIATED_IRF7_ACTIVATION_IN_TLR7_8_OR_9_SIGNALING	0.0519481	0.517435	0.195789	0.581906	2.10515	13	TLR9; UBE2N; IRAK4; TLR7; MYD88; UBE2V1
WP_FAS_LIGAND_PATHWAY_AND_STRESS_INDUCTION_OF_HEAT_SHOCK_PROTEINS	0.0519481	0.517435	0.195789	0.401569	1.7597	42	IL1A; RB1; CYCS; DFFB; CASP8; MAP3K1; CASP10; FADD; CASP6; CFLAR; LMNB1; ACTA1; ARHGDIB; FAS; CASP7
WP_NANOPARTICLE_TRIGGERED_AUTOPHAGIC_CELL_DEATH	0.0519481	0.517435	0.195789	0.470585	1.89873	23	ATG4A; SH3GLB1; ATG12; ATG16L1; VMP1; ATG10; ATG7; ATG9B
BIOCARTA_NEUTROPHIL_PATHWAY	0.0529471	0.520929	0.193813	0.65845	2.14958	8	ICAM1; SELE; ITGAL; ITGAM; ITGB2; PECAM1; CD44
REACTOME_PHOSPHORYLATION_OF_THE_APC_C	0.0529471	0.520929	0.193813	0.500807	1.96558	20	UBE2E1; ANAPC5; ANAPC7; ANAPC15; CCNB1; ANAPC4; CDC23; CDK1; UBE2C; PLK1
WP_B_CELL_RECEPTOR_SIGNALING_PATHWAY	0.0529471	0.520929	0.193813	0.33042	1.55105	92	PIK3R2; KLF11; ELK1; NCK1; MAPK14; LYN; IKBKB; BTK; PIP5K1A; PIK3AP1; PIP5K1B; DAPP1; PIK3CG; PTPRC; IKBKG; RAPGEF1; SYK; INPP5D; VAV1; BLNK; LAT2; MALT1
BIOCARTA_MITOCHONDRIA_PATHWAY	0.0539461	0.520929	0.191892	0.50169	1.95524	19	DIABLO; DFFB; CASP8; BIRC2; CASP6; BIK; ENDOG; BIRC3; CASP7; AIFM1
KEGG_MEDICUS_REFERENCE_DISASSEMBLY_OF_MCC	0.0539461	0.520929	0.191892	0.521123	1.99003	17	MAD2L1; ANAPC5; ANAPC7; BUB1B; ANAPC4; MAD2L1BP; CDC23; TRIP13
KEGG_MEDICUS_VARIANT_MUTATION_INACTIVATED_SIGMAR1_TO_CA2_APOPTOTIC_PATHWAY	0.0539461	0.520929	0.191892	0.580207	2.099	13	ITPR3; CYCS; VDAC1; SIGMAR1; VDAC3; SLC25A5; SLC25A31
REACTOME_SYNTHESIS_OF_GLYCOSYLPHOSPHATIDYLINOSITOL_GPI	0.0539461	0.520929	0.191892	0.515659	1.99654	18	PIGL; PIGW; PIGB; PIGH; PIGF; PIGC; PIGV
REACTOME_TOLL_LIKE_RECEPTOR_9_TLR9_CASCADE	0.0539461	0.520929	0.191892	0.31994	1.52929	106	TLR9; UBE2N; ATF1; IRAK4; USP18; ELK1; CUL1; MAPK14; IKBKB; TLR7; CASP8; MAP3K1; MAP3K8; DUSP3; TIFA; USP14; TP53; PPP2R1B; IRAK2; PPP2CA; NLRC5; IKBKG; PELI1; MYD88; NOD2; NOD1; RPS6KA3; IKBIP; UBE2V1
REACTOME_TP53_REGULATES_TRANSCRIPTION_OF_SEVERAL_ADDITIONAL_CELL_DEATH_GENES_WHOSE_SPECIFIC_ROLES_IN_P53_DEPENDENT_APOPTOSIS_REMAIN_UNCERTAIN	0.0539461	0.520929	0.191892	0.565967	2.08428	14	TP63; BCL2L14; PERP; TP53; BIRC5; TP73
WP_DNA_MISMATCH_REPAIR	0.0539461	0.520929	0.191892	0.469325	1.89365	23	RFC5; MLH1; RFC3; POLE3; POLD3; EXO1; LIG1; RFC4; PMS2; MSH6; PCNA; MSH2; RPA2
WP_PARKIN_UBIQUITIN_PROTEASOMAL_SYSTEM_PATHWAY	0.0539461	0.520929	0.191892	0.351786	1.62009	71	PSMD7; PSMD12; TUBB3; PSMD10; TUBB8; PSMC1; CUL1; TUBA1B; CASP8; CCNE1; TUBA1C; PSMD11; PSMD9; TUBA4B; PSMC2; PSMD6; TUBAL3; PSMD14; TUBB1; SIAH2; HSPA14; SEPTIN5
WP_TRYPTOPHAN_CATABOLISM_LEADING_TO_NAD_PRODUCTION	0.0539461	0.520929	0.191892	0.541204	2.0486	16	KMO; AFMID; NADSYN1; NMNAT3; NMRK2; NMNAT1; NMRK1; KYNU
KEGG_MEDICUS_VARIANT_MUTATION_CAUSED_ABERRANT_ABETA_TO_ANTEROGRADE_AXONAL_TRANSPORT	0.0549451	0.52789	0.190023	0.471309	1.89584	24	TUBB3; TUBB8; TUBA1B; TUBA1C; TUBB1; TUBB4A; CDK5
WP_IL_10_ANTI_INFLAMMATORY_SIGNALING_PATHWAY	0.0549451	0.52789	0.190023	0.58865	2.10426	12	IL1A; IL10RA; STAT2; STAT1; IL10; STAT3; IL6; HMOX1; BLVRB
REACTOME_SHC_RELATED_EVENTS_TRIGGERED_BY_IGF1R	0.0559441	0.53478	0.188204	0.628883	2.11562	9	IGF2; NRAS; IGF1; SHC1
WP_MIRNA_REGULATION_OF_DNA_DAMAGE_RESPONSE	0.0559441	0.53478	0.188204	0.351933	1.61672	69	TP53AIP1; TNFRSF10B; RB1; CCNE2; CYCS; CASP8; RAD1; CCNE1; TP53; FANCD2; CCNB1; BRCA1; CDK2; RRM2B; CHEK1; CDC25C; CCNB2; FAS; RAD51; CHEK2; MDM2; CDK1; CCNG1; CDK5; H2AX; RAD52; CDKN1A
PID_IL12_2PATHWAY	0.0569431	0.5389	0.186433	0.366666	1.6753	62	RAB7A; MAPK14; IL1R1; IL18; IL18R1; STAT6; IL12A; IL1B; STAT1; HLA-DRA; TBX21; IL18RAP; CD3G; CCR5; CD4; IL4; STAT4; STAT3; IFNG; IL12B; CD8B; CD8A; IL12RB1; JAK2
REACTOME_ABERRANT_REGULATION_OF_MITOTIC_EXIT_IN_CANCER_DUE_TO_RB1_DEFECTS	0.0569431	0.5389	0.186433	0.496269	1.94777	20	UBE2E1; RB1; SKP2; ANAPC5; ANAPC7; ANAPC15; ANAPC4; CDC23
REACTOME_ALPHA_OXIDATION_OF_PHYTANATE	0.0569431	0.5389	0.186433	0.720758	2.2112	6	SLC25A17; HACL1; SLC27A2
REACTOME_SUMOYLATION_OF_UBIQUITINYLATION_PROTEINS	0.0569431	0.5389	0.186433	0.410483	1.78103	39	NUP42; NUP88; POM121; NUP210; NUP35; VHL; NUP37; POM121C; NUP160; NUP54; TRIM27; NDC1; NUP85; NUP107; MDM2; SEH1L; NUP205
BIOCARTA_ION_PATHWAY	0.0579421	0.540271	0.184706	0.746873	2.21775	5	P2RY2; PTK2B
KEGG_MEDICUS_REFERENCE_GPI_ANCHOR_BIOSYNTHESIS	0.0579421	0.540271	0.184706	0.466903	1.87812	24	PIGL; PIGW; MPPE1; PIGB; PIGH; PIGF; PIGC
REACTOME_RHO_GTPASES_ACTIVATE_IQGAPS	0.0579421	0.540271	0.184706	0.424627	1.7914	31	TUBB3; TUBB8; TUBA1B; TUBA1C; TUBA4B; TUBAL3; TUBB1; IQGAP3; TUBB4A; CTNNB1
REACTOME_SIGNALING_BY_KIT_IN_DISEASE	0.0579421	0.540271	0.184706	0.490558	1.92535	20	PIK3R2; PIK3R3; LYN; NRAS; STAT1; STAT3; JAK2
WP_METABOLISM_OF_ALPHA_LINOLENIC_ACID	0.0579421	0.540271	0.184706	0.717227	2.20037	6	ALOX15; ALOX12; ALOX5
WP_TRANS_SULFURATION_ONE_CARBON_METABOLISM_AND_RELATED_PATHWAYS	0.0579421	0.540271	0.184706	0.355989	1.63119	65	DHFR; CDO1; PSPH; GPX2; PSAT1; CEPT1; CHKB; CSAD; MAT2A; GSR; CHPT1; MAT1A; DNMT3B; TYMS; MAT2B; PLD1; SHMT1; DMGDH; BHMT2; GCLM; MTHFD2L; DNM1; BHMT; BCAT1; MTHFR; GPX1
BIOCARTA_HER2_PATHWAY	0.0589411	0.542916	0.183024	0.460683	1.85878	23	CARM1; IL6R; PIK3CG; ERBB2; STAT3; IL6; EGFR; MAP2K1; ESR1
KEGG_MEDICUS_REFERENCE_CROSSTALK_BETWEEN_EXTRINSIC_AND_INTRINSIC_APOPTOTIC_PATHWAYS	0.0589411	0.542916	0.183024	0.538385	2.01689	15	TNFRSF10B; CYCS; CASP8; CASP10; FADD; FAS; CASP7; BAX; TNFSF10; BAK1; APAF1; CASP3
REACTOME_DEADENYLATION_OF_MRNA	0.0589411	0.542916	0.183024	0.449538	1.82272	25	EIF4A1; CNOT9; EIF4E; PAIP1
REACTOME_SUMOYLATION_OF_DNA_REPLICATION_PROTEINS	0.0589411	0.542916	0.183024	0.385891	1.70522	46	NUP42; PIAS3; NUP88; POM121; NUP210; NUP35; NUP37; POM121C; NUP160; NUP54; BIRC5; CDCA8; NDC1; TOP2A; NUP85; NUP107; SUMO3; AURKB; AURKA; SEH1L; NUP205; PCNA
REACTOME_SUMOYLATION_OF_SUMOYLATION_PROTEINS	0.0589411	0.542916	0.183024	0.419998	1.8054	35	NUP42; NUP88; POM121; NUP210; NUP35; NUP37; POM121C; NUP160; NUP54; NDC1; NUP85; NUP107; SEH1L; NUP205
BIOCARTA_BBCELL_PATHWAY	0.0599401	0.548127	0.181383	0.625079	2.10283	9	HLA-DRA; CD4; FAS; CD28; CD40; HLA-DRB5; HLA-DRB1
REACTOME_CROSS_PRESENTATION_OF_PARTICULATE_EXOGENOUS_ANTIGENS_PHAGOSOMES	0.0599401	0.548127	0.181383	0.651978	2.12846	8	ITGB5; NCF2; CD36; CYBB; NCF1; CYBA; ITGAV
WP_TOLL_LIKE_RECEPTOR_SIGNALING_RELATED_TO_MYD88	0.0599401	0.548127	0.181383	0.422146	1.78093	31	TLR9; IRAK4; TLR8; TLR2; IKBKB; TLR7; TLR3; TLR1; IKBKG; MYD88; TLR6; TLR5
REACTOME_FORMATION_OF_LATERAL_PLATE_MESODERM	0.0609391	0.554589	0.179782	0.740306	2.19825	5	IHH; GATA4; FOXF1
REACTOME_UNWINDING_OF_DNA	0.0609391	0.554589	0.179782	0.574851	2.05493	12	MCM8; GINS4; MCM2; GINS1; CDC45; MCM5; MCM4; GINS2
BIOCARTA_LONGEVITY_PATHWAY	0.0619381	0.558325	0.17822	0.549994	2.02546	14	CAT; PIK3CG; IGF1; SHC1; SOD3
PID_IL27_PATHWAY	0.0619381	0.558325	0.17822	0.451268	1.85421	26	IL18; IL12A; STAT2; IL1B; STAT1; TBX21; EBI3; STAT4; STAT3; IFNG; IL12B; IL6; IL12RB1; JAK2
REACTOME_CELL_SURFACE_INTERACTIONS_AT_THE_VASCULAR_WALL	0.0619381	0.558325	0.17822	0.298242	1.45192	137	CXADR; TNFRSF10B; PIK3R2; CD47; CEACAM1; OLR1; TNFRSF10A; GP6; SLC7A9; SELE; TNFRSF10D; LYN; GRB14; SLC7A7; PROC; CD244; GYPA; CD84; ITGAL; SPN; FCER1G; FCAMR; ITGAX; NRAS; INPP5D; ITGAM; SLC7A6; PROS1; CD48; JAM3; VPREB3; MIF; ITGB3; SLC16A8; ITGA6; CD58; ANGPT1; F11R; ATP1B3; SDC2; TREM1
REACTOME_NEGATIVE_REGULATION_OF_NOTCH4_SIGNALING	0.0619381	0.558325	0.17822	0.364686	1.63788	54	PSMD7; PSMD12; PSMD10; PSMC1; CUL1; PSMA6; PSME3; PSMD11; PSMD9; PSMC2; PSMD6; YWHAZ; PSMD14
REACTOME_ALTERNATIVE_COMPLEMENT_ACTIVATION	0.0629371	0.564648	0.176694	0.738241	2.19212	5	CFP; CFB; C3; CFD; GZMM
REACTOME_G2_M_DNA_REPLICATION_CHECKPOINT	0.0629371	0.564648	0.176694	0.737301	2.18933	5	CCNB1; WEE1; CCNB2; PKMYT1; CDK1
KEGG_FC_EPSILON_RI_SIGNALING_PATHWAY	0.0639361	0.569571	0.175204	0.33942	1.57879	79	PIK3R2; MAPK13; IL13; MAPK14; JMJD7-PLA2G4B; PIK3R3; LYN; BTK; PLA2G4A; PIK3CG; FCER1G; LCP2; SYK; NRAS; INPP5D; LAT; VAV1; AKT2
REACTOME_ORGANELLE_BIOGENESIS_AND_MAINTENANCE	0.0639361	0.569571	0.175204	0.263776	1.33037	288	IQCB1; TUBB3; CARM1; MTERF1; ARF4; BBS4; MICOS10; ALAS1; BBS12; MTX2; NPHP3; HAUS2; KIF24; PRKAG1; TTC8; TUBB8; INPP5E; RP2; ARL6; TCTN1; BBS1; RAB11A; MAPK14; IFT20; CYCS; TUBA1B; RHO; NDE1; CEP152; TUBA1C; CEP70; IFT80; DYNLT5; TCTN2; TMEM67; PKD2; HAUS1; CEP43; IFT57; CNGA4; GABPB1; DYNC2LI1; RAB8A; PRKAR2B; ODF2; CHCHD3; TUBAL3; CEP76; PRKAB1; CNGB1; TFB2M; TMEM216; TUBB1; BBS9; ARL13B; DYNC2…
WP_DNA_DAMAGE_RESPONSE	0.0639361	0.569571	0.175204	0.34717	1.59484	69	TP53AIP1; TNFRSF10B; RB1; CCNE2; CYCS; CASP8; RAD1; CCNE1; TP53; FANCD2; CCNB1; BRCA1; CDK2; RRM2B; CHEK1; CDC25C; CCNB2; FAS; RAD51; CHEK2; MDM2; CDK1; CDK5; H2AX; RAD52; CDKN1A
KEGG_ETHER_LIPID_METABOLISM	0.0649351	0.574426	0.173748	0.41878	1.78058	33	PLA2G7; PAFAH2; PLPP1; JMJD7-PLA2G4B; CHPT1; PLA2G4A; PLD1; LPCAT2; ENPP6
REACTOME_SIGNALING_BY_WNT	0.0649351	0.574426	0.173748	0.257592	1.30438	326	H2BC21; H4C12; PSMD7; H2BC7; H2BC4; H2BC15; PSMD12; H3C1; H3C12; H2AZ2; H2BC8; H4C16; PSMD10; H2BC5; H2BC13; H2AC6; SMURF1; WNT16; ROR2; PSMC1; CUL1; WNT4; FZD6; H2BC17; H3C10; PSMA6; ITPR3; PSME3; H2BC11; RYK; WNT3; PIP5K1B; H3C6; GNB4; GNG10; GNAT2; PSMD11; DACT1; WNT5A; H2AC8; PSMD9; VPS29; SOST; PPP2R1B; H3-4; LEF1; AP2M1; KREMEN1; H4C5; H3C8; PPP2CA; H2BC9; WNT8B; HDAC1; PSMC2; GNGT2; PSMD6;…
REACTOME_TCR_SIGNALING	0.0649351	0.574426	0.173748	0.305814	1.46951	116	PSMD7; UBE2N; PSMD12; PIK3R2; PSMD10; NCK1; PSMC1; CUL1; PSMA6; PSME3; IKBKB; PSMD11; PTPN22; PSMD9; ITK; PTPRC; IKBKG; LCP2; PSMC2; PSMD6; PSMD14; INPP5D; LAT; HLA-DRA; HLA-DQB1; CD3G; HLA-DPA1; UBE2V1; CD4; MALT1
BIOCARTA_INFLAM_PATHWAY	0.0659341	0.575218	0.172324	0.435697	1.79856	27	IL1A; IL13; IFNB1; IL15; HLA-DRA; CD4; IL7; CXCL8; CSF3; IL4; IL10; TGFB2; IFNG; IL6
KEGG_MEDICUS_REFERENCE_TIGHT_JUNCTION_ACTIN_SIGNALING_PATHWAY	0.0659341	0.575218	0.172324	0.410822	1.77507	37	CLDN6; CLDN20; CLDN34; CLDN24; CLDN18; ACTR3; CTTN; CLDN11; CLDN2; CLDN1
KEGG_MEDICUS_VARIANT_TGFA_OVEREXPRESSION_TO_PI3K_SIGNALING_PATHWAY	0.0659341	0.575218	0.172324	0.641491	2.09422	8	TGFA; AKT2; EGFR
PID_ERBB1_DOWNSTREAM_PATHWAY	0.0659341	0.575218	0.172324	0.312761	1.4892	105	PIK3R2; ATF1; ARF4; PPP5C; ELK1; PIK3R3; ACTR3; PPP2R2A; MAP3K1; RALA; YWHAQ; F2RL2; PPP2CA; PLD1; DIAPH3; YWHAH; YWHAZ; NRAS; STAT1; CHN2; RPS6KA3; ZFP36; EGF
WP_GLYCEROPHOSPHOLIPID_BIOSYNTHETIC_PATHWAY	0.0659341	0.575218	0.172324	0.419095	1.7648	30	GK; CEPT1; CHKB; PIP5K1A; CHPT1; PIK3CG; GPD1; PTPMT1; CRLS1; PGS1; GPAT3
WP_NUCLEOTIDE_EXCISION_REPAIR	0.0659341	0.575218	0.172324	0.38074	1.67885	44	RFC5; GTF2H2C; CDK7; CCNH; GTF2H4; GTF2H2; RFC3; POLE3; GTF2H1; GTF2H3; POLD3; ERCC8; LIG1; ERCC3; RFC4; CETN2
BIOCARTA_EIF4_PATHWAY	0.0669331	0.577298	0.170932	0.455214	1.8311	24	EIF4A1; EIF4E; MAPK14; MKNK1; EIF4G2; EIF4A2; IRS1
KEGG_ALLOGRAFT_REJECTION	0.0669331	0.577298	0.170932	0.408663	1.74871	34	CD86; CD80; IL12A; HLA-DMB; HLA-DRA; HLA-DQB1; HLA-DPA1; IL4; IL10; FAS; CD28; IFNG; IL12B; HLA-DQA1; CD40
KEGG_MEDICUS_REFERENCE_METHIONINE_DEGRADATION	0.0669331	0.577298	0.170932	0.601704	2.07508	10	MAT2A; MAT1A; DNMT3B; MAT2B
KEGG_MEDICUS_REFERENCE_WEE1_CELL_CYCLE_G2_M	0.0669331	0.577298	0.170932	0.673638	2.12555	7	CCNB1; CHEK1; WEE1; CCNB2; CDK1
KEGG_MEDICUS_VARIANT_ERBB2_OVEREXPRESSION_TO_EGF_JAK_STAT_SIGNALING_PATHWAY	0.0669331	0.577298	0.170932	0.673457	2.12497	7	ERBB2; STAT1; EGF; STAT3; VEGFA; EGFR
REACTOME_NOD1_2_SIGNALING_PATHWAY	0.0679321	0.581946	0.169571	0.412844	1.77793	36	UBE2N; MAPK13; MAPK14; IKBKB; CASP2; CASP8; BIRC2; IRAK2; IKBKG; NOD2; NOD1; TNFAIP3; UBE2V1; BIRC3; CASP4
REACTOME_RESPONSE_OF_EIF2AK1_HRI_TO_HEME_DEFICIENCY	0.0679321	0.581946	0.169571	0.526107	1.97089	15	CEBPG; ASNS; EIF2AK1; GRB10; ATF4; EIF2S3; TRIB3; ATF3; CHAC1; PPP1R15A; ATF5
REACTOME_SYNTHESIS_OF_PG	0.0679321	0.581946	0.169571	0.638338	2.08392	8	PTPMT1; PLD6; PGS1; PLD1
KEGG_MEDICUS_REFERENCE_ANTIGEN_PROCESSING_AND_PRESENTATION_BY_MHC_CLASS_II_MOLECULES	0.0689311	0.586532	0.168238	0.564621	2.01836	12	HLA-DMB; HLA-DRA; HLA-DQB1; HLA-DPA1; HLA-DQA1; CD74; HLA-DRB5; HLA-DMA; HLA-DPB1; HLA-DRB1; HLA-DOA
KEGG_MEDICUS_REFERENCE_LEUCINE_DEGRADATION	0.0689311	0.586532	0.168238	0.671098	2.11753	7	AUH; ACADM; MCCC1
REACTOME_HIV_TRANSCRIPTION_INITIATION	0.0689311	0.586532	0.168238	0.376964	1.66683	47	GTF2E1; POLR2C; TAF6; TAF7; CDK7; CCNH; GTF2H4; GTF2H2; TAF12; POLR2D; GTF2H1; GTF2H3; TAF7L; TAF11
REACTOME_BBSOME_MEDIATED_CARGO_TARGETING_TO_CILIUM	0.0699301	0.589744	0.166934	0.452385	1.8253	23	BBS4; BBS12; TTC8; ARL6; BBS1; BBS9; LZTFL1
REACTOME_INSULIN_RECEPTOR_RECYCLING	0.0699301	0.589744	0.166934	0.416373	1.75334	30	PTPN1; ATP6V1G1; ATP6V0A4; ATP6V1B2; ATP6V1E2; ATP6V0A2; ATP6V1C2; ATP6V0C; ATP6V0D2; ATP6V1B1
REACTOME_INTERLEUKIN_10_SIGNALING	0.0699301	0.589744	0.166934	0.372197	1.6451	45	ICAM1; IL1A; IL1R1; IL18; CD86; IL10RA; CXCL10; CD80; FPR1; IL12A; CCR1; IL1B; CCR5; LIF; CXCL8; CSF3; CCL20; IL10; PTAFR; STAT3; IL12B; CXCL2; IL6; TIMP1
WP_IL_1_SIGNALING_PATHWAY	0.0699301	0.589744	0.166934	0.36005	1.61706	54	UBE2N; PIK3R2; IRAK4; IL1A; MAPK14; IL1R1; IKBKB; MAP3K1; IL1RAP; IRAK2; IKBKG; PELI1; MYD88; IL1B
BIOCARTA_FBW7_PATHWAY	0.0709291	0.591595	0.165657	0.616481	2.0739	9	CUL1; RB1; CCNE1; TFDP1; CDK2
BIOCARTA_NKT_PATHWAY	0.0709291	0.591595	0.165657	0.438893	1.80336	26	IFNGR1; IL18R1; CCR1; CCR3; CCR4; CCR5; CD4; IL4; IFNGR2; IL4R; TGFB2; CD28; IFNG; IL12RB1
KEGG_MEDICUS_REFERENCE_PURINE_SALVAGE_PATHWAY_HYPOXANTHINE_GUANINE_TO_IMP_GMP	0.0709291	0.591595	0.165657	0.577207	2.03858	11	NT5C1B; PNP; LACC1; HPRT1
REACTOME_REGULATION_OF_RUNX2_EXPRESSION_AND_ACTIVITY	0.0709291	0.591595	0.165657	0.343665	1.58835	73	PSMD7; PSMD12; PSMD10; SMURF1; PSMC1; CUL1; PSMA6; PSME3; SKP2; CBFB; PSMD11; HIVEP3; PSMD9; TWIST1; PSMC2; PSMD6; NKX3-2; STAT1; PSMD14
REACTOME_RUNX3_REGULATES_IMMUNE_RESPONSE_AND_CELL_MIGRATION	0.0709291	0.591595	0.165657	0.695046	2.13232	6	CBFB; ITGAL; RORC; SPP1; ITGA4
BIOCARTA_IFNG_PATHWAY	0.0719281	0.592119	0.164406	0.692513	2.12455	6	IFNGR1; STAT1; IFNGR2; IFNG; JAK2
KEGG_MEDICUS_VARIANT_SCRAPIE_CONFORMATION_PRPSC_TO_PRNP_PI3K_NOX2_SIGNALING_PATHWAY	0.0719281	0.592119	0.164406	0.520605	1.97062	16	CAV3; NCF2; CYBB; NCF1; PRKCD; CYBA; CAV2
REACTOME_ACTIVATION_OF_NIMA_KINASES_NEK9_NEK6_NEK7	0.0719281	0.592119	0.164406	0.664611	2.09706	7	NEK6; CCNB1; CCNB2; CDK1; PLK1
REACTOME_CARGO_CONCENTRATION_IN_THE_ER	0.0719281	0.592119	0.164406	0.408036	1.7349	33	TMED2; SEC22B; SAR1B; MCFD2; TGFA; GOSR2; SEC24D; CNIH2; SEC24A; MIA2; CD59; CTSC; TMED10; SERPINA1; PREB
WP_ATR_SIGNALING	0.0719281	0.592119	0.164406	0.614961	2.06879	9	RAD9B; HUS1; RAD1; CHEK1
WP_REGULATORY_CIRCUITS_OF_THE_STAT3_SIGNALING_PATHWAY	0.0719281	0.592119	0.164406	0.333112	1.5478	78	IFNGR1; IL6R; CSF2RA; IFNLR1; MAPK13; CSF3R; MAPK14; PIAS3; IL20RA; IL21R; IL10RA; PTPRC; IL5RA; F2RL2; CSF2RB; OSMR; IFNAR2; SOCS3; MPL; MAPK15; IFNGR2; CTF1
BIOCARTA_G1_PATHWAY	0.0729271	0.59263	0.16318	0.419434	1.75465	28	DHFR; CCNA1; RB1; SKP2; CCNE1; TP53; TFDP1; HDAC1; CDK2
BIOCARTA_G2_PATHWAY	0.0729271	0.59263	0.16318	0.44608	1.79436	24	TP53; YWHAQ; CCNB1; YWHAH; BRCA1; CHEK1; CDC25C; WEE1; CHEK2; MDM2; CDK1; CDKN1A; RPS6KA1; PLK1
KEGG_MEDICUS_REFERENCE_AUTOPHAGOSOME_AND_LYSOSOME_FUSION_TETHERING_FACTOR_GRASP55	0.0729271	0.59263	0.16318	0.687649	2.10962	6	MAP1LC3B; MAP1LC3C; MAP1LC3B2
REACTOME_INTERLEUKIN_RECEPTOR_SHC_SIGNALING	0.0729271	0.59263	0.16318	0.431039	1.77933	27	PIK3R2; CSF2RA; PIK3R3; IL5RA; CSF2RB; INPP5D
REACTOME_PURINE_CATABOLISM	0.0729271	0.59263	0.16318	0.505828	1.93163	17	NT5C1B; NUDT15; PNP
WP_SMITH_MAGENIS_AND_POTOCKI_LUPSKI_SYNDROME_COPY_NUMBER_VARIATION	0.0729271	0.59263	0.16318	0.2869	1.40914	154	CCDC65; C9orf72; FLCN; CARM1; DRC3; RMI1; RANBP9; FBXL13; TNFSF13; IQCG; COPS8; PRKAA1; GAS8; IFT20; IRF8; BMAL1; EFCAB2; HBP1; BIRC2; IFT80; ETV5; MYO15A; TP53; RNF41; PLD6; IFT57; RAB8A; MYD88; IL1B; PRKAB1; SHMT1; CRY1; LDHA
KEGG_MEDICUS_VARIANT_EGF_OVEREXPRESSION_TO_PI3K_SIGNALING_PATHWAY	0.0739261	0.595761	0.161979	0.630913	2.05969	8	AKT2; EGF; EGFR
PID_CASPASE_PATHWAY	0.0739261	0.595761	0.161979	0.367809	1.643	51	DIABLO; CYCS; DFFB; CASP2; CASP8; BIRC2; MAP3K1; CASP10; CRADD; RIPK1; CASP6; LMNB1; ACTA1; BIRC3; TFAP2A; CASP4; ARHGDIB; CASP7
REACTOME_COPI_DEPENDENT_GOLGI_TO_ER_RETROGRADE_TRAFFIC	0.0739261	0.595761	0.161979	0.308173	1.45542	99	RINT1; TUBB3; ARF4; TUBB8; TMED2; SEC22B; TUBA1B; RAB1A; TMED7; NAPA; TUBA1C; COPB1; KIF18B; KIF18A; KIF20A; TUBA4B; TUBAL3; CENPE; KIF15; TUBB1; RACGAP1; COPG2; KIF23; RAB1B; KIF4A; KDELR3; COPB2; COPG1; TUBB4A; STX18; KIFC2; KIFC1; TMED10; KIF16B; KIF9; KIF11
BIOCARTA_ASBCELL_PATHWAY	0.0749251	0.595761	0.160801	0.546189	1.97593	13	CD80; HLA-DRA; CD4; IL4; IL10; FAS; CD28; CD40; HLA-DRB5
BIOCARTA_LYMPHOCYTE_PATHWAY	0.0749251	0.595761	0.160801	0.61049	2.05375	9	ICAM1; SELE; ITGAL; ITGB1; ITGB2; ITGA4; PECAM1; CD44
BIOCARTA_MONOCYTE_PATHWAY	0.0749251	0.595761	0.160801	0.574292	2.02829	11	ICAM1; SELE; ITGAL; ITGAM; ITGB1; ITGB2; ITGA4; PECAM1; CD44
KEGG_NUCLEOTIDE_EXCISION_REPAIR	0.0749251	0.595761	0.160801	0.375353	1.65509	44	RFC5; CDK7; CCNH; GTF2H4; GTF2H2; RFC3; RPA4; POLE3; GTF2H1; GTF2H3; POLD3; ERCC8; LIG1; ERCC3; RFC4; CETN2
WP_METHYLATION_PATHWAYS	0.0749251	0.595761	0.160801	0.610572	2.05402	9	TPMT; MAT2A; MAT1A; MAT2B
WP_ONE_CARBON_METABOLISM_AND_RELATED_PATHWAYS	0.0749251	0.595761	0.160801	0.363878	1.62434	50	CDO1; GPX2; CEPT1; CHKB; CSAD; MAT2A; GSR; CHPT1; MAT1A; TYMS; PLD1; SHMT1; DMGDH; BHMT2; GCLM; DNM1; BHMT; BCAT1; MTHFR; GPX1
BIOCARTA_RAB_PATHWAY	0.0759241	0.595761	0.159647	0.545842	1.97468	13	RAB7A; RAB11A; RAB1A; RAB9A; RAB8A; RAB27A; ACTA1
KEGG_HOMOLOGOUS_RECOMBINATION	0.0759241	0.595761	0.159647	0.412448	1.72543	28	XRCC2; RPA4; EME1; POLD3; BRCA2; RAD54L; RAD51D; RAD51; SSBP1; RAD54B; RAD52; TOP3B
REACTOME_SYNTHESIS_SECRETION_AND_DEACYLATION_OF_GHRELIN	0.0759241	0.595761	0.159647	0.475504	1.85319	19	PLA2G7; MBOAT4; PCSK1; SPCS3; GHRL; SPCS2; SEC11A
REACTOME_TP53_REGULATES_TRANSCRIPTION_OF_GENES_INVOLVED_IN_G2_CELL_CYCLE_ARREST	0.0759241	0.595761	0.159647	0.490457	1.89896	18	CARM1; TP53; TFDP1; CCNB1; E2F4; CDC25C; AURKA; CDK1; PCNA; BAX; RBL1
WP_15Q25_COPY_NUMBER_VARIATION	0.0759241	0.595761	0.159647	0.370049	1.6356	45	TM6SF1; C15orf40; ALPK3; GOLGA6L4; BNC1; SPCS3; PDE8A; SLC28A1; WDR73; SPCS2; EGF; SEC11A; RAMAC; FSD2
WP_IRON_METABOLISM_IN_PLACENTA	0.0759241	0.595761	0.159647	0.574024	2.02734	11	TFRC; TFR2; STEAP3; SLC40A1; HAMP; HEPHL1; TF
BIOCARTA_RAC1_PATHWAY	0.0769231	0.595761	0.158514	0.463658	1.843	21	MAP3K1; NCF2; PIK3CG; PLD1; VAV1; ARFIP2; MYL2; LIMK1; CDK5; PAK1
KEGG_MEDICUS_PATHOGEN_KSHV_VGPCR_TO_GNB_G_PI3K_AKT_SIGNALING_PATHWAY	0.0769231	0.595761	0.158514	0.44019	1.77067	24	GNB4; GNG10; PIK3CG; GNGT2; AKT2; PIK3R5; GNG2; GNG12; GNG8; PIK3R6
KEGG_MEDICUS_VARIANT_ERBB2_OVEREXPRESSION_TO_PI3K_SIGNALING_PATHWAY	0.0769231	0.595761	0.158514	0.558241	1.99555	12	ERBB2; AKT2; EGF; EGFR; RPS6KB2; RPS6KB1
REACTOME_G_BETA_GAMMA_SIGNALLING_THROUGH_PI3KGAMMA	0.0769231	0.595761	0.158514	0.43114	1.74812	25	GNB4; GNG10; PIK3CG; GNGT2; AKT2; PIK3R5; GNG2; GNG12; GNG8; PIK3R6
REACTOME_SUMOYLATION_OF_RNA_BINDING_PROTEINS	0.0769231	0.595761	0.158514	0.370374	1.63769	47	NUP42; RNF2; NUP88; POM121; NUP210; NUP35; SCMH1; NUP37; POM121C; NUP160; NUP54; HNRNPK; NDC1; NUP85; NUP107
REACTOME_THE_ROLE_OF_GTSE1_IN_G2_M_PROGRESSION_AFTER_G2_CHECKPOINT	0.0769231	0.595761	0.158514	0.330276	1.53462	78	PSMD7; PSMD12; TUBB3; PSMD10; TUBB8; PSMC1; PSMA6; PSME3; TUBA1B; TUBA1C; PSMD11; PSMD9; TP53; TUBA4B; CCNB1; PSMC2; PSMD6; TUBAL3; PSMD14; TUBB1
WP_COMPLEMENT_ACTIVATION	0.0769231	0.595761	0.158514	0.460208	1.83813	22	CFP; CFB; CD55; C3; C7; MASP2; C1S; C1QC; C4A; CFD; C6; C8G; C1QB
WP_COVID_19_ADVERSE_OUTCOME_PATHWAY	0.0769231	0.595761	0.158514	0.520055	1.94822	15	CXCL10; IL1B; AGT; TMPRSS2; IL7; CXCL8; CSF3; IL10; IL6; CCL2
KEGG_UBIQUITIN_MEDIATED_PROTEOLYSIS	0.0779221	0.596624	0.157403	0.293031	1.421	133	UBE2N; UBE2E1; UBE2A; FANCL; RCHY1; SMURF1; CUL1; UBE2W; SKP2; PIAS3; ANAPC5; ANAPC7; UBE2Q2; BIRC2; UBE3C; MAP3K1; FBXO4; UBA3; UBE2E2; TRIM32; AIRE; VHL; UBE2U; BRCA1; UBA6; UBE2K; SOCS3; ANAPC4; BIRC3; ERCC8; UBE2E3; ANAPC13; UBE2D3
REACTOME_RECEPTOR_MEDIATED_MITOPHAGY	0.0779221	0.596624	0.157403	0.572412	2.02165	11	MAP1LC3B; ATG12; PGAM5; FUNDC1; CSNK2B
REACTOME_SELECTIVE_AUTOPHAGY	0.0779221	0.596624	0.157403	0.327217	1.52099	81	UBE2N; TUBB3; MAP1LC3B; PRKAG1; TOMM5; TUBB8; MFN1; TUBA1B; MTERF3; VDAC1; ATG12; TUBA1C; TUBA4B; TUBAL3; PRKAB1; TUBB1; ARL13B; PGAM5
WP_NAD_BIOSYNTHESIS_II_FROM_TRYPTOPHAN	0.0779221	0.596624	0.157403	0.622845	2.03335	8	KMO; AFMID; NADSYN1; NMNAT1; KYNU
KEGG_MEDICUS_REFERENCE_IL1_IL1R_P38_SIGNALING_PATHWAY	0.0789211	0.596624	0.156312	0.49743	1.89956	17	IRAK4; IL1A; MAPK14; IL1R1; IL1RAP; MYD88; IL1B; ZFP36
PID_CD8_TCR_PATHWAY	0.0789211	0.596624	0.156312	0.357533	1.60422	53	IKBKB; CD86; MAP3K8; PTPRC; CD80; IKBKG; RAP1A; LCP2; NRAS; LAT; VAV1; CD3G; MALT1; CD28; CD8B; BCL10; CD8A
REACTOME_M_DECAY_DEGRADATION_OF_MATERNAL_MRNAS_BY_MATERNALLY_STORED_FACTORS	0.0789211	0.596624	0.156312	0.402663	1.71205	33	PAIP2; EIF4A1; CNOT9; EIF4E; PAIP1; POLR2D; ZFP36L2; PADI6
REACTOME_PD_1_SIGNALING	0.0789211	0.596624	0.156312	0.464567	1.82334	20	PDCD1LG2; HLA-DRA; HLA-DQB1; CD3G; HLA-DPA1; CD4; CD274; HLA-DQA1; PDCD1; HLA-DRB5; HLA-DQB2; HLA-DPB1; HLA-DRB1; PTPN6; PTPN11
REACTOME_TLR3_MEDIATED_TICAM1_DEPENDENT_PROGRAMMED_CELL_DEATH	0.0789211	0.596624	0.156312	0.678477	2.08149	6	CASP8; RIPK3; TLR3; RIPK1; FADD
REACTOME_TRNA_MODIFICATION_IN_THE_MITOCHONDRION	0.0789211	0.596624	0.156312	0.604158	2.03244	9	TRIT1; TRMT61B; PRORP
WP_GLYCOSPHINGOLIPID_METABOLISM	0.0789211	0.596624	0.156312	0.46246	1.83824	21	UGCG; B3GNT5; B4GALT4; B4GALT5; B3GALT1; GLA; GBA2; B4GALNT1; GALC; NEU3; UGT8; A3GALT2
WP_HEPATITIS_C_AND_HEPATOCELLULAR_CARCINOMA	0.0789211	0.596624	0.156312	0.364425	1.62267	49	IL6R; PODXL; UCHL1; TGFBR1; MAPK14; CTTN; TP53; LEF1; RRM2; BRCA1; BIRC5; BIRC3; CXCL8; MYOF; CASP7; STAT3; E2F2; IL6; VEGFA; CDKN1A
REACTOME_CHL1_INTERACTIONS	0.0799201	0.597041	0.155242	0.602023	2.02526	9	ITGA10; ITGA2; ITGA1; NRP1; ITGB1
REACTOME_IKK_COMPLEX_RECRUITMENT_MEDIATED_BY_RIP1	0.0799201	0.597041	0.155242	0.443798	1.79065	23	UBE2N; IKBKB; BIRC2; RIPK3; IKBKG; RIPK1; UBE2V1; BIRC3; UBE2D3
REACTOME_MITOPHAGY	0.0799201	0.597041	0.155242	0.414213	1.73558	29	MAP1LC3B; TOMM5; MFN1; MTERF3; VDAC1; ATG12
REACTOME_RUNX1_REGULATES_TRANSCRIPTION_OF_GENES_INVOLVED_IN_DIFFERENTIATION_OF_MYELOID_CELLS	0.0799201	0.597041	0.155242	0.659757	2.08175	7	CBFB; RUNX1; RUNX2
REACTOME_TOLL_LIKE_RECEPTOR_CASCADES	0.0799201	0.597041	0.155242	0.28156	1.3889	166	TLR9; UBE2N; ATF1; IRAK4; USP18; ELK1; TLR10; CTSV; CUL1; MAPK14; TLR8; TLR2; CD180; IKBKB; BTK; TLR7; CASP8; BIRC2; MAP3K1; MAP3K8; RIPK3; DUSP3; TIFA; USP14; TP53; TLR3; PPP2R1B; TLR1; TANK; IRAK2; CTSS; PPP2CA; NLRC5; IKBKG; RIPK1; PELI1; MYD88; S100A1; FADD; ITGAM; CD36; NOD2; NOD1; IRAK3; RPS6KA3; IKBIP; TLR6; TLR5; UBE2V1; BIRC3
WP_APOPTOSIS	0.0799201	0.597041	0.155242	0.319707	1.49418	84	IGF2; TP63; TNFRSF10B; DIABLO; BNIP3L; IRF2; CYCS; IKBKB; DFFB; CASP2; CASP8; BIRC2; MAP3K1; CASP10; TP53; CRADD; IRF1; IKBKG; RIPK1; FADD; CASP6; CFLAR; BIRC5; TP73; BIRC3; CASP4; FAS; CASP7; IRF5
PID_NEPHRIN_NEPH1_PATHWAY	0.0809191	0.600955	0.154191	0.407531	1.71927	31	PIK3R2; NCK1; PIK3R3; TRPC6; F2RL2
REACTOME_HYALURONAN_METABOLISM	0.0809191	0.600955	0.154191	0.492959	1.88248	17	HAS3; HMMR; HYAL3; CEMIP; HAS2; ABCC5; HYAL1; LYVE1
WP_G1_TO_S_CELL_CYCLE_CONTROL	0.0809191	0.600955	0.154191	0.343099	1.56888	64	CCNA1; ORC2; RB1; ORC6; E2F3; CCNE2; CDK7; CCNH; CCNE1; ATF6B; TP53; ORC4; PRIM1; TFDP1; CCNB1; CDK2; ORC5; MCM2; WEE1; PRIM2
BIOCARTA_IL1R_PATHWAY	0.0819181	0.607186	0.153159	0.406589	1.7153	31	IL1A; MAPK14; IL1R1; IKBKB; MAP3K1; IL1RAP; IFNB1; IRAK2; MYD88; IL1B; IRAK3
BIOCARTA_TCAPOPTOSIS_PATHWAY	0.0829171	0.608647	0.152145	0.597711	2.01076	9	CD3G; CCR5; CD4; FAS; CD28
REACTOME_RAS_SIGNALING_DOWNSTREAM_OF_NF1_LOSS_OF_FUNCTION_VARIANTS	0.0829171	0.608647	0.152145	0.657288	2.07396	7	SPRED2; NRAS; SPRED3; SPRED1
REACTOME_RUNX2_REGULATES_GENES_INVOLVED_IN_CELL_MIGRATION	0.0829171	0.608647	0.152145	0.618503	2.01917	8	CBFB; AKT2; ITGA5; ITGBL1; MMP13; RUNX2
SIG_PIP3_SIGNALING_IN_B_LYMPHOCYTES	0.0829171	0.608647	0.152145	0.394948	1.70086	36	CYTH3; ITPR3; LYN; BTK; DAPP1; PTPRC; PITX2; SYK; VAV1; AKT2; RPS6KA3; NR0B2; PIK3R5
WP_SARS_COV_2_INNATE_IMMUNITY_EVASION_AND_CELL_SPECIFIC_IMMUNE_RESPONSE	0.0829171	0.608647	0.152145	0.334854	1.53662	66	CXCL5; CXCR2; IL6R; TLR7; CASP8; CD160; CXCL6; IFNB1; CXCL10; TANK; HAVCR2; RIPK1; STAT2; FADD; IFNAR2; STAT1; RIGI; CXCL8; TFAP2A; IL10; CXCL3
KEGG_MEDICUS_REFERENCE_KERATAN_SULFATE_DEGRADATION	0.0839161	0.612426	0.151149	0.708996	2.10528	5	GLB1; GNS; GALNS; HEXA; HEXB
REACTOME_APC_CDC20_MEDIATED_DEGRADATION_OF_NEK2A	0.0839161	0.612426	0.151149	0.423687	1.74088	26	UBE2E1; MAD2L1; ANAPC5; ANAPC7; ANAPC15; BUB1B; ANAPC4; CDC23; UBE2C; NEK2
REACTOME_DEFECTIVE_ST3GAL3_CAUSES_MCT12_AND_EIEE15	0.0839161	0.612426	0.151149	0.617799	2.01687	8	KERA; ST3GAL3; LUM; FMOD; OMD; OGN; ACAN
BIOCARTA_STRESS_PATHWAY	0.0849151	0.614986	0.15017	0.434197	1.74656	24	ATF1; MAPK14; IKBKB; CASP2; MAP3K1; TANK; CRADD; IKBKG; RIPK1
REACTOME_CYCLIN_D_ASSOCIATED_EVENTS_IN_G1	0.0849151	0.614986	0.15017	0.365713	1.61709	47	CUL1; RB1; E2F3; CCNE2; CDK7; CCNH; SKP2; LYN; CCNE1; PPP2R2A; PPP2R1B; E2F5; TFDP1; PPP2CA; E2F4; CDK2
REACTOME_INTERACTIONS_OF_REV_WITH_HOST_CELLULAR_PROTEINS	0.0849151	0.614986	0.15017	0.395767	1.71002	37	NUP42; NUP88; POM121; NUP210; NUP35; NPM1; RCC1; NUP37; POM121C; NUP160; NUP54; NDC1; NUP85; NUP107; SEH1L; NUP205; RAN
WP_EFFECT_OF_PROGERIN_ON_GENES_INVOLVED_IN_HUTCHINSON_GILFORD_PROGERIA_SYNDROME	0.0849151	0.614986	0.15017	0.394037	1.69381	35	H3C1; H3C12; RBBP4; RB1; H3C10; CBX3; H3C6; TP53; LEF1; H3C8; HDAC1
BIOCARTA_ERAD_PATHWAY	0.0859141	0.61634	0.149208	0.465836	1.81551	19	CUL1; EDEM1; MAN2C1; MAN1A1; MAN1C1; CANX; GANAB
KEGG_MEDICUS_VARIANT_IGH_MMSET_FUSION_TO_TRANSCRIPTIONAL_ACTIVATION	0.0859141	0.61634	0.149208	0.489171	1.86802	17	H3C1; H3C12; H3C10; H3C6; H3-4; H3C8; H3-3A; H3C13
REACTOME_DNA_DAMAGE_BYPASS	0.0859141	0.61634	0.149208	0.36489	1.61628	48	POLH; RFC5; RCHY1; RFC3; POLE3; UFD1; RAD18; POLD3; PCLAF; USP1; NPLOC4
REACTOME_INTERLEUKIN_2_FAMILY_SIGNALING	0.0859141	0.61634	0.149208	0.370593	1.63411	44	PIK3R2; CSF2RA; PIK3R3; IL21R; IL5RA; HAVCR2; CSF2RB; SYK; IL15; STAT1; INPP5D; PTK2B; STAT4; STAT3
REACTOME_ZYGOTIC_GENOME_ACTIVATION_ZGA	0.0859141	0.61634	0.149208	0.501886	1.89977	16	ZSCAN4; TP53; LEUTX
BIOCARTA_BARD1_PATHWAY	0.0869131	0.62233	0.148262	0.616815	2.01366	8	FANCF; FANCA; FANCD2; BRCA1; BARD1; FANCC; FANCG
KEGG_MEDICUS_REFERENCE_TGFA_EGFR_PI3K_SIGNALING_PATHWAY	0.0879121	0.623601	0.147331	0.589927	1.98457	9	TGFA; AKT2; EGFR
PID_TCPTP_PATHWAY	0.0879121	0.623601	0.147331	0.377661	1.65493	42	PIK3R2; PTPN1; PIK3R3; STAT6; STAT1; PTPN2; KPNA2; EGF; STAT3; ITGA1; VEGFA; EGFR; ITGB1
REACTOME_MYD88_INDEPENDENT_TLR4_CASCADE	0.0879121	0.623601	0.147331	0.299294	1.43109	108	UBE2N; ATF1; USP18; ELK1; CUL1; MAPK14; IKBKB; CASP8; BIRC2; MAP3K8; RIPK3; DUSP3; TIFA; USP14; TP53; PPP2R1B; TANK; IRAK2; PPP2CA; NLRC5; IKBKG; RIPK1; FADD; NOD2; NOD1; RPS6KA3; IKBIP; UBE2V1; BIRC3; NKIRAS2; ALPK1; UBE2D3
REACTOME_POLYMERASE_SWITCHING	0.0879121	0.623601	0.147331	0.523299	1.92715	14	RFC5; RFC3; PRIM1; POLD3; PRIM2; RFC4; PCNA
WP_ONE_CARBON_METABOLISM	0.0879121	0.623601	0.147331	0.405719	1.69999	29	DHFR; MTFMT; MAT1A; DNMT3B; TYMS; MAT2B; SHMT1; MTHFS
KEGG_HEMATOPOIETIC_CELL_LINEAGE	0.0889111	0.624847	0.146416	0.317412	1.48395	85	GP5; IL6R; CSF2RA; IL1A; CSF3R; IL1R1; CD33; TFRC; CD55; GYPA; IL5RA; IL1B; FCGR1A; ITGA2; ITGAM; CD36; HLA-DRA; TPO; CD3G; ITGB3; CD4; CD37; ITGA6; IL7; CSF3; IL4; IL4R; CD22; CD8B; CD59; THPO; CD1D; CR1; ITGA5; ITGA1; CD8A; IL6
KEGG_MEDICUS_REFERENCE_KINETOCHORE_FIBER_ORGANIZATION	0.0889111	0.624847	0.146416	0.436049	1.75938	23	TUBB3; TUBB8; TUBA1B; TUBA1C; TUBB1; TUBB4A; AURKA
KEGG_MEDICUS_VARIANT_MUTATION_ACTIVATED_KRAS_NRAS_TO_PI3K_SIGNALING_PATHWAY	0.0889111	0.624847	0.146416	0.589385	1.98275	9	NRAS; AKT2; BAD
REACTOME_GPVI_MEDIATED_ACTIVATION_CASCADE	0.0889111	0.624847	0.146416	0.390305	1.67776	35	PIK3R2; GP6; PIK3R3; LYN; PIK3CG; FCER1G; LCP2; SYK; LAT; VAV1
WP_PROSTAGLANDIN_SIGNALING	0.0889111	0.624847	0.146416	0.39762	1.69061	33	IL1A; PIK3CG; CXCL10; IL12A; IL1B; KLRD1; CXCL8; CD28; AHR; MMP9; IFNG; NLRP3; IL6; PTGER4; VEGFA; CASP1
KEGG_MEDICUS_REFERENCE_BREAK_INDUCED_REPLICATION	0.0899101	0.629537	0.145516	0.61462	2.0065	8	PIF1; POLD3; MCM2; MCM5; MCM4
WP_EUKARYOTIC_TRANSCRIPTION_INITIATION	0.0899101	0.629537	0.145516	0.375321	1.64468	42	GTF2E1; POLR2C; TAF6; TAF7; GTF2H2C; CDK7; CCNH; GTF2H4; GTF2H2; TAF12; GTF2H1
WP_AMINO_ACID_METABOLISM_IN_TRIPLE_NEGATIVE_BREAST_CANCER_CELLS	0.0909091	0.635359	0.144631	0.644738	2.03436	7	PSPH; PSAT1
REACTOME_GAP_JUNCTION_ASSEMBLY	0.0919081	0.639895	0.143759	0.388147	1.67709	37	TUBB3; TUBB8; TUBA1B; TUBA1C; GJB2; TUBA4B; TUBAL3; TUBB1; GJD3; GJA5; GJD2; TUBB4A; GJA4
REACTOME_PIWI_INTERACTING_RNA_PIRNA_BIOGENESIS	0.0919081	0.639895	0.143759	0.401598	1.68272	29	POLR2C; MAEL; PIWIL4; POLR2D; MYBL1; PLD6; FKBP6
KEGG_MEDICUS_REFERENCE_EGF_EGFR_PI3K_SIGNALING_PATHWAY	0.0929071	0.639895	0.142901	0.586201	1.97204	9	AKT2; EGF; EGFR; BAD
KEGG_MEDICUS_VARIANT_MUTATION_CAUSED_ABERRANT_ABETA_TO_VGCC_CA2_APOPTOTIC_PATHWAY_N01004	0.0929071	0.639895	0.142901	0.517326	1.90515	14	CYCS; VDAC1; VDAC3; SLC25A5; SLC25A31; CACNA1F
REACTOME_APC_C_CDH1_MEDIATED_DEGRADATION_OF_CDC20_AND_OTHER_APC_C_CDH1_TARGETED_PROTEINS_IN_LATE_MITOSIS_EARLY_G1	0.0929071	0.639895	0.142901	0.325911	1.50864	74	PSMD7; UBE2E1; PSMD12; PSMD10; PSMC1; RB1; PSMA6; PSME3; SKP2; ANAPC5; ANAPC7; PSMD11; PSMD9; ANAPC15; PSMC2; PSMD6; PSMD14
REACTOME_GOLGI_CISTERNAE_PERICENTRIOLAR_STACK_REORGANIZATION	0.0929071	0.639895	0.142901	0.517947	1.90744	14	RAB1A; BLZF1; USO1; CCNB1; GORASP1; CCNB2; RAB1B; GOLGA2; CDK1; PLK1
REACTOME_INTERLEUKIN_23_SIGNALING	0.0929071	0.639895	0.142901	0.586658	1.97357	9	IL23R; STAT4; STAT3; IL12B; IL12RB1; JAK2; IL23A; P4HB
WP_IRON_METABOLISM_DISORDERS	0.0929071	0.639895	0.142901	0.481767	1.83974	17	HFE; TFRC; TFR2; CP; PANK2; STEAP3; SLC40A1; HAMP; FTH1; FTL; TF
REACTOME_TRANSPORT_TO_THE_GOLGI_AND_SUBSEQUENT_MODIFICATION	0.0939061	0.643274	0.142057	0.270966	1.34453	185	TUBB3; MGAT4A; ARF4; TRAPPC2; TUBB8; TMED2; SEC22B; SAR1B; B4GALT4; TUBA1B; MCFD2; RAB1A; CGA; MANEA; TMED7; NAPA; TFG; CD55; TUBA1C; BET1; COPB1; MAN1A1; USO1; SEC22C; TGFA; GOSR2; SEC24D; FUT8; B4GALT5; MGAT2; TUBA4B; GORASP1; TUBAL3; PPP6R1; TUBB1; SEC22A; CAPZA1; COG6; COPG2; CNIH2; MAN1C1; ST6GAL1; RAB1B; KDELR3; DYNC1LI1; COPB2; GOLGA2; COPG1; TUBB4A; SEC24A; MIA2; CD59; CTSC; SPTBN5; SEC16B
REACTOME_VIRAL_MESSENGER_RNA_SYNTHESIS	0.0939061	0.643274	0.142057	0.366074	1.61418	44	POLR2C; NUP42; NUP88; POM121; POLR2D; NUP210; NUP35; NUP37; POM121C; NUP160; NUP54; NDC1; NUP85; NUP107
WP_MITOCHONDRIAL_FATTY_ACID_OXIDATION_DISORDERS	0.0939061	0.643274	0.142057	0.458205	1.78577	19	ACSL1; SLC22A5; ACADM; EHHADH; CPT2; ACADL; HADH; SLC25A20; SCP2
KEGG_PATHOGENIC_ESCHERICHIA_COLI_INFECTION	0.0949051	0.644302	0.141225	0.34409	1.54854	55	TUBB3; TUBB8; NCK1; TUBA1B; TUBA1C; CTTN; YWHAQ; TUBAL3; YWHAZ; CLDN1; TUBB1; TLR5; TUBB4A; ARPC1B; CTNNB1; HCLS1; ARPC5L; CD14; CDC42; ITGB1; ARPC2
REACTOME_DISEASES_OF_BASE_EXCISION_REPAIR	0.0949051	0.644302	0.141225	0.694254	2.06151	5	MUTYH; OGG1; NEIL1; NEIL3
REACTOME_NFE2L2_REGULATING_ER_STRESS_ASSOCIATED_GENES	0.0949051	0.644302	0.141225	0.694505	2.06225	5	MAFK; ATF4; NFE2L2; CREBBP
REACTOME_TRP_CHANNELS	0.0949051	0.644302	0.141225	0.402491	1.68377	28	MCOLN3; TRPC4; MCOLN2; TRPC6; RIPK3; TRPM1; TRPM8; RIPK1
WP_PATHOGENIC_ESCHERICHIA_COLI_INFECTION	0.0949051	0.644302	0.141225	0.34409	1.54854	55	TUBB3; TUBB8; NCK1; TUBA1B; TUBA1C; CTTN; YWHAQ; TUBAL3; YWHAZ; CLDN1; TUBB1; TLR5; TUBB4A; ARPC1B; CTNNB1; HCLS1; ARPC5L; CD14; CDC42; ITGB1; ARPC2
BIOCARTA_P38MAPK_PATHWAY	0.0959041	0.647609	0.140406	0.384628	1.65642	36	MAPKAPK5; ELK1; TGFBR1; MAPK14; MAP3K1; PLA2G4A; MKNK1; RIPK1; HMGN1; STAT1
REACTOME_SENSING_OF_DNA_DOUBLE_STRAND_BREAKS	0.0959041	0.647609	0.140406	0.665923	2.04297	6	KPNA2; KAT5; RAD50
WP_PLATELET_MEDIATED_INTERACTIONS_WITH_VASCULAR_AND_CIRCULATING_CELLS	0.0959041	0.647609	0.140406	0.478527	1.82737	17	ICAM1; SELE; TLR2; TLR7; IL1B; TGFB2
BIOCARTA_EEA1_PATHWAY	0.0969031	0.64973	0.1396	0.637904	2.01279	7	TFRC; EGF; HGS; TF; EGFR; EEA1; RAB5A
KEGG_PANCREATIC_CANCER	0.0969031	0.64973	0.1396	0.327698	1.50689	70	PIK3R2; VEGFC; TGFBR1; RB1; E2F3; PIK3R3; IKBKB; RALA; PIK3CG; TP53; TGFA; ERBB2; IKBKG; PLD1; STAT1; BRCA2; AKT2; EGF; PIK3R5; TGFB2; RAD51; VEGFD; STAT3
PID_TCR_JNK_PATHWAY	0.0969031	0.64973	0.1396	0.513189	1.88992	14	MAP3K1; MAP3K8; LCP2; LAT
WP_ACUTE_VIRAL_MYOCARDITIS	0.0969031	0.64973	0.1396	0.314891	1.47217	85	CXADR; CYCS; DFFB; CASP2; CASP8; PTCRA; CD55; CHRAC1; ITGAL; TLR3; CD80; IL12A; STAT1; CASP6; SGCA; NOD2; CCR3; ENDOG; EIF4G2; CAAP1; TLR5; CCR5; CD4; IL10; ILK; CASP7; MMP9; STAT3; IFNG; IL12B
PID_ERBB1_RECEPTOR_PROXIMAL_PATHWAY	0.0979021	0.651822	0.138805	0.381658	1.64059	35	PIK3R2; PTPN1; NCK1; PIK3R3; NRAS; STAT1; EGF
REACTOME_LAGGING_STRAND_SYNTHESIS	0.0979021	0.651822	0.138805	0.448605	1.76069	20	RFC5; RFC3; PRIM1; POLD3; PRIM2; LIG1; RFC4; DNA2; PCNA
REACTOME_NFE2L2_REGULATING_INFLAMMATION_ASSOCIATED_GENES	0.0979021	0.651822	0.138805	0.691181	2.05238	5	MAFK; NFE2L2; CCL2; CREBBP
WP_GLUTATHIONE_METABOLISM	0.0979021	0.651822	0.138805	0.463395	1.79418	18	GSTM2; IDH1; GPX2; GSR; GGT1
KEGG_MEDICUS_REFERENCE_IL1_IL1R_JNK_SIGNALING_PATHWAY	0.0989011	0.656171	0.138022	0.453329	1.76677	19	IRAK4; IL1A; IL1R1; IL1RAP; MYD88; IL1B
WP_HOST_PATHOGEN_INTERACTION_OF_HUMAN_CORONAVIRUSES_INTERFERON_INDUCTION	0.0989011	0.656171	0.138022	0.392202	1.66758	33	MAPK14; IKBKB; TLR7; OAS3; IKBKG; RIPK1; MYD88; STAT2; IFNAR2; STAT1; IRF9; RIGI
KEGG_MEDICUS_REFERENCE_PURINE_SALVAGE_PATHWAY_ADENINE_TO_AMP	0.0999001	0.657925	0.137251	0.549891	1.94211	11	NT5C1B; PNP; LACC1
REACTOME_PLATELET_ADHESION_TO_EXPOSED_COLLAGEN	0.0999001	0.657925	0.137251	0.499777	1.87225	15	GP5; GP6; LYN; ITGA10; FCER1G; ITGA2
REACTOME_Z_DECAY_DEGRADATION_OF_MATERNAL_MRNAS_BY_ZYGOTICALLY_EXPRESSED_FACTORS	0.0999001	0.657925	0.137251	0.537575	1.92168	12	EIF4A1; EIF4E; PAIP1; PABPN1; EIF4A2
BIOCARTA_GRANULOCYTES_PATHWAY	0.100899	0.657925	0.13649	0.496827	1.8612	15	ICAM1; IL1A; ITGAL; ITGAM; CXCL8; CSF3; IFNG; ITGB2; PECAM1
KEGG_MEDICUS_PATHOGEN_KSHV_VCYCLIN_TO_CELL_CYCLE_G1_S	0.100899	0.657925	0.13649	0.657368	2.01673	6	RB1; E2F3; E2F2
REACTOME_CD28_DEPENDENT_PI3K_AKT_SIGNALING	0.100899	0.657925	0.13649	0.437084	1.74577	22	PIK3R2; PIK3R3; CD86; MAP3K8; CD80; AKT2; CD28
REACTOME_CHOLINE_CATABOLISM	0.100899	0.657925	0.13649	0.657644	2.01757	6	DMGDH; SLC44A1; BHMT; SARDH
REACTOME_THE_CANONICAL_RETINOID_CYCLE_IN_RODS_TWILIGHT_VISION	0.100899	0.657925	0.13649	0.430665	1.73766	23	CYP4V2; RDH5; RPE65; RHO; RDH12; RLBP1; LRAT; TTR; RDH10; DHRS9
WP_GLYCOSAMINOGLYCAN_DEGRADATION	0.100899	0.657925	0.13649	0.477358	1.82291	17	HYAL4; HYAL1; GLB1; GNS; HGSNAT; GALNS; HPSE; HEXA; IDUA; HEXB; ARSB; IDS; HYAL2; NAGLU
WP_IL_5_SIGNALING_PATHWAY	0.100899	0.657925	0.13649	0.379183	1.63836	37	PIK3R2; ELK1; LYN; BTK; PIK3CG; IL5RA; CSF2RB; SYK; STAT1
REACTOME_EXPORT_OF_VIRAL_RIBONUCLEOPROTEINS_FROM_NUCLEUS	0.101898	0.659903	0.135741	0.389603	1.65652	33	NUP42; NUP88; POM121; NUP210; NUP35; NUP37; POM121C; NUP160; NUP54; NDC1; NUP85; NUP107; SEH1L; NUP205; RAN
REACTOME_TRANSPORT_OF_VITAMINS_NUCLEOSIDES_AND_RELATED_MOLECULES	0.101898	0.659903	0.135741	0.362988	1.59598	43	SLC35B3; ARL2BP; SLC35B2; SLCO4A1; SLC33A1; LCN1; AVP; SLCO2B1; SLC29A3; SLC35B4; SLC35D1; SLC28A1; SLCO2A1
WP_BIOTIN_METABOLISM_INCLUDING_IMDS	0.101898	0.659903	0.135741	0.577665	1.94332	9	HLCS; PCCB; MCCC1; BTD
WP_INTERLEUKIN_1_IL_1_STRUCTURAL_PATHWAY	0.101898	0.659903	0.135741	0.356629	1.57692	47	IRAK4; ELK1; IL1A; EIF4E; MAPK14; IL1R1; IKBKB; MAP3K1; MAP3K8; IL1RAP; TANK; IRAK2; MKNK1; MYD88
BIOCARTA_CYTOKINE_PATHWAY	0.102897	0.660735	0.135002	0.450919	1.75737	19	IL1A; IL13; IL16; IL18; IFNB1; IL15; CXCL8; IL4; IL10; IFNG; IL6
REACTOME_METABOLISM_OF_COFACTORS	0.102897	0.660735	0.135002	0.449221	1.75076	19	DHFR; IDH1; COQ5; GCH1; NOS3; COQ9; COQ7
REACTOME_REGULATION_BY_C_FLIP	0.102897	0.660735	0.135002	0.547187	1.93256	11	TNFRSF10B; TNFRSF10A; CASP8; RIPK1; FADD; CFLAR; FAS
REACTOME_SARS_COV_2_TARGETS_HOST_INTRACELLULAR_SIGNALLING_AND_REGULATORY_PATHWAYS	0.102897	0.660735	0.135002	0.535041	1.91262	12	YWHAQ; YWHAH; YWHAZ; AKT2
WP_EXERCISE_INDUCED_CIRCADIAN_REGULATION	0.102897	0.660735	0.135002	0.355016	1.57254	48	H2BC15; TUBB3; TOB1; GSTM3; PIGF; BMAL1; CBX3; UCP3
REACTOME_SIGNALING_BY_ERYTHROPOIETIN	0.103896	0.663781	0.134273	0.414504	1.68067	25	LYN; PIK3CG; RAPGEF1; NRAS; VAV1; PIK3R5; JAK2; PLCG2
WP_DIFFERENTIATION_OF_WHITE_AND_BROWN_ADIPOCYTE	0.103896	0.663781	0.134273	0.414593	1.68103	25	ADIPOQ; CEBPG; ZIC1; CEBPA; PPARG; MPZL2; HOXC9; PPARGC1B; HOXC8
WP_LEUCINE_ISOLEUCINE_AND_VALINE_METABOLISM	0.103896	0.663781	0.134273	0.4238	1.70996	23	AUH; ACAD8; HIBADH; PCCB; DLD
BIOCARTA_CBL_PATHWAY	0.104895	0.664569	0.133555	0.532667	1.90413	12	SH3GLB1; SH3KBP1; EGF; EGFR; SH3GLB2; CSF1R
KEGG_EPITHELIAL_CELL_SIGNALING_IN_HELICOBACTER_PYLORI_INFECTION	0.104895	0.664569	0.133555	0.324108	1.48558	68	CXCR2; ATP6V1G1; ATP6V0A4; MAPK13; MAPK14; LYN; IKBKB; IGSF5; ATP6V1B2; ATP6V1E2; IKBKG; ATP6V0A2; JAM3; NOD1; ATP6V1C2; ATP6V0C; CXCL8; ATP6V0D2; F11R; ATP6V1B1
KEGG_MEDICUS_REFERENCE_ALTERNATIVE_PATHWAY_OF_COMPLEMENT_CASCADE_C3B_BREAKDOWN	0.104895	0.664569	0.133555	0.677883	2.01289	5	CD46; CD55; CR1; CFH; CFI
KEGG_MEDICUS_REFERENCE_BRANCHING_MICROTUBULE_NUCLEATION	0.104895	0.664569	0.133555	0.386936	1.64519	33	TUBB3; HAUS2; TUBB8; TUBA1B; TUBA1C; TUBB1; NEDD1; HAUS3; TUBB4A; TUBGCP6; TPX2
REACTOME_LEUKOTRIENE_RECEPTORS	0.104895	0.664569	0.133555	0.680897	2.02185	5	LTB4R2; CYSLTR2; LTB4R; GPR17; CYSLTR1
KEGG_MEDICUS_REFERENCE_TRANSCRIPTION_COUPLED_NER	0.105894	0.666448	0.132846	0.386445	1.62731	30	POLR2C; CDK7; CCNH; GTF2H4; GTF2H2; POLR2D; POLR2J2; GTF2H1; GTF2H3
REACTOME_SARS_COV_2_ACTIVATES_MODULATES_INNATE_AND_ADAPTIVE_IMMUNE_RESPONSES	0.105894	0.666448	0.132846	0.283917	1.37431	126	UBE2N; NUP42; SAR1B; TLR8; TLR2; IKBKB; NUP88; TLR7; POM121; NUP210; IFNB1; NUP35; TLR1; IRAK2; SEC24D; IKBKG; STAT2; NUP37; MASP2; POM121C; IFNAR2; STAT1; NOD2; NUP160; NUP54; NOD1; SIKE1; KPNA2; UBE2V1; IFNA13; RIGI; NDC1; CNBP; IL17RA; NUP85; NUP107; NLRP12; SEC24A
REACTOME_SIALIC_ACID_METABOLISM	0.105894	0.666448	0.132846	0.386642	1.64394	33	ST6GALNAC2; NPL; ST6GALNAC6; NANP; ST8SIA5; GLB1; ST6GAL1; ST3GAL3; NEU3; ST3GAL6; GNE; SLC17A5
WP_PHOTODYNAMIC_THERAPY_INDUCED_NF_KB_SURVIVAL_SIGNALING	0.105894	0.666448	0.132846	0.375525	1.61423	35	ICAM1; IL1A; EGLN2; SELE; IKBKB; BIRC2; MMP2; BCL2A1; IL1B; CFLAR; BIRC5; BIRC3; CXCL8; MMP9; CXCL2; IL6; VEGFA
KEGG_MEDICUS_VARIANT_MUTATION_CAUSED_ABERRANT_HTT_TO_26S_PROTEASOME_MEDIATED_PROTEIN_DEGRADATION	0.106893	0.671621	0.132147	0.375691	1.61793	36	PSMD7; PSMD12; PSMC1; PSMA6; PSMD11; PSMD9; PSMC2; PSMD6; PSMD14
KEGG_MEDICUS_VARIANT_MUTATION_CAUSED_ABERRANT_ABETA_TO_26S_PROTEASOME_MEDIATED_PROTEIN_DEGRADATION	0.107892	0.672333	0.131458	0.375363	1.61652	36	PSMD7; PSMD12; PSMC1; PSMA6; PSMD11; PSMD9; PSMC2; PSMD6; PSMD14
REACTOME_KERATAN_SULFATE_KERATIN_METABOLISM	0.107892	0.672333	0.131458	0.374826	1.6142	36	CHST5; KERA; B4GALT4; GLB1L; GLB1L3; B3GNT7; B4GALT5; GLB1; ST3GAL3; GNS; LUM; GALNS; GLB1L2; CHST2; FMOD; ST3GAL6; OMD; HEXA; OGN
REACTOME_MICRORNA_MIRNA_BIOGENESIS	0.107892	0.672333	0.131458	0.412614	1.65975	24	POLR2C; PRKRA; POLR2D; DGCR8; TARBP2; RAN; POLR2B
REACTOME_THE_FATTY_ACID_CYCLING_MODEL	0.107892	0.672333	0.131458	0.676052	2.00746	5	SLC25A14; UCP3; UCP2
WP_LIPID_METABOLISM_IN_SENESCENT_CELLS	0.107892	0.672333	0.131458	0.438044	1.71924	20	PLA2G7; PLA2G4A; TP53; SLCO2A1; PLA2G4D; PLA2G3; ALOX5; CDKN1A; PLA2G4E; PLA2G10
BIOCARTA_IL10_PATHWAY	0.108891	0.673032	0.130777	0.515325	1.86428	13	IL1A; IL10RA; STAT1; IL10; STAT3; IL6; HMOX1; BLVRB
REACTOME_IRON_UPTAKE_AND_TRANSPORT	0.108891	0.673032	0.130777	0.335762	1.52068	58	FBXL5; ATP6V1G1; ATP6V0A4; CUL1; HFE; TFRC; TFR2; CP; ATP6V1B2; ATP6V1E2; ATP6V0A2; STEAP3; ATP6V1C2; ATP6V0C; SLC40A1; ATP6V0D2; FTH1; ATP6V1B1; ATP6V0E1; STEAP2; FTL; TF; FLVCR1
REACTOME_TRANSLESION_SYNTHESIS_BY_Y_FAMILY_DNA_POLYMERASES_BYPASSES_LESIONS_ON_DNA_TEMPLATE	0.108891	0.673032	0.130777	0.367234	1.59338	39	POLH; RFC5; RCHY1; RFC3; POLE3; UFD1; POLD3; PCLAF; NPLOC4
WP_AMP_ACTIVATED_PROTEIN_KINASE_SIGNALING	0.108891	0.673032	0.130777	0.323788	1.48546	67	ADIPOQ; PIK3R2; CCNA1; STRADB; PRKAG1; PRKAA1; PIK3R3; ELAVL1; EEF2K; PIK3CG; TP53; CCNA2; CCNB1; PRKAB1; CPT1B; AKT2
WP_DUAL_HIJACK_MODEL_OF_VIF_IN_HIV_INFECTION	0.108891	0.673032	0.130777	0.599199	1.95615	8	APOBEC3G; CBFB; RUNX1; UBB; ELOB; RBX1
KEGG_MEDICUS_REFERENCE_GLYCOGEN_BIOSYNTHESIS	0.10989	0.674811	0.130106	0.643228	1.97335	6	GYG1; GBE1; GYS2; UGP2
REACTOME_HEDGEHOG_ON_STATE	0.10989	0.674811	0.130106	0.303978	1.42266	86	PSMD7; PSMD12; IHH; PSMD10; SMURF1; PSMC1; GAS8; PSMA6; PSME3; PSMD11; EFCAB7; PSMD9; DHH; EVC; PSMC2; PSMD6; PSMD14; ULK3
REACTOME_RUNX1_REGULATES_TRANSCRIPTION_OF_GENES_INVOLVED_IN_INTERLEUKIN_SIGNALING	0.10989	0.674811	0.130106	0.675816	2.00676	5	CBFB; RUNX1; ELF1
REACTOME_VASOPRESSIN_LIKE_RECEPTORS	0.10989	0.674811	0.130106	0.643857	1.97528	6	AVPR1A; AVP; OXTR
REACTOME_SIGNALING_BY_THE_B_CELL_RECEPTOR_BCR	0.110889	0.678749	0.129443	0.29055	1.39165	110	PSMD7; PSMD12; PSMD10; NCK1; PSMC1; CUL1; PSMA6; ITPR3; PSME3; LYN; IKBKB; BTK; PIK3AP1; PSMD11; DAPP1; PSMD9; IKBKG; PSMC2; PSMD6; SYK; NRAS; PSMD14; VAV1; BLNK; SH3KBP1
WP_PURINERGIC_SIGNALING	0.110889	0.678749	0.129443	0.384098	1.63312	33	GNAT1; P2RY2; GNAT2; P2RY1; P2RX4; LPAR6; ADORA3; GNAT3; P2RY12; PANX1
WP_THYROID_STIMULATING_HORMONE_TSH_SIGNALING_PATHWAY	0.111888	0.683761	0.128789	0.333258	1.50934	58	PIK3R2; RB1; RAP1B; MAPK14; CGA; CCNE1; ADCY3; RAP1A; PLD1; STAT1; CDK2
BIOCARTA_CTL_PATHWAY	0.112887	0.687651	0.128143	0.513454	1.85751	13	ICAM1; ITGAL; CD3G; FAS; ITGB2; B2M
REACTOME_CYTOSOLIC_SULFONATION_OF_SMALL_MOLECULES	0.112887	0.687651	0.128143	0.411263	1.65431	24	SLC35B3; SLC35B2; SLC26A2; SULT1C2; SULT6B1; SULT1A3; BPNT1; BPNT2; PAPSS1; TPST1; SULT1B1
KEGG_MEDICUS_VARIANT_MUTATION_CAUSED_ABERRANT_HTT_TO_ANTEROGRADE_AXONAL_TRANSPORT	0.113886	0.690412	0.127505	0.404306	1.66125	26	TUBB3; TUBB8; TUBA1B; TUBA1C; TUBB1
KEGG_MEDICUS_VARIANT_SCRAPIE_CONFORMATION_PRPSC_TO_26S_PROTEASOME_MEDIATED_PROTEIN_DEGRADATION	0.113886	0.690412	0.127505	0.369201	1.58998	36	PSMD7; PSMD12; PSMC1; PSMA6; PSMD11; PSMD9; PSMC2; PSMD6; PSMD14
REACTOME_TRANSPORT_OF_MATURE_TRANSCRIPT_TO_CYTOPLASM	0.113886	0.690412	0.127505	0.30686	1.43414	84	NUP42; SRSF7; EIF4E; FYTTD1; NUP88; SRSF6; SRSF2; POM121; NUP210; SRSF9; NUP35; SRSF11; NUP37; POM121C; NUP160; NUP54; DDX39B; SRSF3; THOC6; NDC1; NUP85; U2AF2; NUP107; ZC3H11A; DDX39A; MAGOHB; SEH1L; NUP205; SRSF5; SRRM1; SRSF1
BIOCARTA_DC_PATHWAY	0.114885	0.690949	0.126876	0.461578	1.76265	17	IL13; CD33; TLR7; IFNB1; ITGAX; IL4; IL10; IFNG; CD40
KEGG_MEDICUS_REFERENCE_ACH_CHRN_PI3K_SIGNALING_PATHWAY	0.114885	0.690949	0.126876	0.62055	1.95804	7	AKT2; AKT3; PIK3CA; PIK3CB; CHRNA7; AKT1; PIK3CD
KEGG_MEDICUS_VARIANT_MUTATION_CAUSED_ABERRANT_SNCA_TO_26S_PROTEASOME_MEDIATED_PROTEIN_DEGRADATION	0.114885	0.690949	0.126876	0.368241	1.58584	36	PSMD7; PSMD12; PSMC1; PSMA6; PSMD11; PSMD9; PSMC2; PSMD6; PSMD14
WP_IL_4_SIGNALING_PATHWAY	0.114885	0.690949	0.126876	0.339701	1.51641	50	PIK3R2; ELK1; MAPK14; IKBKB; CEBPA; STAT6; STAT1; INPP5D; SOCS3; IL4; IL4R; STAT3; IRS1; JAK2; SOCS5
WP_MITOCHONDRIAL_LONG_CHAIN_FATTY_ACID_BETA_OXIDATION	0.114885	0.690949	0.126876	0.460339	1.75792	17	ACSL1; ACADM; EHHADH; CPT2; ACADL; HADH; SLC25A20; SCP2
BIOCARTA_RB_PATHWAY	0.117882	0.703828	0.125033	0.51009	1.84534	13	RB1; TP53; YWHAH; CDK2; CHEK1; CDC25C; WEE1; CDK1
KEGG_MEDICUS_VARIANT_MUTATION_CAUSED_ABERRANT_TUBA4A_TO_RETROGRADE_AXONAL_TRANSPORT	0.117882	0.703828	0.125033	0.4008	1.6545	27	DNAI1; DNAI2; DNAH3; DNALI1; DNAH11; DNAH8; DNAH9; DNAH6; DNAH5; ACTR1B; DNAH1
WP_MIRNA_ROLE_IN_IMMUNE_RESPONSE_IN_SEPSIS	0.117882	0.703828	0.125033	0.367747	1.58895	37	IRAK4; ICAM1; IL1A; MAPK14; TLR8; IKBKB; TLR7; IRF1; IKBKG; MYD88
BIOCARTA_TNFR1_PATHWAY	0.118881	0.703828	0.124434	0.389893	1.63368	29	RB1; DFFB; CASP2; CASP8; MAP3K1; CRADD; RIPK1; FADD; LMNB1; ARHGDIB
KEGG_BASAL_TRANSCRIPTION_FACTORS	0.118881	0.703828	0.124434	0.368775	1.58521	35	GTF2E1; TAF6; TAF7; GTF2H4; GTF2H2; TAF12; GTF2H1; GTF2H3; TAF7L; TAF11; TAF1L
KEGG_MEDICUS_VARIANT_MUTATION_CAUSED_ABERRANT_SOD1_TO_RETROGRADE_AXONAL_TRANSPORT	0.118881	0.703828	0.124434	0.397651	1.64151	27	DNAI1; DNAI2; DNAH3; DNALI1; DNAH11; DNAH8; DNAH9; DNAH6; DNAH5; ACTR1B; DNAH1
PID_IL8_CXCR2_PATHWAY	0.118881	0.703828	0.124434	0.371159	1.58822	34	RAB7A; CXCR2; RAB11A; LYN; PIK3CG; PPP2CA; HCK; FGR; CXCL8; GNG2; DNM1; ARRB2; PIK3R6; DOCK2; GNA15; PLCB2
REACTOME_METHYLATION	0.118881	0.703828	0.124434	0.494198	1.81998	14	TPMT; MAT2A; MAT1A; MAT2B
REACTOME_MUCOPOLYSACCHARIDOSES	0.118881	0.703828	0.124434	0.530226	1.87266	11	HYAL1; GLB1; GNS; HGSNAT; GALNS; IDUA; ARSB; IDS; NAGLU
REACTOME_REGULATION_OF_RUNX3_EXPRESSION_AND_ACTIVITY	0.118881	0.703828	0.124434	0.332284	1.49541	55	PSMD7; PSMD12; PSMD10; SMURF1; PSMC1; PSMA6; PSME3; CBFB; PSMD11; PSMD9; PSMC2; PSMD6; PSMD14
REACTOME_CLASS_I_MHC_MEDIATED_ANTIGEN_PROCESSING_PRESENTATION	0.11988	0.708637	0.123842	0.241414	1.22511	380	KBTBD8; PSMD7; UBE2N; UBE2E1; PSMD12; RNF34; FBXL5; UBE2A; FBXO9; KLHL41; FBXL13; FBXO22; PSMD10; CTSV; RCHY1; SMURF1; SEC22B; SAR1B; PSMC1; TRIM50; ASB16; CUL1; FBXL3; RNF14; UBE2W; PSMA6; KCTD6; PSME3; TLR2; SKP2; TRIM36; FBXW12; IKBKB; BTK; ANAPC5; SNAP23; ANAPC7; UBE2Q2; ITGB5; UBE3C; NCF2; FBXO4; PSMD11; UBA3; UBE2E2; PSMD9; TRIM32; RNF41; TLR1; WSB1; RNF114; SEC24D; CTSS; VHL; TRIM69; RNF4;…
REACTOME_INACTIVATION_OF_CSF3_G_CSF_SIGNALING	0.120879	0.712323	0.123257	0.403982	1.638	25	CSF3R; LYN; SYK; STAT1; SOCS3; HCK; CSF3; UBE2D3; STAT3; JAK2
WP_GLYCOSYLATION_AND_RELATED_CONGENITAL_DEFECTS	0.120879	0.712323	0.123257	0.404469	1.63998	25	PMM2; ALG2; MAGT1; ALG6; ALG12; MGAT2
REACTOME_RESOLUTION_OF_ABASIC_SITES_AP_SITES	0.121878	0.713369	0.122679	0.361867	1.56688	38	RFC5; MBD4; TDG; UNG; MUTYH; RFC3; POLE3; OGG1; NEIL1; POLD3
WP_IMMUNE_RESPONSE_TO_TUBERCULOSIS	0.121878	0.713369	0.122679	0.419663	1.67619	22	IFNGR1; IRF1; STAT2; IFNAR2; STAT1; IRF9; PTPN2; TAP1; IFNGR2; OAS1; JAK2; PSMB8; IFNAR1
WP_TRANSLATION_INHIBITORS_IN_CHRONICALLY_ACTIVATED_PDGFRA_CELLS	0.121878	0.713369	0.122679	0.350576	1.54917	46	PIK3R2; EIF4A1; PDK1; EIF4E; MAPK14; PIK3R3; PIK3CG; PIM2
KEGG_MEDICUS_REFERENCE_ANTEROGRADE_AXONAL_TRANSPORT	0.122877	0.713369	0.122108	0.405512	1.63118	24	TUBB3; TUBB8; TUBA1B; TUBA1C; TUBB1
KEGG_MEDICUS_REFERENCE_TGFA_EGFR_PLCG_PKC_SIGNALING_PATHWAY	0.122877	0.713369	0.122108	0.586712	1.91539	8	ELK1; TGFA; EGFR; PLCG2
KEGG_MEDICUS_REFERENCE_TLR7_8_9_IRF5_SIGNALING_PATHWAY	0.122877	0.713369	0.122108	0.41933	1.67486	22	TLR9; IRAK4; TLR8; TLR7; IFNB1; MYD88
REACTOME_ANTIGEN_PROCESSING_CROSS_PRESENTATION	0.122877	0.713369	0.122108	0.289838	1.38006	105	PSMD7; PSMD12; PSMD10; CTSV; SEC22B; PSMC1; PSMA6; PSME3; TLR2; IKBKB; BTK; SNAP23; ITGB5; NCF2; PSMD11; PSMD9; TLR1; CTSS; IKBKG; PSMC2; MYD88; PSMD6; S100A1; FCGR1A; PSMD14; CD36
REACTOME_DEFECTS_IN_BIOTIN_BTN_METABOLISM	0.122877	0.713369	0.122108	0.585724	1.91216	8	HLCS; PCCB; MCCC1; BTD
REACTOME_FCGR_ACTIVATION	0.122877	0.713369	0.122108	0.521902	1.86565	12	LYN; FCGR2A; SYK; FCGR1A; CD3G; HCK; FGR; FCGR3A
BIOCARTA_CTLA4_PATHWAY	0.123876	0.713369	0.121543	0.425439	1.66977	20	CD86; ITK; CD80; ICOS; HLA-DRA; CD3G; CD28; ICOSLG; HLA-DRB5
KEGG_OTHER_GLYCAN_DEGRADATION	0.123876	0.713369	0.121543	0.465068	1.7604	16	MAN2C1; MAN2B2; AGA; GLB1; NEU3; HEXA; HEXB; FUCA1; ENGASE; GBA1
REACTOME_CD28_CO_STIMULATION	0.123876	0.713369	0.121543	0.374397	1.59187	33	PIK3R2; PIK3R3; LYN; CD86; MAP3K8; CD80; VAV1; AKT2
REACTOME_EXTENSION_OF_TELOMERES	0.123876	0.713369	0.121543	0.33436	1.49358	51	RFC5; CCNA1; CHTF8; PIF1; RFC3; SHQ1; CCNA2; PRIM1; RTEL1; POLD3; TERT; CDK2; TEN1; RUVBL1; PRIM2; LIG1; RFC4; DKC1; POT1; DNA2; PCNA; DSCC1
WP_HYPOTHETICAL_CRANIOFACIAL_DEVELOPMENT_PATHWAY	0.123876	0.713369	0.121543	0.613244	1.93498	7	TP63; ARHGAP29; TFAP2A; WNT1; RHOA
WP_P38_MAPK_SIGNALING_PATHWAY	0.123876	0.713369	0.121543	0.368507	1.57687	34	MAPKAPK5; ELK1; TGFBR1; MAPK14; MAP3K1; PLA2G4A; MKNK1; RIPK1; HMGN1; STAT1
REACTOME_BIOTIN_TRANSPORT_AND_METABOLISM	0.124875	0.716802	0.120985	0.521131	1.84053	11	HLCS; PCCB; MCCC1; BTD; SLC5A6; PDZD11
REACTOME_ER_TO_GOLGI_ANTEROGRADE_TRANSPORT	0.124875	0.716802	0.120985	0.269896	1.32563	154	TUBB3; ARF4; TRAPPC2; TUBB8; TMED2; SEC22B; SAR1B; TUBA1B; MCFD2; RAB1A; TMED7; NAPA; TFG; CD55; TUBA1C; BET1; COPB1; USO1; SEC22C; TGFA; GOSR2; SEC24D; TUBA4B; GORASP1; TUBAL3; PPP6R1; TUBB1; SEC22A; CAPZA1; COG6; COPG2; CNIH2; RAB1B; KDELR3; DYNC1LI1; COPB2; GOLGA2; COPG1; TUBB4A; SEC24A; MIA2; CD59; CTSC; SPTBN5; SEC16B; TMED10
BIOCARTA_LIS1_PATHWAY	0.125874	0.716802	0.120433	0.433976	1.69134	19	DNAH3; DNAH8; DNAH6; NDEL1; DNAH1; DNAH2; CDK5
KEGG_SMALL_CELL_LUNG_CANCER	0.125874	0.716802	0.120433	0.300106	1.40257	84	PIK3R2; LAMB4; RB1; E2F3; CCNE2; CYCS; PIK3R3; SKP2; IKBKB; PIAS3; TRAF4; CCNE1; BIRC2; RARB; PIK3CG; TP53; IKBKG; COL4A1; ITGA2; CDK2; AKT2
REACTOME_G1_S_DNA_DAMAGE_CHECKPOINTS	0.125874	0.716802	0.120433	0.314312	1.44068	68	PSMD7; PSMD12; CCNA1; PSMD10; PSMC1; CCNE2; PSMA6; PSME3; CCNE1; PSMD11; MDM4; PSMD9; TP53; CCNA2; PSMC2; PSMD6; PSMD14; CDK2
WP_AUTOSOMAL_RECESSIVE_OSTEOPETROSIS_PATHWAYS	0.125874	0.716802	0.120433	0.518285	1.83048	11	RAB7A; IKBKB; CLCN7; SNX10; OSTM1
KEGG_MEDICUS_REFERENCE_COHESIN_DISSOCIATION_IN_ANAPHASE	0.126873	0.716802	0.119888	0.461137	1.74552	16	ANAPC5; ANAPC7; ESPL1; ANAPC4; ANAPC13; CDC23; PTTG1; CDC16; CDC27
KEGG_MEDICUS_REFERENCE_REGULATION_OF_GF_RTK_RAS_ERK_SIGNALING_SPRED_AND_NF1	0.126873	0.716802	0.119888	0.630608	1.93463	6	SPRED2; NRAS; SPRED1
KEGG_MEDICUS_REFERENCE_UREA_CYCLE	0.126873	0.716802	0.119888	0.630321	1.93375	6	ARG1; ARG2; ASS1; ASL; CPS1
REACTOME_DEFECTIVE_CHST6_CAUSES_MCDC1	0.126873	0.716802	0.119888	0.580281	1.89439	8	KERA; LUM; FMOD; OMD; OGN; ACAN
WP_IMATINIB_AND_CHRONIC_MYELOID_LEUKEMIA	0.126873	0.716802	0.119888	0.424215	1.66497	20	NOP2; SKP2; PIM2; SPRED2
WP_T_CELL_MODULATION_IN_PANCREATIC_CANCER	0.126873	0.716802	0.119888	0.347601	1.53602	46	VEGFC; PDCD1LG2; ARG1; CD226; CD86; CD80; HAVCR2; ICOS; TNFRSF9; IL10; FAS; TGFB2; CD28; TNFSF4; VEGFD; CD274; ENTPD1; IL6; VEGFA; CD40; PDCD1
BIOCARTA_IL4_PATHWAY	0.127872	0.716802	0.119348	0.516997	1.82593	11	STAT6; IL4; IL4R; IRS1; SHC1; RPS6KB1
KEGG_MEDICUS_REFERENCE_IFN_RIPK1_3_SIGNALING_PATHWAY	0.127872	0.716802	0.119348	0.373117	1.57409	31	IFNGR1; RIPK3; STAT6; RIPK1; STAT2; IFNAR2; STAT1; IRF9; IFNA13; IFNGR2; STAT4; STAT3; IFNG
PID_FOXM1_PATHWAY	0.127872	0.716802	0.119348	0.353925	1.5452	40	ONECUT1; RB1; SKP2; CCNE1; ETV5; FOXM1; CCNA2; TGFA; MMP2; CCNB1; CDK2; BRCA2; BIRC5; CENPA; CCNB2; CHEK2; AURKB
REACTOME_CD28_DEPENDENT_VAV1_PATHWAY	0.127872	0.716802	0.119348	0.512686	1.83271	12	CD86; CD80; VAV1; CD28; PAK1; CDC42
REACTOME_PKR_MEDIATED_SIGNALING	0.127872	0.716802	0.119348	0.310523	1.43838	75	TUBB3; FANCF; FANCL; TUBB8; NCK1; FANCA; TUBA1B; IKBKB; PRKRA; TUBA1C; TP53; PPP2R1B; PPP2CA; IKBKG; HERC5; NPM1; TUBA4B; TUBAL3; STAT1; TUBB1
WP_NANOPARTICLE_TRIGGERED_REGULATED_NECROSIS	0.127872	0.716802	0.119348	0.510336	1.8243	12	CASP8; RIPK3; PLA2G4A; RIPK1; FADD
KEGG_MEDICUS_REFERENCE_ITGA_B_RHOGEF_RHOA_SIGNALING_PATHWAY	0.128871	0.721094	0.118815	0.407031	1.6423	23	ITGB5; ITGA10; ITGB7; ITGA11; ITGA2; ITGB3; ITGB8; ITGA5; ITGA1; ITGB1; ITGA4; ITGA8; ITGAV; ARHGEF28; FN1; RHOA
REACTOME_BIOSYNTHESIS_OF_THE_N_GLYCAN_PRECURSOR_DOLICHOL_LIPID_LINKED_OLIGOSACCHARIDE_LLO_AND_TRANSFER_TO_A_NASCENT_PROTEIN	0.12987	0.721094	0.118288	0.307236	1.42757	78	ST6GALNAC2; PMM2; NPL; ALG2; ST6GALNAC6; NANP; GNPNAT1; FPGT; NUS1; ALG6; ALG12; RFT1; ST8SIA5; GLB1; ST6GAL1; ST3GAL3; ALG8
REACTOME_THE_ACTIVATION_OF_ARYLSULFATASES	0.12987	0.721094	0.118288	0.494267	1.7881	13	ARSK; ARSG; SUMF2; SUMF1; ARSJ
WP_HEPATITIS_B_INFECTION	0.12987	0.721094	0.118288	0.270681	1.32759	151	PIK3R2; IRAK4; ELK1; TGFBR1; MAPK13; SLC10A1; MAPK14; TLR2; CYCS; PIK3R3; IKBKB; CASP8; MAP3K1; ATF6B; CASP10; IFNB1; TLR3; YWHAQ; STAT6; IKBKG; MYD88; STAT2; YWHAZ; FADD; NRAS; STAT1; HSPG2; AKT2; BIRC5; IFNA13; RIGI; PTK2B; CXCL8; FAS; TGFB2; STAT4; CREB3L2; MMP9; STAT3
WP_PROTEASOME_DEGRADATION	0.12987	0.721094	0.118288	0.316404	1.44565	62	PSMD7; PSMD12; UCHL1; PSMD10; PSMC1; PSMA6; PSME3; PSMD11; PSMD9; PSMC2; PSMD6
WP_SMC1_SMC3_ROLE_IN_DNA_DAMAGE_CORNELIA_DE_LANGE_SYNDROME	0.12987	0.721094	0.118288	0.514917	1.81859	11	RAD18; BRCA1; PAXIP1
BIOCARTA_MRP_PATHWAY	0.130869	0.721094	0.117766	0.627585	1.92535	6	ABCC1; GSTP1; ABCB4; ABCC3
KEGG_MEDICUS_REFERENCE_HEDGEHOG_SIGNALING_PATHWAY_HH_LIGAND_SECRETION	0.130869	0.721094	0.117766	0.627588	1.92537	6	IHH; DHH; DISP1
KEGG_MEDICUS_VARIANT_EML4_ALK_FUSION_KINASE_TO_PI3K_SIGNALING_PATHWAY	0.130869	0.721094	0.117766	0.570331	1.86191	8	AKT2; ALK; BAD
REACTOME_RHOJ_GTPASE_CYCLE	0.130869	0.721094	0.117766	0.324842	1.46191	55	RAB7A; PIK3R2; NIPSNAP2; SNAP23; TFRC; TMPO; CPNE8; DEPDC1B; DIAPH3; ARL13B; STEAP3; IQGAP3; DOCK8; SLC4A7
WP_PENTOSE_PHOSPHATE_PATHWAY_IN_SENESCENT_CELLS	0.130869	0.721094	0.117766	0.573133	1.87106	8	RPE; TP53; TALDO1; DERA; RPIA; PGLS
BIOCARTA_IL7_PATHWAY	0.131868	0.721094	0.11725	0.45736	1.73122	16	PIK3CG; IL7; PTK2B; NMI
KEGG_MEDICUS_VARIANT_MUTATION_ACTIVATED_KIT_TO_PI3K_SIGNALING_PATHWAY	0.131868	0.721094	0.11725	0.569373	1.85878	8	AKT2; BAD; KIT; AKT3; PIK3CA; PIK3CB; AKT1; PIK3CD
PID_FCER1_PATHWAY	0.131868	0.721094	0.11725	0.321002	1.45473	59	PLPP1; LYN; IKBKB; BTK; MAP3K1; PLA2G4A; ITK; FCER1G; IKBKG; LCP2; SYK; LAT; VAV1; LAT2
REACTOME_MISMATCH_REPAIR	0.131868	0.721094	0.11725	0.466335	1.74697	15	MLH1; POLD3; EXO1; LIG1; PMS2; MSH6; PCNA; MSH2; RPA2
WP_APOPTOSIS_MODULATION_AND_SIGNALING	0.131868	0.721094	0.11725	0.297218	1.39354	88	TNFRSF10B; NAIP; DIABLO; BCL2L10; TNFRSF10A; TNFRSF10D; IL1R1; CYCS; IKBKB; DFFB; CASP2; CASP8; BIRC2; CASP10; TP53; CRADD; BIRC7; TNFRSF10C; RIPK1; BCL2A1; MYD88; FADD; CASP6; BIK; CFLAR; BIRC5; ENDOG
WP_METHIONINE_METABOLISM_LEADING_TO_SULFUR_AMINO_ACIDS_AND_RELATED_DISORDERS	0.131868	0.721094	0.11725	0.510883	1.80434	11	CDO1; CSAD; MAT1A; MAT2B
KEGG_MEDICUS_REFERENCE_DNA_REPLICATION_TERMINATION	0.132867	0.724469	0.116739	0.409985	1.62966	21	PIF1; GINS4; UFD1; MCM2; LRR1; NPLOC4; GINS1
REACTOME_CD163_MEDIATING_AN_ANTI_INFLAMMATORY_RESPONSE	0.132867	0.724469	0.116739	0.553123	1.86076	9	MAPK14; PLK2; CD163; IL10; RHBDF2; IL6
BIOCARTA_TID_PATHWAY	0.133866	0.72471	0.116234	0.428524	1.6701	19	DNAJA3; IFNGR1; RB1; WT1; IKBKB; TP53; TAX1BP3; LIN7A
KEGG_MEDICUS_ENV_FACTOR_NNK_NNN_TO_CHRNA7_E2F_SIGNALING_PATHWAY	0.133866	0.72471	0.116234	0.536541	1.85036	10	RB1; CDC6; BIRC5; CDC25A; XIAP
KEGG_MEDICUS_REFERENCE_TLR1_2_4_NFKB_SIGNALING_PATHWAY	0.133866	0.72471	0.116234	0.416739	1.63563	20	IRAK4; TLR2; IKBKB; TLR1; IKBKG; IL12A; MYD88
REACTOME_ENERGY_DEPENDENT_REGULATION_OF_MTOR_BY_LKB1_AMPK	0.133866	0.72471	0.116234	0.380856	1.59581	29	LAMTOR3; STRADB; PRKAG1; PRKAA1; SLC38A9; PRKAB1
WP_INDUCTION_OF_AUTOPHAGY_AND_TOLL_LIKE_RECEPTOR_SIGNALING_PATHWAYS_BY_GRAPHENE_OXIDE	0.133866	0.72471	0.116234	0.509517	1.79952	11	TLR9; IFNB1; MYD88; IFNG
REACTOME_ENDOSOMAL_VACUOLAR_PATHWAY	0.134865	0.728042	0.115734	0.507478	1.79232	11	CTSV; CTSS; B2M; HLA-E
WP_HYPERTROPHY_MODEL	0.134865	0.728042	0.115734	0.415743	1.63172	20	IL1A; EIF4E; IL1R1; IL18; DUSP14; IFRD1; IFNG; VEGFA; MYOG; ATF3; EIF4EBP1
KEGG_ENDOMETRIAL_CANCER	0.135864	0.730318	0.11524	0.327311	1.46641	52	PIK3R2; MLH1; ELK1; PIK3R3; PIK3CG; TP53; LEF1; ERBB2; NRAS; AKT2; EGF; PIK3R5; ILK; AXIN2; CTNNB1
KEGG_GLYCOSYLPHOSPHATIDYLINOSITOL_GPI_ANCHOR_BIOSYNTHESIS	0.135864	0.730318	0.11524	0.396917	1.60936	25	PIGL; PIGW; PIGB; PIGH; PIGF; PIGC
WP_RIBOFLAVIN_AND_COQ_DISORDERS	0.135864	0.730318	0.11524	0.476098	1.75332	14	RFK; ETFA; SLC52A1; APTX; COQ9; COQ7; COQ6; PDSS1
PID_P73PATHWAY	0.136863	0.730514	0.114751	0.302878	1.40882	79	TP53AIP1; TP63; PFDN5; RCHY1; RB1; CCNE2; MAPK14; PLPP1; WT1; CASP2; IL1RAP; CCNA2; AEN; CCNB1; PIN1; CDK2; BRCA2; TP73; CHEK1; RNF43; FAS; IL4R; KAT5; BUB1; RAD51
REACTOME_ABERRANT_REGULATION_OF_MITOTIC_G1_S_TRANSITION_IN_CANCER_DUE_TO_RB1_DEFECTS	0.136863	0.730514	0.114751	0.442602	1.69019	17	RB1; E2F3; CCNE2; CCNE1; TFDP1; CDK2
REACTOME_ASPARTATE_AND_ASPARAGINE_METABOLISM	0.136863	0.730514	0.114751	0.505293	1.7846	11	GOT2; NAALAD2; ASNS; SLC25A13
REACTOME_GLYCOSPHINGOLIPID_METABOLISM	0.136863	0.730514	0.114751	0.33703	1.49287	48	ARSK; UGCG; GLB1L; ARSG; GLB1L3; SUMF2; ESYT2; SUMF1; GLA; B3GALNT1; ARSJ; GLB1; GBA2; M6PR; B4GALNT1; ASAH1; GALC; NEU3; GLB1L2; HEXA; UGT8; ESYT3; HEXB; ARSD; SMPD4
WP_PI3K_AKT_MTOR_SIGNALING_PATHWAY_AND_THERAPEUTIC_OPPORTUNITIES_IN_PROSTATE_CANCER	0.136863	0.730514	0.114751	0.369283	1.55896	32	PIK3R2; PDK1; PIK3R3; PIK3CG; NOS3; NRAS
KEGG_MEDICUS_VARIANT_DAB1_OVEREXPRESSION_TO_RELN_VLDLR_PI3K_SIGNALING_PATHWAY	0.137862	0.732755	0.114267	0.545407	1.8348	9	AKT2; VLDLR; DAB1; RELN
REACTOME_DISEASES_ASSOCIATED_WITH_N_GLYCOSYLATION_OF_PROTEINS	0.137862	0.732755	0.114267	0.413333	1.62226	20	ALG2; ALG6; ALG12; RFT1; MGAT2; GLB1; ALG8
REACTOME_SIGNALING_BY_SCF_KIT	0.137862	0.732755	0.114267	0.347148	1.52634	43	PIK3R2; SH2B3; PIK3R3; LYN; SOCS6; NRAS; STAT1; VAV1; CHEK1; GRB10; MMP9; STAT3
PID_INTEGRIN2_PATHWAY	0.138861	0.734976	0.113787	0.377015	1.57972	29	ICAM1; ICAM3; ITGAD; PROC; C3; ITGAL; FCGR2A; PLAT; ITGAX; THY1; ITGAM; JAM3; KNG1
REACTOME_GLYCOLYSIS	0.138861	0.734976	0.113787	0.305362	1.41352	74	BPGM; NUP42; ENO4; ADPGK; GAPDHS; NUP88; HKDC1; POM121; NUP210; PPP2R1B; NUP35; PGP; PPP2CA; NUP37; POM121C; PGK1; NUP160; NUP54; ALDOA; HK2; PFKFB1; NDC1; NUP85; PRKACA; PKLR; NUP107; PPP2R5D
REACTOME_PI3K_AKT_ACTIVATION	0.138861	0.734976	0.113787	0.543841	1.82953	9	PIK3R2; IRS1; NGF; RHOA
REACTOME_INTEGRIN_CELL_SURFACE_INTERACTIONS	0.13986	0.738205	0.113313	0.295231	1.38025	85	ICAM1; CD47; COL8A1; ICAM3; COL2A1; ITGAD; ITGB5; ITGA10; ITGAL; TNC; ITGB7; COL4A1; ITGA11; ITGAX; ITGA2; ITGAM; HSPG2; SPP1; JAM3; ITGB3; IBSP; ITGA6; ITGB8; COL10A1; LUM; COL9A1; FBN1; F11R; THBS1
WP_RESOLVIN_E1_AND_RESOLVIN_D1_SIGNALING_PATHWAYS_PROMOTING_INFLAMMATION_RESOLUTION	0.13986	0.738205	0.113313	0.49663	1.77531	12	PDK1; PIK3CG; FPR2; LTB4R; EPHB2
KEGG_MEDICUS_REFERENCE_N_GLYCAN_PRECURSOR_BIOSYNTHESIS_ALG7_TO_ALG11	0.140859	0.740388	0.112843	0.617096	1.89318	6	ALG2; DPAGT1; ALG13; ALG14; ALG11
REACTOME_APC_C_CDC20_MEDIATED_DEGRADATION_OF_CYCLIN_B	0.140859	0.740388	0.112843	0.395333	1.59023	24	UBE2E1; ANAPC5; ANAPC7; ANAPC15; CCNB1; ANAPC4; CDC23; CDK1; UBE2C
REACTOME_CONVERSION_FROM_APC_C_CDC20_TO_APC_C_CDH1_IN_LATE_ANAPHASE	0.140859	0.740388	0.112843	0.410136	1.60971	20	UBE2E1; ANAPC5; ANAPC7; ANAPC15; ANAPC4; CDC14A; CDC23
KEGG_MEDICUS_REFERENCE_CCR_CXCR_GNB_G_PI3K_RAC_SIGNALING_PATHWAY	0.141858	0.741531	0.112379	0.367502	1.5504	31	CXCR2; GNB4; GNG10; PIK3CG; GNGT2; CCR3; CCR4; CXCL8; PIK3R5; GNG2; GNG12; GNG8; PIK3R6; CCL2
KEGG_MEDICUS_VARIANT_MUTATION_CAUSED_ABERRANT_SNCA_TO_ANTEROGRADE_AXONAL_TRANSPORT	0.141858	0.741531	0.112379	0.39152	1.58748	25	TUBB3; TUBB8; TUBA1B; TUBA1C; TUBB1
REACTOME_NOTCH4_ACTIVATION_AND_TRANSMISSION_OF_SIGNAL_TO_THE_NUCLEUS	0.141858	0.741531	0.112379	0.501507	1.77123	11	PSEN2; JAG1; YWHAZ; APH1B; NCSTN
WP_INTERACTOME_OF_POLYCOMB_REPRESSIVE_COMPLEX_2_PRC2	0.141858	0.741531	0.112379	0.446755	1.69108	16	RBBP4; EZH2; EED
REACTOME_ERYTHROCYTES_TAKE_UP_CARBON_DIOXIDE_AND_RELEASE_OXYGEN	0.142857	0.744702	0.111918	0.483296	1.74841	13	CYB5R4; CYB5RL; CA2; AQP1; RHAG; CYB5R1
REACTOME_SYNTHESIS_OF_PIPS_AT_THE_PLASMA_MEMBRANE	0.142857	0.744702	0.111918	0.32463	1.45659	53	PIK3R2; PLEKHA3; PIK3R3; PIP5K1A; PIP5K1B; PLEKHA2; PIK3CG; MTMR6; PI4K2B; MTMR8; INPP5D
KEGG_MEDICUS_VARIANT_MUTATION_ACTIVATED_MET_TO_PI3K_SIGNALING_PATHWAY	0.143856	0.744794	0.111463	0.535121	1.8002	9	AKT2; BAD; MET; AKT3; PIK3CA; PIK3CB; GAB1; AKT1; PIK3CD
KEGG_NATURAL_KILLER_CELL_MEDIATED_CYTOTOXICITY	0.143856	0.744794	0.111463	0.268139	1.30032	131	TNFRSF10B; PIK3R2; IFNGR1; ICAM1; NCR1; TNFRSF10A; TNFRSF10D; PIK3R3; SHC4; CD244; ITGAL; PIK3CG; IFNB1; TNFRSF10C; FCER1G; LCP2; SYK; IFNAR2; NRAS; LAT; CD48; VAV1; IFNA13; PTK2B; KLRD1; TYROBP; IFNGR2; PIK3R5; FAS; MICB; ULBP2; SHC3; IFNG; ULBP1; FCGR3A; FCGR3B; NFATC2; NCR3; ULBP3; RAET1L
REACTOME_DISEASES_OF_MISMATCH_REPAIR_MMR	0.143856	0.744794	0.111463	0.642695	1.90841	5	MLH1; PMS2; MSH6; MSH2; MSH3
REACTOME_N_GLYCAN_TRIMMING_AND_ELONGATION_IN_THE_CIS_GOLGI	0.143856	0.744794	0.111463	0.641933	1.90615	5	MANEA; MAN1A1; MAN1C1
REACTOME_SIGNALING_BY_HEDGEHOG	0.143856	0.744794	0.111463	0.265919	1.30319	150	PSMD7; PSMD12; TUBB3; ADCY10; IHH; PSMD10; SMURF1; PSMC1; CUL1; GAS8; PSMA6; PSME3; TUBA1B; TUBA1C; PSMD11; EFCAB7; PSMD9; DHH; IFT57; ADCY3; DERL2; PRKAR2B; ERLEC1; EVC; PSMC2; PSMD6; PSMD14; ULK3; TUBB1
REACTOME_INTERLEUKIN_17_SIGNALING	0.144855	0.747926	0.111011	0.303936	1.39972	71	UBE2N; ATF1; ELK1; IL17RB; CUL1; MAPK14; IKBKB; MAP3K8; DUSP3; PPP2R1B; IRAK2; PPP2CA; IKBKG; NOD2; NOD1; RPS6KA3; UBE2V1
REACTOME_REELIN_SIGNALLING_PATHWAY	0.144855	0.747926	0.111011	0.641355	1.90443	5	SH3KBP1; VLDLR; DAB1; RELN
BIOCARTA_NGF_PATHWAY	0.145854	0.747995	0.110565	0.406261	1.5945	20	ELK1; NGFR; PIK3CG
KEGG_SELENOAMINO_ACID_METABOLISM	0.145854	0.747995	0.110565	0.38695	1.58994	26	METTL2B; MARS2; MAT2A; GGT1; MAT1A; MAT2B; MARS1; SCLY; LCMT2; GGT7
REACTOME_ADP_SIGNALLING_THROUGH_P2Y_PURINOCEPTOR_12	0.145854	0.747995	0.110565	0.402223	1.60653	22	GNB4; GNG10; GNGT2; GNAT3; P2RY12; GNG2; GNG12; GNG8
REACTOME_REGULATION_OF_IFNA_IFNB_SIGNALING	0.145854	0.747995	0.110565	0.386934	1.58987	26	PTPN1; USP18; IFNB1; STAT2; IFNAR2; STAT1; SOCS3; IFNA13
REACTOME_TIE2_SIGNALING	0.145854	0.747995	0.110565	0.424086	1.64199	18	PIK3R2; GRB14; NRAS; ANGPT1; ANGPT2
REACTOME_ANTI_INFLAMMATORY_RESPONSE_FAVOURING_LEISHMANIA_PARASITE_INFECTION	0.146853	0.748064	0.110122	0.301754	1.39977	77	ITPR3; MAPK14; LYN; PLK2; GGT1; GNB4; GNG10; FCGR2A; CYSLTR2; ADCY3; PRKAR2B; GNGT2; SYK; FCGR1A; GNAT3; ADCY6; CD3G; HCK; FGR; CD163; PRKAR2A; IL10; RHBDF2; PRKACA; GNG2; GNG12; FCGR3A; IL6; DPEP3; GNG8; ADCY7; ADCY9
REACTOME_INTERCONVERSION_OF_NUCLEOTIDE_DI_AND_TRIPHOSPHATES	0.146853	0.748064	0.110122	0.37272	1.56172	29	GSR; AK7; TYMS; NME2; RRM2; RRM2B; TXNRD1; CTPS1; AK2; NUDT13; DTYMK; DCTPP1; AK4; NME4; NME1; AK9
REACTOME_RAB_GERANYLGERANYLATION	0.146853	0.748064	0.110122	0.307898	1.41083	65	RAB7A; RAB2B; RAB33B; RAB11A; RAB1A; RAB9A; RAB7B; RAB3D; RAB42; RAB4B; RAB43; RAB8A; RAB8B; RAB27A; RAB40A; RAB1B; RAB9B; RAB36; RAB39A; PTP4A2; RAB10; RAB23
REACTOME_REGULATION_OF_TP53_ACTIVITY_THROUGH_ASSOCIATION_WITH_CO_FACTORS	0.146853	0.748064	0.110122	0.468017	1.72356	14	POU4F1; TP63; TP53; AKT2; TP73
REACTOME_TRANSLATION_OF_SARS_COV_2_STRUCTURAL_PROTEINS	0.146853	0.748064	0.110122	0.31955	1.44788	57	ST6GALNAC2; MGAT4A; GOLGA7; MAGT1; PARP9; PARP16; ZDHHC3; PARP8; ZDHHC5; FUT8; MGAT2; CSNK1A1; ST6GAL1; CANX; ST3GAL3; GANAB
KEGG_MEDICUS_REFERENCE_HGF_MET_PI3K_SIGNALING_PATHWAY	0.147852	0.748132	0.109684	0.524389	1.80845	10	AKT2; BAD; MET; HGF; AKT3; PIK3CA; PIK3CB; GAB1; AKT1; PIK3CD
REACTOME_FC_EPSILON_RECEPTOR_FCERI_SIGNALING	0.147852	0.748132	0.109684	0.266955	1.29458	131	PSMD7; UBE2N; PSMD12; PIK3R2; PSMD10; PSMC1; CUL1; PSMA6; ITPR3; PSME3; LYN; IKBKB; BTK; MAP3K1; PSMD11; PSMD9; ITK; FCER1G; IKBKG; LCP2; PSMC2; PSMD6; SYK; NRAS; PSMD14; LAT; VAV1; RASGRP4
REACTOME_PHASE_II_CONJUGATION_OF_COMPOUNDS	0.147852	0.748132	0.109684	0.281165	1.33876	105	TPMT; ABHD10; SLC35B3; GSTM2; NAT2; GLYAT; GSTM3; SLC35B2; SLC26A2; ACSM4; MAT2A; GSTK1; GGT1; UGDH; MAT1A; HPGDS; SULT1C2; MAT2B; UGT2B17; SLC35D1
REACTOME_SERINE_BIOSYNTHESIS	0.147852	0.748132	0.109684	0.53062	1.78506	9	PSPH; PSAT1; SERINC2; SRR
WP_NUCLEOTIDE_GPCRS	0.147852	0.748132	0.109684	0.496066	1.75201	11	P2RY2; P2RY1; LPAR6; ADORA3; LTB4R; LPAR4
WP_INSULIN_SIGNALING	0.148851	0.752184	0.10925	0.260915	1.28673	160	RHOQ; MAP3K13; PIK3R2; CYTH3; PTPN1; ELK1; MAPK13; MAP3K12; EIF4E; PRKAA1; GYG1; MAPK14; PIK3R3; IKBKB; GRB14; SNAP23; XBP1; MAP3K1; MAP3K8; PIK3CG; ENPP1; CAP1
REACTOME_TERMINATION_OF_TRANSLESION_DNA_SYNTHESIS	0.14985	0.756225	0.10882	0.363016	1.5325	32	POLH; RFC5; RFC3; POLE3; POLD3; PCLAF
BIOCARTA_EPHA4_PATHWAY	0.150849	0.758242	0.108394	0.558811	1.8243	8	RAP1B; LYN; ACTA1; ITGB1
KEGG_MEDICUS_REFERENCE_IL10_FAMILY_TO_JAK_STAT_SIGNALING_PATHWAY	0.150849	0.758242	0.108394	0.476915	1.72532	13	IL20RA; IL10RA; IL10; STAT3; IL26
REACTOME_HYALURONAN_BIOSYNTHESIS_AND_EXPORT	0.150849	0.758242	0.108394	0.635574	1.88726	5	HAS3; CEMIP; HAS2; ABCC5
REACTOME_FBXW7_MUTANTS_AND_NOTCH1_IN_CANCER	0.151848	0.760242	0.107972	0.633217	1.88026	5	CUL1; RBX1; FBXW7; NOTCH1
REACTOME_MTOR_SIGNALLING	0.151848	0.760242	0.107972	0.338742	1.48244	41	LAMTOR3; STRADB; PRKAG1; EIF4E; PRKAA1; EEF2K; SLC38A9; PRKAB1; AKT2
REACTOME_NEUTROPHIL_DEGRANULATION	0.151848	0.760242	0.107972	0.232168	1.18345	476	PSMD7; FCAR; PSMD12; RAB7A; VNN1; CMTM6; GOLGA7; LAMTOR3; YPEL5; CXCR2; RAP2C; NIT2; IDH1; CAT; CD47; KCMF1; CEACAM1; OLR1; DNASE1L1; LYZ; PGM2; PGRMC1; SIRPB1; GYG1; SLC15A4; RAP1B; CD53; MAPK14; TLR2; MAGT1; TXNDC5; SIGLEC14; CD33; SNAP23; ALAD; ARG1; CFP; PNP; GCA; CD68; RAP2B; BIN2; C3AR1; FGL2; SERPINA3; ADGRE3; CD55; LAIR1; CYFIP1; PSMD11; C3; ITGAL; FCGR2A; ADA2; COPB1; FAF2; DEGS1; COTL1;…
REACTOME_SYNTHESIS_OF_12_EICOSATETRAENOIC_ACID_DERIVATIVES	0.152847	0.76323	0.107554	0.587507	1.85378	7	ALOX15; GPX2; ALOX12; GPX1
REACTOME_SYNTHESIS_SECRETION_AND_INACTIVATION_OF_GLUCOSE_DEPENDENT_INSULINOTROPIC_POLYPEPTIDE_GIP	0.152847	0.76323	0.107554	0.475874	1.72156	13	PCSK1; GATA4; SPCS3; SPCS2; SEC11A; DPP4; ISL1
REACTOME_MATURATION_OF_SARS_COV_1_NUCLEOPROTEIN	0.153846	0.765064	0.10714	0.493113	1.74158	11	PARP9; PARP16; PARP8; PARP4; PARP14
BIOCARTA_NFKB_PATHWAY	0.154845	0.765064	0.10673	0.399983	1.5899	21	IL1A; IL1R1; IKBKB; MAP3K1; IKBKG; RIPK1; MYD88; FADD; TNFAIP3
REACTOME_FORMATION_OF_APOPTOSOME	0.154845	0.765064	0.10673	0.491396	1.73552	11	DIABLO; APIP; CYCS
BIOCARTA_IL22BP_PATHWAY	0.155844	0.765064	0.106323	0.523438	1.76089	9	STAT1; SOCS3; STAT3; JAK2
BIOCARTA_VDR_PATHWAY	0.155844	0.765064	0.106323	0.388037	1.56088	24	CARM1; ACTL6A; HDAC1; SMARCE1; SMARCD1
KEGG_MEDICUS_REFERENCE_ATR_SIGNALING	0.155844	0.765064	0.106323	0.483837	1.72958	12	HUS1; RPA4; RAD1; CHEK1
KEGG_MEDICUS_REFERENCE_CHRNA7_E2F_SIGNALING_PATHWAY	0.155844	0.765064	0.106323	0.601981	1.84681	6	RB1; E2F1
KEGG_MEDICUS_VARIANT_EREG_OVEREXPRESSION_TO_PI3K_SIGNALING_PATHWAY	0.155844	0.765064	0.106323	0.514369	1.77389	10	AKT2; EGFR; RPS6KB2; EREG; RPS6KB1
REACTOME_ASPARAGINE_N_LINKED_GLYCOSYLATION	0.155844	0.765064	0.106323	0.239576	1.209	304	ST6GALNAC2; PMM2; TUBB3; MGAT4A; ARF4; NPL; TRAPPC2; TUBB8; TMED2; SEC22B; SAR1B; PSMC1; ALG2; ST6GALNAC6; EDEM1; B4GALT4; TUBA1B; MAGT1; MCFD2; NANP; GNPNAT1; RAB1A; CGA; MANEA; TMED7; NGLY1; NAPA; TFG; CD55; TUBA1C; BET1; FPGT; COPB1; NUS1; MAN1A1; USO1; ALG6; ALG12; SEC22C; TGFA; RFT1; GOSR2; SEC24D; FUT8; B4GALT5; MGAT2; DERL2; TUBA4B; GORASP1; TUBAL3; PPP6R1; TUBB1; ST8SIA5; SEC22A; CAPZA1; …
REACTOME_CLASS_I_PEROXISOMAL_MEMBRANE_PROTEIN_IMPORT	0.155844	0.765064	0.106323	0.401248	1.57483	20	SLC25A17; PEX13; PEX2; PEX3; PXMP2; PXMP4
REACTOME_MELANIN_BIOSYNTHESIS	0.155844	0.765064	0.106323	0.627097	1.86209	5	SLC45A2; DCT
REACTOME_REGULATION_OF_TP53_EXPRESSION_AND_DEGRADATION	0.155844	0.765064	0.106323	0.343592	1.48458	37	RNF34; CCNA1; RFFL; MDM4; TP53; PPP2R1B; CCNA2; PPP2CA; CDK2; AKT2; SGK1; CHEK2; MDM2; CDK1; CCNG1
REACTOME_RIPK1_MEDIATED_REGULATED_NECROSIS	0.155844	0.765064	0.106323	0.360189	1.52057	32	TNFRSF10B; TNFRSF10A; CASP8; BIRC2; RIPK3; RIPK1; PELI1; FADD; CFLAR; BIRC3; FAS; SDCBP
KEGG_MEDICUS_REFERENCE_26S_PROTEASOME_MEDIATED_PROTEIN_DEGRADATION	0.156843	0.765064	0.10592	0.341524	1.48182	39	PSMD7; PSMD12; PSMC1; PSMA6; PSMD11; PSMD9; PSMC2; PSMD6; PSMD14
KEGG_MEDICUS_REFERENCE_MDM2_P21_CELL_CYCLE_G1_S_N00536	0.156843	0.765064	0.10592	0.489823	1.72996	11	RB1; E2F3; CCNE2; CCNE1; TP53; CDK2; MDM2; E2F2; CDKN1A
KEGG_VALINE_LEUCINE_AND_ISOLEUCINE_DEGRADATION	0.156843	0.765064	0.10592	0.336545	1.48397	44	AUH; ACAD8; HIBADH; MCEE; ACADM; PCCB; EHHADH; MCCC1; DLD; ACAT2; HADH; AOX1; IL4I1
REACTOME_STIMULI_SENSING_CHANNELS	0.156843	0.765064	0.10592	0.277313	1.32553	106	MCOLN3; CLCN2; BEST1; ASIC5; TPCN2; TRPC4; SLC9C2; CLCA1; SLC9C1; MCOLN2; TRPC6; RIPK3; CLCN7; ANO1; TRPM1; ANO8; STOML3; TRPM8; RIPK1
WP_MITOCHONDRIAL_COMPLEX_IV_ASSEMBLY	0.156843	0.765064	0.10592	0.363283	1.5326	31	COX18; COX11; TMEM177; COX16
REACTOME_SIGNALING_BY_CYTOSOLIC_FGFR1_FUSION_MUTANTS	0.157842	0.767963	0.105521	0.417482	1.61642	18	LRRFIP1; CEP43; STAT1; STAT3; TRIM24
WP_MIRNA_REGULATION_OF_P53_PATHWAY_IN_PROSTATE_CANCER	0.157842	0.767963	0.105521	0.386881	1.55623	24	TP53AIP1; TNFRSF10B; CASP8; PERP; TP53; ZMAT3; CHEK2; SERPINE1; MDM2
KEGG_MEDICUS_REFERENCE_RELN_VLDLR_PI3K_SIGNALING_PATHWAY	0.158841	0.770767	0.105125	0.448337	1.67955	15	AKT2; RHEB; VLDLR; RPS6KB2; DAB1; RPS6KB1
KEGG_TYPE_II_DIABETES_MELLITUS	0.15984	0.770767	0.104733	0.325478	1.43918	47	ADIPOQ; PIK3R2; PDX1; PIK3R3; IKBKB; PIK3CG; SOCS3; HK2; SLC2A2; PIK3R5; PKLR; CACNA1E; IRS1; PRKCD
REACTOME_COMPLEMENT_CASCADE	0.15984	0.770767	0.104733	0.312091	1.41409	57	CPB2; CD46; CFP; CFB; C5AR2; C3AR1; CD55; C3; C7; MASP2; PROS1; C4BPA; C5AR1; C1S; C1QC; CD59; CR1; C4A; CFD; C6; CFHR4; C8G; FCN3; C1QB
REACTOME_GAP_JUNCTION_TRAFFICKING_AND_REGULATION	0.15984	0.770767	0.104733	0.318963	1.42384	50	TUBB3; TUBB8; TUBA1B; TUBA1C; GJB2; AP2M1; TUBA4B; TUBAL3; TUBB1; GJD3; GJA5; GJD2; TUBB4A; DNM1
REACTOME_P2Y_RECEPTORS	0.15984	0.770767	0.104733	0.481205	1.72017	12	P2RY2; P2RY1; LPAR6; P2RY12; LPAR4; P2RY13; GPR17
WP_KETOGENESIS_AND_KETOLYSIS	0.15984	0.770767	0.104733	0.552985	1.80528	8	BDH1; CPT2; SLC25A20; UCP2; SLC16A1
WP_SYNAPTIC_SIGNALING_PATHWAYS_ASSOCIATED_WITH_AUTISM_SPECTRUM_DISORDER	0.15984	0.770767	0.104733	0.318918	1.42364	50	PIK3R2; PRKAG1; PRKAA1; GRIN3B; PIK3R3; PRKAB1; NRAS; AKT2
BIOCARTA_COMP_PATHWAY	0.160839	0.772639	0.104344	0.407339	1.58753	19	CFB; C3; C7; MASP2; C1S; C1QC; C4A; CFD; C6; C1QB
KEGG_MEDICUS_PATHOGEN_HTLV_1_TAX_TO_SPINDLE_ASSEMBLY_CHECKPOINT_SIGNALING	0.160839	0.772639	0.104344	0.436044	1.65054	16	ANAPC5; ANAPC7; ESPL1; ANAPC4; ANAPC13; CDC23; PTTG1; CDC16; CDC27
WP_GANGLIO_SPHINGOLIPID_METABOLISM	0.160839	0.772639	0.104344	0.469797	1.69957	13	ST6GALNAC6; SLC33A1; B3GALT1; ST8SIA5; B4GALNT1; A3GALT2
KEGG_MEDICUS_VARIANT_TEL_AML1_FUSION_TO_TRANSCRIPTIONAL_REPRESSION	0.161838	0.773521	0.103958	0.486457	1.71807	11	HDAC1; RUNX1; MPO; ELANE; GZMB
PID_TXA2PATHWAY	0.161838	0.773521	0.103958	0.310672	1.40436	56	ICAM1; ARR3; RAB11A; SELE; MAPK14; LYN; PIK3CG; SYK; NOS3; HCK; EGF; FGR; PIK3R5; TGM2; PRKACA; GNG2; DNM1; ARRB2; PRKCD; PIK3R6; EGFR; GNA15
WP_APOPTOSIS_MODULATION_BY_HSP70	0.161838	0.773521	0.103958	0.406716	1.5851	19	CYCS; CASP2; CASP8; MAP3K1; RIPK1; FADD; CASP6; FAS; CASP7
WP_SEBALEIC_ACID_FORMATION_AND_METABOLISM	0.161838	0.773521	0.103958	0.616406	1.83035	5	ACSL1; ALOX5; CYP4F3
REACTOME_SIGNALING_BY_CSF3_G_CSF	0.162837	0.777317	0.103576	0.363526	1.5308	30	CSF3R; LYN; SYK; STAT1; SOCS3; HCK; CSF3; UBE2D3; STAT3
REACTOME_PENTOSE_PHOSPHATE_PATHWAY	0.163836	0.780123	0.103197	0.443473	1.66133	15	PGM2; RPEL1; PRPS2; RPE; TALDO1; DERA; RPIA; SHPK; PGD; RBKS
WP_KENNEDY_PATHWAY_FROM_SPHINGOLIPIDS	0.163836	0.780123	0.103197	0.455341	1.67688	14	CEPT1; CHKB; PISD; CHPT1
KEGG_MEDICUS_VARIANT_AMPLIFIED_MET_TO_PI3K_SIGNALING_PATHWAY	0.164835	0.782915	0.102822	0.513996	1.72913	9	AKT2; MET; AKT3; PIK3CA; PIK3CB; GAB1; AKT1; PIK3CD; MTOR
REACTOME_COSTIMULATION_BY_THE_CD28_FAMILY	0.164835	0.782915	0.102822	0.300436	1.37868	66	PIK3R2; PIK3R3; LYN; PDCD1LG2; CD86; MAP3K8; PPP2R1B; CD80; PPP2CA; ICOS; HLA-DRA; VAV1; AKT2; HLA-DQB1; CD3G; HLA-DPA1; CD4; CD28; PPP2R5D; CD274; HLA-DQA1; PAK1; PDCD1; TRIB3; CDC42; ICOSLG
BIOCARTA_DNAFRAGMENT_PATHWAY	0.165834	0.785694	0.102449	0.503316	1.73577	10	DFFB; ENDOG; TOP2A; CASP7; HMGB2; CASP3; HMGB1; GZMB
KEGG_INTESTINAL_IMMUNE_NETWORK_FOR_IGA_PRODUCTION	0.165834	0.785694	0.102449	0.326854	1.44468	45	TNFSF13; CCR9; CD86; CCL28; CD80; ITGB7; ICOS; IL15; HLA-DMB; HLA-DRA; HLA-DQB1; HLA-DPA1; TNFSF13B; IL4; IL10; CD28; HLA-DQA1; IL6; CD40; ICOSLG; CCL25; LTBR; ITGA4; HLA-DRB5
KEGG_MEDICUS_REFERENCE_CDC25_CELL_CYCLE_G2_M	0.166833	0.786325	0.10208	0.500863	1.72731	10	CCNB1; CHEK1; CDC25C; CCNB2; CHEK2; CDK1
KEGG_MEDICUS_REFERENCE_MICROTUBULE_NUCLEATION	0.166833	0.786325	0.10208	0.365662	1.52971	28	TUBB3; TUBB8; TUBA1B; TUBA1C; TUBB1; NEDD1; TUBB4A; TUBGCP6; TPX2
PID_GMCSF_PATHWAY	0.166833	0.786325	0.10208	0.340087	1.4646	36	CSF2RA; IRF8; LYN; IKBKB; CSF2RB; SYK; YWHAZ; NRAS; STAT1
REACTOME_TRANSLESION_SYNTHESIS_BY_POLK	0.166833	0.786325	0.10208	0.421343	1.609	17	RFC5; RFC3; RFC4; PCNA; RPA2; UBB
REACTOME_INHIBITION_OF_REPLICATION_INITIATION_OF_DAMAGED_DNA_BY_RB1_E2F1	0.167832	0.786325	0.101714	0.461076	1.66802	13	RB1; PPP2R1B; PRIM1; TFDP1; PPP2CA; PRIM2
REACTOME_MATURATION_OF_SARS_COV_2_SPIKE_PROTEIN	0.167832	0.786325	0.101714	0.337209	1.457	37	ST6GALNAC2; MGAT4A; GOLGA7; MAGT1; ZDHHC3; ZDHHC5; FUT8; MGAT2; ST6GAL1; CANX; ST3GAL3; GANAB
REACTOME_NUCLEOTIDE_EXCISION_REPAIR	0.167832	0.786325	0.101714	0.271217	1.29906	110	UBE2N; RFC5; POLR2C; INO80B; ACTL6A; COPS8; CDK7; CCNH; GTF2H4; PIAS3; GTF2H2; RFC3; POLR2D; POLE3; GTF2H1; GTF2H3; POLD3; COPS7B; HMGN1; TCEA1; INO80C
REACTOME_TIGHT_JUNCTION_INTERACTIONS	0.167832	0.786325	0.101714	0.358292	1.50876	30	PARD6G; CLDN6; CLDN20; CLDN12; CLDN18; CLDN11; CLDN2; CLDN1
WP_OSTEOCLAST_SIGNALING	0.167832	0.786325	0.101714	0.429453	1.62559	16	ATP6V1G1; TNFRSF11B; AIMP2; IFNB1; SPP1; ITGB3; CTSK
REACTOME_REGULATION_OF_NF_KAPPA_B_SIGNALING	0.168831	0.789057	0.101351	0.410351	1.5888	18	USP18; IKBKB; CASP8; USP14; TP53; NLRC5; IKBKG; IKBIP
WP_SYNAPTIC_VESICLE_PATHWAY	0.168831	0.789057	0.101351	0.315112	1.4076	51	SLC18A1; STX2; NAPA; SLC22A3; STX3; SLC18A3; AP2M1; SLC6A4
REACTOME_HEMOSTASIS	0.16983	0.791776	0.100991	0.222415	1.14264	618	CXADR; IGF2; H3C1; TUBB3; TNFRSF10B; H3C12; PIK3R2; GTPBP2; PTPN1; GP5; SH2B3; SERPIND1; PLEK; VEGFC; ITIH3; CD47; CYRIB; TUBB8; GUCY1B1; CEACAM1; OLR1; TNFRSF10A; PAFAH2; GP6; SLC7A9; MMRN1; IRF2; H3C10; SELE; F13B; TNFRSF10D; ZFPM1; ITPR3; RAP1B; MAPK14; MFN1; PIK3R3; TUBA1B; LYN; GRB14; SLC7A7; APBB1IP; CALU; ANXA5; KLKB1; PROC; GATA4; CD244; SERPINA3; H3C6; GNB4; TRPC6; GNG10; TUBA1C; GYPA; L…
REACTOME_TRANSPORT_OF_MATURE_MRNAS_DERIVED_FROM_INTRONLESS_TRANSCRIPTS	0.16983	0.791776	0.100991	0.333287	1.4654	43	NUP42; EIF4E; NUP88; POM121; NUP210; NUP35; NUP37; POM121C; NUP160; NUP54; NDC1; NUP85; NUP107
KEGG_MEDICUS_VARIANT_MUTATION_INACTIVATED_UBQLN2_TO_26S_PROTEASOME_MEDIATED_PROTEIN_DEGRADATION	0.170829	0.794261	0.100633	0.334697	1.46126	40	PSMD7; PSMD12; PSMC1; PSMA6; PSMD11; PSMD9; PSMC2; PSMD6; PSMD14
REACTOME_PREGNENOLONE_BIOSYNTHESIS	0.170829	0.794261	0.100633	0.469608	1.67872	12	STARD4; STARD3NL; TSPO; CYP11A1; FDX1
KEGG_MEDICUS_REFERENCE_ITGA_B_FAK_CDC42_SIGNALING_PATHWAY	0.171828	0.794261	0.100279	0.373032	1.53275	26	ITGB5; ITGA10; ITGB7; ITGA11; ITGA2; ITGB3; ITGB8; ITGA5; ITGA1; CDC42; ITGB1; ITGA4; ITGA8; ITGAV; FN1
KEGG_MEDICUS_REFERENCE_NAD_BIOSYNTHESIS	0.171828	0.794261	0.100279	0.468554	1.67495	12	KMO; AFMID; NADSYN1; NMNAT3; NMNAT1
REACTOME_MATURATION_OF_SARS_COV_2_NUCLEOPROTEIN	0.171828	0.794261	0.100279	0.438392	1.6423	15	PARP9; PARP16; PARP8; CSNK1A1; PARP4; PARP14
REACTOME_VITAMIN_B1_THIAMIN_METABOLISM	0.171828	0.794261	0.100279	0.604414	1.79474	5	SLC25A19; SLC19A3; TPK1
WP_CANONICAL_AND_NON_CANONICAL_TGF_B_SIGNALING	0.171828	0.794261	0.100279	0.418956	1.59989	17	TGFBR1; MAPK14; LOX; GREM1
KEGG_MEDICUS_REFERENCE_MLK_JNK_SIGNALING_PATHWAY	0.172827	0.795742	0.0999277	0.466107	1.6662	12	MAP3K13; MAP3K12; MAP3K20; MAP3K21
REACTOME_ANCHORING_OF_THE_BASAL_BODY_TO_THE_PLASMA_MEMBRANE	0.172827	0.795742	0.0999277	0.277714	1.30673	97	IQCB1; HAUS2; KIF24; TCTN1; RAB11A; NDE1; CEP152; CEP70; TCTN2; TMEM67; HAUS1; CEP43; RAB8A; PRKAR2B; ODF2; CEP76; TMEM216; NEDD1; HAUS3; PRKACA; B9D1; NPHP1; SCLT1; TUBB4A; CEP41; CETN2; RPGRIP1L; CDK1; CEP164; PLK4; CENPJ; NEK2; PLK1; SFI1
REACTOME_RELEASE_OF_HH_NP_FROM_THE_SECRETING_CELL	0.172827	0.795742	0.0999277	0.541817	1.76882	8	IHH; DHH; NOTUM; GPC5; SCUBE2
KEGG_MEDICUS_REFERENCE_TCR_PLCG_ITPR_SIGNALING_PATHWAY	0.173826	0.795742	0.0995791	0.403184	1.57134	19	ITPR3; LCP2; LAT; VAV1; CD3G; CD4
PID_P38_ALPHA_BETA_DOWNSTREAM_PATHWAY	0.173826	0.795742	0.0995791	0.336376	1.45651	38	MAPKAPK5; ATF1; EIF4E; MAPK14; HBP1; PLA2G4A; TP53; MKNK1
REACTOME_DEFECTIVE_B4GALT1_CAUSES_B4GALT1_CDG_CDG_2D	0.173826	0.795742	0.0995791	0.54092	1.76589	8	KERA; LUM; FMOD; OMD; OGN; ACAN
REACTOME_EXTRA_NUCLEAR_ESTROGEN_SIGNALING	0.173826	0.795742	0.0995791	0.292612	1.35541	75	PIK3R2; ELK1; PIK3R3; GNB4; GNG10; TGFA; MMP2; GNGT2; NOS3; NRAS; ZDHHC7; AKT2; GNAT3; ZDHHC21; EGF; GNG2; MMP9; GNG12; STRN; GNG8; S1PR3
REACTOME_GLYCOSPHINGOLIPID_BIOSYNTHESIS	0.173826	0.795742	0.0995791	0.491394	1.69466	10	UGCG; ESYT2; B3GALNT1; B4GALNT1; UGT8; ESYT3
KEGG_MEDICUS_REFERENCE_BLOOD_GROUP_H_O_ANTIGEN_TYPE_1_BIOSYNTHESIS	0.174825	0.796472	0.0992333	0.585428	1.79602	6	B3GNT5; B3GALT1; B3GALT5; ABO
REACTOME_BIOSYNTHESIS_OF_EPA_DERIVED_SPMS	0.174825	0.796472	0.0992333	0.586303	1.79871	6	ALOX15; ALOX5
REACTOME_FCERI_MEDIATED_CA_2_MOBILIZATION	0.174825	0.796472	0.0992333	0.357526	1.50832	31	ITPR3; LYN; BTK; ITK; FCER1G; LCP2; SYK; LAT; VAV1
WP_GASTRIC_CANCER_NETWORK_2	0.174825	0.796472	0.0992333	0.357895	1.50987	31	CHTF8; SNURF; RFC3; TP53; FAM91A1; UBE2T; FANCI; CD48; TOP2A; COL9A1; RFC4; S100A6; CTNNB1; UBE2C; EGFR; ATAD2; DSCC1
REACTOME_FORMATION_OF_INCISION_COMPLEX_IN_GG_NER	0.176823	0.804609	0.09855	0.330112	1.45143	43	UBE2N; CDK7; CCNH; GTF2H4; PIAS3; GTF2H2; GTF2H1; GTF2H3; ERCC3; USP45; SUMO3; CETN2; CHD1L
BIOCARTA_TSP1_PATHWAY	0.178821	0.809604	0.0978773	0.561922	1.77305	7	MAPK14; CD36; THBS1; CASP3
REACTOME_AUTOPHAGY	0.178821	0.809604	0.0978773	0.25415	1.24552	150	UBE2N; TUBB3; LAMTOR3; MAP1LC3B; ATG4A; PRKAG1; TOMM5; TUBB8; PRKAA1; MFN1; TUBA1B; MTERF3; VDAC1; ATG12; MAP1LC3C; WIPI1; WDR45B; TUBA1C; ATG16L1; CHMP4C; SLC38A9; TUBA4B; ATG4C; TUBAL3; PRKAB1; TUBB1; ARL13B; PGAM5
REACTOME_TRANSCRIPTIONAL_REGULATION_BY_E2F6	0.178821	0.809604	0.0978773	0.343884	1.47151	34	RNF2; RBBP4; CBX3; EZH2; E2F6; RRM2; TFDP1; EED; BRCA1; CHEK1; YAF2; CDC7; RBBP8; RAD51
WP_LEPTIN_SIGNALING_PATHWAY	0.178821	0.809604	0.0978773	0.294976	1.35846	71	PIK3R2; PTPN1; ELK1; EIF4E; PRKAA1; MAPK14; IKBKB; ERBB2; IKBKG; KPNA4; NOS3; STAT1
KEGG_MEDICUS_VARIANT_MUTATION_CAUSED_ABERRANT_SOD1_TO_26S_PROTEASOME_MEDIATED_PROTEIN_DEGRADATION	0.17982	0.809604	0.0975449	0.32778	1.43446	41	PSMD7; PSMD12; PSMC1; PSMA6; PSMD11; PSMD9; PSMC2; PSMD6; PSMD14
KEGG_PROTEIN_EXPORT	0.17982	0.809604	0.0975449	0.375389	1.51463	23	SRP19; SPCS3; SRP9; SRP72; SPCS2; SEC11A; SRPRA
REACTOME_GLUCOSE_METABOLISM	0.17982	0.809604	0.0975449	0.280928	1.31857	94	BPGM; GOT2; NUP42; ENO4; SLC37A1; ADPGK; GAPDHS; NUP88; HKDC1; POM121; NUP210; SLC25A13; PPP2R1B; NUP35; PGP; PPP2CA; NUP37; FBP1; POM121C; SLC37A2; PGK1; FBP2; NUP160; NUP54; ALDOA; HK2; PFKFB1; NDC1; NUP85; PRKACA; PKLR; NUP107; PPP2R5D
KEGG_FC_GAMMA_R_MEDIATED_PHAGOCYTOSIS	0.180819	0.809604	0.0972151	0.278953	1.31047	95	PIK3R2; PLPP1; PIK3R3; LYN; PIP5K1A; PIP5K1B; SCIN; FCGR2A; PLA2G4A; PIK3CG; PTPRC; PLD1; SYK; FCGR1A; INPP5D; LAT; VAV1; AKT2; HCK; PIK3R5; PLA2G4D; DNM1; ARPC1B; NCF1; FCGR3A; PRKCD; FCGR2B; LIMK1; ARPC5L; PAK1; DOCK2; CFL2; CDC42; PLA2G4E; ARPC2; PLCG2; MAP2K1
KEGG_MEDICUS_REFERENCE_ACTIVATION_OF_PRC2.2_BY_UBIQUITINATION_OF_H2AK119	0.180819	0.809604	0.0972151	0.379901	1.51737	22	RNF2; RBBP4; EZH2; EED; TRIM27; YAF2; H2AC4; KDM2B
WP_AMPLIFICATION_AND_EXPANSION_OF_ONCOGENIC_PATHWAYS_AS_METASTATIC_TRAITS	0.180819	0.809604	0.0972151	0.412524	1.57532	17	PIK3CG; TNC; LEF1; VHL; JAG1; CYTIP; VEGFA; WNT2
KEGG_MEDICUS_REFERENCE_TBK1_MEDIATED_AUTOPHAGOSOME_FORMATION	0.181818	0.809604	0.0968878	0.486043	1.6762	10	MAP1LC3B; MAP1LC3C; TAX1BP1; MAP1LC3B2
KEGG_MEDICUS_VARIANT_MUTATION_CAUSED_ABERRANT_PSEN_TO_MGLUR5_CA2_APOPTOTIC_PATHWAY	0.181818	0.809604	0.0968878	0.41739	1.57993	16	CYCS; VDAC1; PSEN2; CASP7; VDAC3; SLC25A5; SLC25A31; APAF1; CASP3
REACTOME_CYTOCHROME_C_MEDIATED_APOPTOTIC_RESPONSE	0.181818	0.809604	0.0968878	0.451295	1.63264	13	DIABLO; APIP; CYCS; CARD8; CASP7
WP_THYROXINE_THYROID_HORMONE_PRODUCTION	0.181818	0.809604	0.0968878	0.367209	1.4889	25	ELK1; PRKAA1; RAP1B; CGA; ANO1; RAP1A; TRH; TPO
KEGG_MEDICUS_PATHOGEN_HTLV_1_TAX_TO_NFY_MEDIATED_TRANSCRIPTION	0.182817	0.809604	0.096563	0.459725	1.64338	12	HLA-DMB; HLA-DRA; HLA-DQB1; HLA-DPA1; HLA-DQA1; HLA-DRB5; HLA-DMA; HLA-DPB1; HLA-DRB1; HLA-DOA
KEGG_MEDICUS_REFERENCE_EGF_EGFR_RAS_RALGDS_SIGNALING_PATHWAY	0.182817	0.809604	0.096563	0.469763	1.65911	11	RALA; NRAS; EGF; EGFR
PID_INSULIN_PATHWAY	0.182817	0.809604	0.096563	0.321659	1.41834	44	RHOQ; PTPN1; NCK1; GRB14; F2RL2; RAPGEF1; AKT2; SGK1; GRB10
REACTOME_CASPASE_ACTIVATION_VIA_DEATH_RECEPTORS_IN_THE_PRESENCE_OF_LIGAND	0.182817	0.809604	0.096563	0.41617	1.57531	16	TNFRSF10B; TNFRSF10A; CASP8; RIPK1; FADD; CFLAR; FAS; TICAM2; CD14
REACTOME_SOMITOGENESIS	0.182817	0.809604	0.096563	0.303389	1.36537	55	PSMD7; PSMD12; PSMD10; PSMC1; PSMA6; MSGN1; PSME3; PSMD11; PSMD9; LEF1; PSMC2; PSMD6; PSMD14
WP_METHIONINE_DE_NOVO_AND_SALVAGE_PATHWAY	0.182817	0.809604	0.096563	0.378777	1.51288	22	APIP; MAT2A; ENOPH1; MRI1; AMD1; MAT1A; MAT2B
WP_PROSTAGLANDIN_AND_LEUKOTRIENE_METABOLISM_IN_SENESCENCE_WP5321	0.182817	0.809604	0.096563	0.341486	1.46125	34	ALOX15; RB1; GGT1; PLA2G4A; IGFBP5; ADCY3; PTGIS; ALOX5AP; ALOX12; ALOX5; PTGS1; PTGER4; CDKN1A; TBXAS1; PTGER1
REACTOME_MITOTIC_TELOPHASE_CYTOKINESIS	0.183816	0.809604	0.0962406	0.45056	1.62998	13	KIF20A; KIF23; MAU2; PLK1
REACTOME_TRIGLYCERIDE_BIOSYNTHESIS	0.183816	0.809604	0.0962406	0.439511	1.61859	14	GK; MOGAT1; GK3; LPIN3; MOGAT2; AGMO; GPAT2
WP_PRADER_WILLI_AND_ANGELMAN_SYNDROME	0.183816	0.809604	0.0962406	0.273387	1.29573	102	UBE2N; SLC45A2; BBS4; NUP42; RB1; EIF4E; GOLGA8S; SNURF; PCSK1; CGA; NUP88; POM121; NIPA2; NUP210; CYFIP1; MDM4; TP53; GHRL; NUP35
KEGG_MEDICUS_REFERENCE_IGF_IGF1R_PI3K_SIGNALING_PATHWAY	0.184815	0.809604	0.0959207	0.44818	1.62137	13	AKT2; RHEB; EIF4EBP1; IGF1
KEGG_STEROID_BIOSYNTHESIS	0.184815	0.809604	0.0959207	0.410174	1.56635	17	MSMO1; LIPA; HSD17B7; SOAT1; CEL; CYP27B1; EBP; SOAT2; SC5D; CYP51A1; DHCR7
KEGG_VIRAL_MYOCARDITIS	0.184815	0.809604	0.0959207	0.29082	1.33421	67	CXADR; ICAM1; CYCS; CASP8; CD86; CD55; ITGAL; CD80; HLA-DMB; SGCA; HLA-DRA; HLA-DQB1; EIF4G2; HLA-DPA1
REACTOME_ANTIGEN_PROCESSING_UBIQUITINATION_PROTEASOME_DEGRADATION	0.184815	0.809604	0.0959207	0.234451	1.1841	308	KBTBD8; PSMD7; UBE2N; UBE2E1; PSMD12; RNF34; FBXL5; UBE2A; FBXO9; KLHL41; FBXL13; FBXO22; PSMD10; RCHY1; SMURF1; PSMC1; TRIM50; ASB16; CUL1; FBXL3; RNF14; UBE2W; PSMA6; KCTD6; PSME3; SKP2; TRIM36; FBXW12; ANAPC5; ANAPC7; UBE2Q2; UBE3C; FBXO4; PSMD11; UBA3; UBE2E2; PSMD9; TRIM32; RNF41; WSB1; RNF114; VHL; TRIM69; RNF4; HERC5; RNF123; PSMC2; ZNRF2; PSMD6; UBE2U; PSMD14; ASB5; FBXL18; UBA6; SIAH2; L…
REACTOME_ERYTHROPOIETIN_ACTIVATES_RAS	0.184815	0.809604	0.0959207	0.439458	1.61839	14	LYN; RAPGEF1; NRAS; VAV1; JAK2
REACTOME_HIGHLY_CALCIUM_PERMEABLE_POSTSYNAPTIC_NICOTINIC_ACETYLCHOLINE_RECEPTORS	0.184815	0.809604	0.0959207	0.467261	1.65028	11	CHRNA5; CHRNA6; CHRNA9; CHRNB4; CHRNA1; CHRNA3
REACTOME_ORGANIC_CATION_ANION_ZWITTERION_TRANSPORT	0.184815	0.809604	0.0959207	0.429997	1.61085	15	SLC22A4; SLC22A16; SLC22A5; SLC22A11; SLC22A3; RUNX1
WP_HIJACK_OF_UBIQUITINATION_BY_SARS_COV_2	0.184815	0.809604	0.0959207	0.531839	1.73625	8	CBFB; UBA3; ELOB; RBX1
BIOCARTA_IL6_PATHWAY	0.185814	0.809604	0.0956031	0.382474	1.5203	21	IL6R; ELK1; STAT3; IL6; JAK2; MAP2K1
KEGG_MEDICUS_REFERENCE_INACTIVATION_OF_CONDENSIN_I	0.185814	0.809604	0.0956031	0.577146	1.77061	6	NCAPG; SMC4; NCAPH
PID_MET_PATHWAY	0.185814	0.809604	0.0956031	0.286012	1.33037	79	PTPN1; RANBP9; NCK1; EIF4E; RAP1B; MUC20; MAP3K1; F2RL2; RAP1A; RAPGEF1; RANBP10; AKT2; SH3KBP1; PTPN2; HGS
REACTOME_ENDOGENOUS_STEROLS	0.185814	0.809604	0.0956031	0.364077	1.49595	26	CYP4V2; CYP19A1; CYP7A1; POMC; PTGIS; CYP8B1; CYP1B1; AHR; CYP11A1; CYP21A2; FDX1
WP_AIRWAY_SMOOTH_MUSCLE_CELL_CONTRACTION	0.185814	0.809604	0.0956031	0.413487	1.56515	16	IL13; ITPR3
WP_EXTRACELLULAR_VESICLES_IN_THE_CROSSTALK_OF_CARDIAC_CELLS	0.186813	0.813023	0.095288	0.396044	1.54351	19	GATA4; SPP1; BIRC5; EGF; MMP9; STAT3; ETS2; IL6; EGFR
REACTOME_TFAP2A_ACTS_AS_A_TRANSCRIPTIONAL_REPRESSOR_DURING_RETINOIC_ACID_INDUCED_CELL_DIFFERENTIATION	0.187812	0.816434	0.0949752	0.584255	1.73488	5	NOP2; NPM1; MYBL2; TFAP2A
KEGG_MEDICUS_PATHOGEN_SALMONELLA_SIFA_TO_MICROTUBULE_PLUS_END_DIRECTED_TRANSPORT	0.188811	0.817292	0.0946646	0.363744	1.47485	25	TUBB3; TUBB8; TUBA1B; TUBA1C; TUBB1
REACTOME_ALK_MUTANTS_BIND_TKIS	0.188811	0.817292	0.0946646	0.457722	1.63623	12	NPM1; BCL11A; STRN; EML4; ALK; FN1
REACTOME_APOBEC3G_MEDIATED_RESISTANCE_TO_HIV_1_INFECTION	0.188811	0.817292	0.0946646	0.582259	1.72895	5	APOBEC3G; HMGA1; BANF1; PSIP1; PPIA
REACTOME_PROTEIN_FOLDING	0.18981	0.817292	0.0943564	0.273834	1.28847	97	FBXL5; TUBB3; XRN2; PFDN5; FBXL3; CCNE2; TUBA1B; GAPDHS; CCNE1; GNB4; GNG10; FBXO4; TUBA1C; TP53; TUBA4B; GNGT2; TUBAL3; TUBB1; FKBP9; VBP1; FBXO6; CCT6A; CSNK2B; GNG2; GNG12; STAT3; TUBB4A
REACTOME_RUNX2_REGULATES_CHONDROCYTE_MATURATION	0.18981	0.817292	0.0943564	0.581403	1.72641	5	IHH; CBFB
REACTOME_SUMO_IS_PROTEOLYTICALLY_PROCESSED	0.18981	0.817292	0.0943564	0.574768	1.76332	6	SUMO3; SENP5; SUMO2; SENP1; SENP2; SUMO1
WP_MAMMARY_GLAND_DEVELOPMENT_PATHWAY_PREGNANCY_AND_LACTATION_STAGE_3_OF_4	0.18981	0.817292	0.0943564	0.342078	1.45446	33	PTPN1; EIF4E; ELF5; CEBPA; GJB2; ERBB2
WP_SIGNAL_TRANSDUCTION_THROUGH_IL1R	0.18981	0.817292	0.0943564	0.34218	1.45489	33	IL1A; MAPK14; IL1R1; IKBKB; MAP3K1; IL1RAP; IFNB1; IRAK2; MYD88; IL1B; IRAK3
KEGG_MEDICUS_REFERENCE_ITGA_B_RHOGAP_RHOA_SIGNALING_PATHWAY	0.190809	0.817292	0.0940503	0.370345	1.49428	23	ITGB5; ITGA10; ITGB7; ITGA11; ITGA2; ITGB3; ITGB8; ITGA5; ITGA1; ITGB1; ITGA4; ITGA8; ITGAV; FN1; RHOA
KEGG_MEDICUS_VARIANT_AMPLIFIED_CCND1_TO_CELL_CYCLE_G1_S	0.190809	0.817292	0.0940503	0.574132	1.76137	6	RB1; E2F3; E2F2
KEGG_MEDICUS_VARIANT_MUTATION_ACTIVATED_EGFR_TO_PI3K_SIGNALING_PATHWAY	0.190809	0.817292	0.0940503	0.526409	1.71852	8	AKT2; EGFR; BAD
REACTOME_CONJUGATION_OF_BENZOATE_WITH_GLYCINE	0.190809	0.817292	0.0940503	0.573609	1.75976	6	GLYAT; GLYATL1
WP_PARKINSON_39_S_DISEASE_PATHWAY	0.190809	0.817292	0.0940503	0.331343	1.43472	38	UCHL1; MAPK13; CCNE2; MAPK14; CYCS; CASP2; CCNE1
PID_TOLL_ENDOGENOUS_PATHWAY	0.191808	0.820645	0.0937465	0.367166	1.47693	24	IRAK4; TLR2; IKBKB; TLR3; TLR1; IRAK2; IKBKG; MYD88; TLR6
BIOCARTA_NO2IL12_PATHWAY	0.192807	0.821216	0.0934449	0.422247	1.58181	15	CD3G; CCR5; CD4; STAT4; IFNG; IL12RB1; JAK2
KEGG_MEDICUS_REFERENCE_HORMONE_LIKE_CYTOKINE_TO_JAK_STAT_SIGNALING_PATHWAY	0.192807	0.821216	0.0934449	0.405549	1.54869	17	CSF3R; MPL; CSF3; STAT3; THPO; LEP; JAK2
KEGG_MEDICUS_REFERENCE_LONG_PATCH_BER	0.192807	0.821216	0.0934449	0.404796	1.54581	17	RFC5; RFC3; POLE3; POLD3; LIG1; RFC4
REACTOME_REGULATION_OF_KIT_SIGNALING	0.192807	0.821216	0.0934449	0.410386	1.55342	16	SH2B3; LYN; SOCS6
PID_ERBB1_INTERNALIZATION_PATHWAY	0.193806	0.822701	0.0931455	0.323979	1.41783	41	PIK3R2; PIK3R3; NRAS; SH3KBP1; EGF; HGS; UBE2D3; DNM1; SPRY2; EGFR; CDC42; STAMBP
REACTOME_HOST_INTERACTIONS_OF_HIV_FACTORS	0.193806	0.822701	0.0931455	0.255577	1.2394	131	PSMD7; PSMD12; NUP42; PSMD10; PSMC1; PSMA6; PSME3; NUP88; APOBEC3G; POM121; NUP210; PSMD11; PSMD9; AP1S3; NUP35; AP2M1; AP1S2; NPM1; PSMC2; RCC1; NUP37; PSMD6; POM121C; PSMD14; NUP160; NUP54; HCK; CD4; NDC1; NUP85; PSMD3; CD28; PSMA2; NUP107
REACTOME_SCF_BETA_TRCP_MEDIATED_DEGRADATION_OF_EMI1	0.193806	0.822701	0.0931455	0.299622	1.34841	55	PSMD7; PSMD12; PSMD10; PSMC1; CUL1; PSMA6; PSME3; PSMD11; PSMD9; FBXO5; PSMC2; PSMD6; PSMD14
KEGG_MEDICUS_REFERENCE_LOADING_OF_THE_SMC5_SMC6_COMPLEX	0.195804	0.828402	0.0925529	0.462169	1.63229	11	SLF1; RAD18; NSMCE3; NSMCE4A
KEGG_MEDICUS_REFERENCE_TLR7_9_IRF7_SIGNALING_PATHWAY	0.195804	0.828402	0.0925529	0.380035	1.49157	20	TLR9; IRAK4; TLR7; IFNB1; MYD88; IFNA13
KEGG_N_GLYCAN_BIOSYNTHESIS	0.195804	0.828402	0.0925529	0.312696	1.38178	46	MGAT4A; ALG2; MAN1A1; ALG6; ALG12; RFT1; FUT8; MGAT2; MAN1C1; ST6GAL1; GANAB; ALG8
KEGG_MEDICUS_REFERENCE_EGF_JAK_STAT_SIGNALING_PATHWAY	0.196803	0.830777	0.0922597	0.550274	1.73629	7	STAT1; EGF; STAT3; EGFR
REACTOME_REGULATION_OF_TP53_ACTIVITY_THROUGH_METHYLATION	0.196803	0.830777	0.0922597	0.391586	1.52614	19	SETD9; MDM4; TP53; SMYD2; TTC5; CHEK2; KMT5A; MDM2
KEGG_GLUTATHIONE_METABOLISM	0.197802	0.832217	0.0919686	0.30867	1.36725	48	GSTM2; IDH1; GPX2; GSTM3; TXNDC12; GSR; GSTK1; GGT1; RRM2
KEGG_MEDICUS_REFERENCE_EGF_EGFR_RAS_JNK_SIGNALING_PATHWAY	0.197802	0.832217	0.0919686	0.440142	1.59229	13	MAP3K1; NRAS; EGF; EGFR
WP_PROSTAGLANDIN_AND_LEUKOTRIENE_METABOLISM_IN_SENESCENCE_WP5122	0.197802	0.832217	0.0919686	0.346799	1.46306	31	ALOX15; RB1; PLA2G4A; IGFBP5; ADCY3; PTGIS; ALOX5AP; ALOX12; ALOX5; PTGS1; PTGER4; CDKN1A; TBXAS1; PTGER1
REACTOME_ACTIVATION_OF_THE_PHOTOTRANSDUCTION_CASCADE	0.198801	0.834569	0.0916795	0.456489	1.61223	11	GNAT1; RHO; CNGB1; PDE6B; PDE6G
REACTOME_REGULATION_OF_BACH1_ACTIVITY	0.198801	0.834569	0.0916795	0.458059	1.61778	11	CUL1; SKP2; MAFK
KEGG_MEDICUS_REFERENCE_TRAPPI_RAB1_SIGNALING_PATHWAY	0.1998	0.835989	0.0913924	0.493247	1.65933	9	TRAPPC2; RAB1A; RAB1B
REACTOME_METABOLISM_OF_WATER_SOLUBLE_VITAMINS_AND_COFACTORS	0.1998	0.835989	0.0913924	0.257611	1.24655	127	RNLS; SLC23A1; DHFR; VNN1; RFK; SLC22A13; MOCS2; SLC25A19; SLC19A3; MMADHC; HLCS; NADSYN1; NMNAT3; PARP9; PARP16; PCCB; MOCS3; MCCC1; SLC52A1; VNN2; PARP8; ABCC1; ENPP1; NMRK2; NMNAT1; PTGIS; SHMT1; MTHFS; CYP8B1; SLC25A16; AOX1; PANK2
REACTOME_OAS_ANTIVIRAL_RESPONSE	0.1998	0.835989	0.0913924	0.492185	1.65576	9	ABCE1; OAS3; PDE12; RIGI; OAS1; OASL; OAS2
KEGG_PROGESTERONE_MEDIATED_OOCYTE_MATURATION	0.201798	0.841565	0.0908241	0.276142	1.29101	85	PIK3R2; CCNA1; MAPK13; SPDYA; MAD2L1; MAPK14; PIK3R3; ANAPC5; ANAPC7; PIK3CG; CCNA2; ADCY3; CCNB1; CDK2; AKT2; ADCY6; RPS6KA3; CDC25C; ANAPC4; CCNB2; ANAPC13; PIK3R5; PRKACA; BUB1; PKMYT1; CDC23; PDE3B
REACTOME_TRANSCRIPTIONAL_REGULATION_BY_THE_AP_2_TFAP2_FAMILY_OF_TRANSCRIPTION_FACTORS	0.201798	0.841565	0.0908241	0.324048	1.40313	38	YEATS4; NOP2; CGA; TFAP2C; TGFA; PITX2; ERBB2; NPM1; MYBL2; TFAP2A; CITED4; KCTD15; VEGFA; CDKN1A; EGFR; ATAD2
WP_CILIARY_LANDSCAPE	0.201798	0.841565	0.0908241	0.239749	1.19331	211	IQCB1; PSMD7; PSMD12; UQCC1; YPEL5; BBS4; RANBP9; CNOT9; CCDC40; TTC8; RB1; COPS8; BBS1; MCM8; IFT20; CDR2; NUP88; CDH23; TIPRL; POM121; TFAP2C; IFT80; EXOSC2; IFT57; RAB8A; COPS7B; HDAC1; NEK8; EFHC2; BBS9; DYNC2I1; GLA; RANBP10; LZTFL1; H3-3A; MCM2; WEE1; GLB1; IFT46; IQGAP3; COPS5; TFAP2A; DYNC1LI1; IFT81; IFT140; DDX5; SMC4; MCM10; DYNLT3; NDUFA5
KEGG_MEDICUS_VARIANT_AMPLIFIED_PDGFR_TO_PI3K_SIGNALING_PATHWAY	0.202797	0.84203	0.0905429	0.514005	1.67803	8	AKT2; PDGFRA; AKT3; PIK3CA; PIK3CB; AKT1; PIK3CD; MTOR
PID_IFNG_PATHWAY	0.202797	0.84203	0.0905429	0.322712	1.40893	40	IFNGR1; RAP1B; MAP3K1; IRF1; RAP1A; RAPGEF1; IL1B; STAT1; IRF9; PTPN2; STAT3; IFNG; PRKCD; CAMK2D; JAK2; CASP1
REACTOME_INTERLEUKIN_4_AND_INTERLEUKIN_13_SIGNALING	0.202797	0.84203	0.0905429	0.265117	1.26767	108	ALOX15; IL6R; ICAM1; IL1A; IL13; IL13RA1; IL18; TP53; TWIST1; STAT6; MMP2; POMC; IL12A; ITGAX; RORC; IL1B; STAT1; ITGAM; CD36; ANXA1; BIRC5; SOCS3; IL13RA2; F13A1; LIF; CXCL8; IL4; IL23R; IL10; IL4R; MMP9; SAA1; STAT3; ALOX5; IL12B; NANOG; IL6; VEGFA; TIMP1; JAK2; CDKN1A; SOCS5
WP_GLYOXYLATE_METABOLISM	0.202797	0.84203	0.0905429	0.453605	1.60204	11	HAO1; GOT2; PRODH2; PXMP2; DAO; LDHA
REACTOME_CROSS_PRESENTATION_OF_SOLUBLE_EXOGENOUS_ANTIGENS_ENDOSOMES	0.203796	0.84341	0.0902635	0.304954	1.35787	49	PSMD7; PSMD12; PSMD10; PSMC1; PSMA6; PSME3; PSMD11; PSMD9; PSMC2; PSMD6; FCGR1A; PSMD14
REACTOME_MISCELLANEOUS_TRANSPORT_AND_BINDING_EVENTS	0.203796	0.84341	0.0902635	0.358128	1.47151	26	MRS2; NIPAL1; MAGT1; NIPA2; NIPAL2
REACTOME_RUNX1_REGULATES_EXPRESSION_OF_COMPONENTS_OF_TIGHT_JUNCTIONS	0.203796	0.84341	0.0902635	0.563303	1.67266	5	CBFB; RUNX1
PID_IL23_PATHWAY	0.204795	0.845174	0.0899861	0.323143	1.39623	37	IL18; IL18R1; IL1B; STAT1; IL18RAP; SOCS3; CD4; IL23R; MPO; STAT4; STAT3; IFNG; IL12B; IL6; IL12RB1; JAK2
KEGG_MEDICUS_REFERENCE_EREG_EGFR_PI3K_SIGNALING_PATHWAY	0.205794	0.845174	0.0897105	0.452098	1.59672	11	AKT2; EGFR; RPS6KB2; EREG; RPS6KB1
REACTOME_OTHER_SEMAPHORIN_INTERACTIONS	0.205794	0.845174	0.0897105	0.386022	1.50445	19	PLXNB3; PTPRC; TREM2; PLXNC1; PLXNA1; TYROBP; SEMA5A; ITGA1; SEMA6D; ITGB1
WP_COMPLEMENT_AND_COAGULATION_CASCADES	0.205794	0.845174	0.0897105	0.294186	1.33239	58	CPB2; CD46; SERPIND1; F13B; CFB; KLKB1; PROC; C3AR1; CD55; C3; PLAT; C7; MASP2; PROS1; KNG1; C5AR1; C1S; C1QC; SERPINE1; CR1; CFD; C6; SERPINF2; THBD; SERPINA5; F12; SERPINA1; C8G; C1QB
BIOCARTA_VITCB_PATHWAY	0.206793	0.845174	0.0894367	0.451209	1.59358	11	SLC23A1; COL4A1; SLC2A3; COL4A3; COL4A4; COL4A2; P4HB; COL4A6; SLC23A2
KEGG_GLYCOSPHINGOLIPID_BIOSYNTHESIS_GANGLIO_SERIES	0.206793	0.845174	0.0894367	0.415282	1.55572	15	ST6GALNAC6; SLC33A1; ST8SIA5; GLB1; B4GALNT1; HEXA; HEXB
KEGG_TYROSINE_METABOLISM	0.206793	0.845174	0.0894367	0.317208	1.39002	42	GOT2; METTL2B; ADH1A; DCT; ADH5; FAH; TPO; AOC2; AOX1; IL4I1; MIF; LCMT2
REACTOME_ERBB2_REGULATES_CELL_MOTILITY	0.206793	0.845174	0.0894367	0.414845	1.55408	15	ERBB2; DIAPH1; EGF; EGFR; BTC; HBEGF; RHOA; EREG; NRG2; ERBB3
REACTOME_UBIQUINOL_BIOSYNTHESIS	0.206793	0.845174	0.0894367	0.510099	1.66527	8	COQ5; COQ9; COQ7; COQ6; PDSS1
WP_METASTATIC_BRAIN_TUMOR	0.206793	0.845174	0.0894367	0.557075	1.70904	6	E2F3; TP53; CDC42
KEGG_MEDICUS_REFERENCE_EGF_EGFR_RAS_PI3K_SIGNALING_PATHWAY	0.207792	0.845174	0.0891647	0.413796	1.55015	15	NRAS; AKT2; EGF; EGFR
REACTOME_SHC1_EVENTS_IN_ERBB2_SIGNALING	0.207792	0.845174	0.0891647	0.366256	1.46287	22	ERBB2; NRAS; EGF; PRKCD; EGFR; BTC; PTPN12; HBEGF; SHC1; EREG; NRG2; ERBB3
KEGG_MEDICUS_PATHOGEN_ESCHERICHIA_EAE_TIR_TO_ACTIN_SIGNALING_PATHWAY	0.208791	0.845174	0.0888945	0.394592	1.50684	17	NCK1; WIPF3; ACTR3; ARPC1B; ARPC5L; ARPC2
REACTOME_MAP3K8_TPL2_DEPENDENT_MAPK1_3_ACTIVATION	0.208791	0.845174	0.0888945	0.403324	1.52668	16	CUL1; IKBKB; MAP3K8; IKBKG
REACTOME_RAB_GEFS_EXCHANGE_GTP_FOR_GDP_ON_RABS	0.208791	0.845174	0.0888945	0.272575	1.27789	90	RAB7A; TRAPPC2; TRAPPC13; CCZ1B; RAB1A; CCZ1; RAB9A; RABGEF1; DENND3; RAB7B; DENND2D; DENND1B; RAB8A; RAB8B; RAB27A; ANKRD27; AKT2
WP_CONGENITAL_GENERALIZED_LIPODYSTROPHY	0.208791	0.845174	0.0888945	0.387998	1.50226	18	BSCL2; GPAT3; AKT2; LPIN3; IRS1
WP_HIF1A_AND_PPARG_REGULATION_OF_GLYCOLYSIS	0.208791	0.845174	0.0888945	0.509272	1.66257	8	GPD1; PPARG; LDHA; GPAT3
WP_PTF1A_RELATED_REGULATORY_PATHWAY	0.208791	0.845174	0.0888945	0.45049	1.59104	11	PDX1; RBPJL; FGF10; CTNNB1; PROX1
KEGG_MEDICUS_REFERENCE_GPCR_PI3K_SIGNALING_PATHWAY	0.20979	0.845174	0.0886261	0.337472	1.42467	32	GNB4; GNG10; PIK3CG; LPAR3; GNGT2; LPAR6; AKT2; LPAR5; PIK3R5; GNG2; GNG12; GNG8; PIK3R6; LPAR4
KEGG_MEDICUS_REFERENCE_HEME_BIOSYNTHESIS	0.20979	0.845174	0.0886261	0.487109	1.63868	9	ALAS1; ALAD; FECH; PPOX
REACTOME_TAK1_DEPENDENT_IKK_AND_NF_KAPPA_B_ACTIVATION	0.20979	0.845174	0.0886261	0.311489	1.37349	44	UBE2N; USP18; IKBKB; CASP8; TIFA; USP14; TP53; IRAK2; NLRC5; IKBKG; NOD2; NOD1; IKBIP; UBE2V1; NKIRAS2; ALPK1; SAA1
REACTOME_TRANSCRIPTIONAL_REGULATION_BY_RUNX3	0.20979	0.845174	0.0886261	0.270192	1.27137	96	PSMD7; PSMD12; PSMD10; SMURF1; PSMC1; PSMA6; PSME3; CBFB; PSMD11; ITGAL; PSMD9; TP53; LEF1; JAG1; PSMC2; RORC; PSMD6; RUNX1; PSMD14; SPP1
WP_HEMESYNTHESIS_DEFECTS_AND_PORPHYRIAS	0.20979	0.845174	0.0886261	0.487109	1.63868	9	ALAS1; ALAD; FECH; PPOX
WP_HEME_BIOSYNTHESIS	0.20979	0.845174	0.0886261	0.487109	1.63868	9	ALAS1; ALAD; FECH; PPOX
WP_NEURAL_CREST_CELL_MIGRATION_DURING_DEVELOPMENT	0.20979	0.845174	0.0886261	0.321221	1.39373	39	PIK3R3; NGFR; PIK3CG; F2RL2; TWIST1; MMP2; AKT2; PIK3R5; MMP9; PAK6; STAT3; EPHB2; PAK1; PIK3R6
KEGG_MEDICUS_REFERENCE_GLOBAL_GENOME_NER	0.210789	0.846503	0.0883594	0.386888	1.49796	18	CDK7; CCNH; GTF2H4; GTF2H2; GTF2H1; GTF2H3
SA_REG_CASCADE_OF_CYCLIN_EXPR	0.210789	0.846503	0.0883594	0.431753	1.56194	13	CCNA1; CCNE2; CCNE1; CCNA2; E2F4; CDK2
WP_MEASLES_VIRUS_INFECTION	0.210789	0.846503	0.0883594	0.252015	1.22432	136	TLR9; PIK3R2; IRAK4; CD46; RCHY1; IL1A; CCNE2; TLR2; CYCS; PIK3R3; IKBKB; TLR7; CASP8; CCNE1; OAS3; TP53; IFNB1; RAB9A; IKBKG; IL12A; MYD88; STAT2; IL1B; FADD; IFNAR2; STAT1; CDK2; EIF2AK1; IRF9; TP73; CD3G; TNFAIP3; IFNA13; RIGI
REACTOME_ACYL_CHAIN_REMODELLING_OF_PE	0.211788	0.847823	0.0880945	0.342315	1.43432	29	PLAAT1; PLA2R1; LPCAT3; PLA2G4A; PLA2G4D; PLA2G3; PNPLA8; PLAAT2; PLA2G2F; PLBD1
REACTOME_DNA_DAMAGE_RECOGNITION_IN_GG_NER	0.211788	0.847823	0.0880945	0.320413	1.38739	38	INO80B; ACTL6A; COPS8; COPS7B; INO80C; RUVBL1; COPS5; CETN2
REACTOME_TRIF_MEDIATED_PROGRAMMED_CELL_DEATH	0.211788	0.847823	0.0880945	0.486228	1.63572	9	CASP8; RIPK3; RIPK1; FADD; TICAM2; CD14; LY96
BIOCARTA_NTHI_PATHWAY	0.212787	0.849135	0.0878313	0.362619	1.4631	23	TGFBR1; MAPK14; IKBKB; MYD88; IL1B; CXCL8
PID_LYMPH_ANGIOGENESIS_PATHWAY	0.212787	0.849135	0.0878313	0.352421	1.42894	25	VEGFC; MAPK14; ITGA2; VEGFD; ITGA5; ITGA1; RPS6KA1; ITGB1; ITGA4; CRK; SHC1; FN1
REACTOME_INTRAFLAGELLAR_TRANSPORT	0.212787	0.849135	0.0878313	0.301852	1.34837	51	TUBB3; IFT20; TUBA1B; TUBA1C; IFT80; DYNLT5; IFT57; DYNC2LI1; TUBB1; DYNC2I1; IFT46; IFT81; IFT140; TUBB4A; KIF17; IFT22; IFT52
KEGG_MEDICUS_VARIANT_AMPLIFIED_EGFR_TO_PI3K_SIGNALING_PATHWAY	0.213786	0.849548	0.0875697	0.507132	1.65559	8	AKT2; EGFR; AKT3
REACTOME_SIGNALING_BY_MEMBRANE_TETHERED_FUSIONS_OF_PDGFRA_OR_PDGFRB	0.213786	0.849548	0.0875697	0.553115	1.64241	5	BIN2; KANK1
REACTOME_SYNTHESIS_OF_PE	0.213786	0.849548	0.0875697	0.428972	1.55188	13	CEPT1; CHKB; PISD; LPIN3
WP_AUTOPHAGY	0.213786	0.849548	0.0875697	0.33691	1.41872	30	MAP1LC3B; PRKAG1; PRKAA1; ATG12; ATG16L1; PRKAB1
REACTOME_FANCONI_ANEMIA_PATHWAY	0.214785	0.851734	0.0873098	0.320446	1.39037	39	FANCF; FANCL; FANCA; EME1; FANCD2; UBE2T; FANCI; USP1; EME2; FANCB
WP_MITOCHONDRIAL_FATTY_ACID_SYNTHESIS_PATHWAY	0.214785	0.851734	0.0873098	0.548416	1.68248	6	HTD2; HSD17B12; OXSM
KEGG_GLYCOSAMINOGLYCAN_DEGRADATION	0.215784	0.853911	0.0870516	0.364236	1.44781	21	HYAL3; HYAL4; HYAL1; GLB1; GNS; HGSNAT; GALNS; HPSE; HEXA; IDUA; HEXB; ARSB; HS3ST3B1; IDS; HYAL2; NAGLU
KEGG_MEDICUS_REFERENCE_EGF_EGFR_ACTIN_SIGNALING_PATHWAY	0.215784	0.853911	0.0870516	0.364793	1.45002	21	NCK1; WIPF3; ACTR3; CTTN; EGF; ARPC1B; ARPC5L; EGFR; ARPC2
KEGG_CYSTEINE_AND_METHIONINE_METABOLISM	0.216783	0.854576	0.086795	0.325511	1.39289	34	GOT2; APIP; CDO1; MAT2A; ENOPH1; AMD1; MAT1A; DNMT3B; MAT2B
REACTOME_TRANSCRIPTIONAL_REGULATION_BY_RUNX2	0.216783	0.854576	0.086795	0.255599	1.23523	120	PSMD7; PSMD12; IHH; PSMD10; SMURF1; PSMC1; CUL1; RB1; PSMA6; PSME3; SKP2; CBFB; PSMD11; HIVEP3; PPM1D; PSMD9; TWIST1; CCNB1; PSMC2; TWIST2; PSMD6; NKX3-2; STAT1; RUNX1; PSMD14
PID_TCR_RAS_PATHWAY	0.217782	0.854576	0.08654	0.421623	1.55271	14	ELK1; MAP3K8; NRAS; PTPN7; MAP2K1
WP_BDNF_TRKB_SIGNALING	0.217782	0.854576	0.08654	0.328369	1.39617	33	TRPC6; EEF2K; PIK3CG; MKNK1; NRAS; HOMER1; RHEB; RPS6KA1; EIF4EBP1; MAP2K1
WP_FATTY_ACID_BETA_OXIDATION	0.217782	0.854576	0.08654	0.325142	1.39131	34	GK; ACSL1; CHKB; ACADM; LIPC; CPT2; ACADL; DLD; ACSL5; CPT1B; HADH; SLC25A20; LIPF; ACSS2
KEGG_MEDICUS_REFERENCE_CORE_NER_REACTION	0.218781	0.854576	0.0862866	0.339028	1.42055	29	POLH; GTF2H4; GTF2H2; RPA4; POLE3; GTF2H1; GTF2H3; POLD3
REACTOME_IRAK1_RECRUITS_IKK_COMPLEX	0.218781	0.854576	0.0862866	0.418502	1.54122	14	UBE2N; IKBKB; IKBKG; PELI1; UBE2V1
REACTOME_TRANSCRIPTION_OF_E2F_TARGETS_UNDER_NEGATIVE_CONTROL_BY_DREAM_COMPLEX	0.218781	0.854576	0.0862866	0.381002	1.48489	19	RBBP4; E2F5; TFDP1; HDAC1; E2F4; CDC6; TOP2A; LIN9; PCNA; LIN37; RBL1; CDC25A
WP_MODULATORS_OF_TCR_SIGNALING_AND_T_CELL_ACTIVATION	0.218781	0.854576	0.0862866	0.289386	1.32217	61	PIK3R2; SH2B3; PCBP2; IKBKB; MAP3K8; ITK; IKBKG; LCP2; LAT; VAV1; DGKA; CD3G; TNFAIP3; MALT1; CD28; BCL10; CD8A; ARIH2; RASA2; RPRD1B
BIOCARTA_MET_PATHWAY	0.21978	0.854576	0.0860347	0.327519	1.39256	33	ELK1; RAP1B; PIK3CG; RAP1A; RAPGEF1; ACTA1; PTK2B; STAT3; PAK1; ITGB1; MAP2K1
KEGG_LEUKOCYTE_TRANSENDOTHELIAL_MIGRATION	0.21978	0.854576	0.0860347	0.257043	1.23515	116	PIK3R2; ICAM1; CLDN6; MAPK13; CLDN20; RAP1B; MAPK14; PIK3R3; CLDN18; NCF2; ITGAL; PIK3CG; ITK; CLDN11; MMP2; RAP1A; THY1; CLDN2; ITGAM; CLDN1; VAV1; JAM3; PTK2B; CYBB; PIK3R5; CDH5; F11R; MMP9; CTNNB1; MYL2; NCF1; MSN; TXK; CDC42; CYBA; CLDN23; ITGB1; ITGB2; ITGA4; RHOH; PLCG2; CLDN7; PECAM1; ACTN4
KEGG_MEDICUS_REFERENCE_AUTOPHAGY_VESICLE_NUCLEATION_ELONGATION_MATURATION_PACER_RUBCN_PI3KC3_C2	0.21978	0.854576	0.0860347	0.524895	1.65621	7	RUBCNL; RUBCN
PID_INTEGRIN5_PATHWAY	0.21978	0.854576	0.0860347	0.389178	1.48617	17	TGFBR1; ITGB5; ITGB7; ITGB8; FBN1; ITGA4; ITGAV; SDC1; VCAM1; FN1
REACTOME_HEDGEHOG_LIGAND_BIOGENESIS	0.21978	0.854576	0.0860347	0.283663	1.29978	65	PSMD7; PSMD12; IHH; PSMD10; PSMC1; PSMA6; PSME3; PSMD11; PSMD9; DHH; DERL2; ERLEC1; PSMC2; PSMD6; PSMD14
REACTOME_INTERLEUKIN_6_FAMILY_SIGNALING	0.21978	0.854576	0.0860347	0.353625	1.42246	24	IL6R; OSMR; STAT1; SOCS3; LIF; CTF1; STAT3; CNTF; IL6; JAK2; CLCF1; OSM; IL31; CNTFR
REACTOME_SMAC_XIAP_REGULATED_APOPTOTIC_RESPONSE	0.21978	0.854576	0.0860347	0.502738	1.64125	8	DIABLO; CYCS; CASP7
WP_COPPER_HOMEOSTASIS	0.21978	0.854576	0.0860347	0.297528	1.32905	51	SLC31A2; SLC31A1; COX11; XAF1; STEAP1; STEAP4; TP53
REACTOME_INTERLEUKIN_12_FAMILY_SIGNALING	0.220779	0.855103	0.0857844	0.289913	1.30472	55	RAP1B; RALA; IL12A; STAT1; CAPZA1; ANXA2; LMNB1; TALDO1; MIF; CANX; EBI3; IL23R; IL10; SNRPA1; STAT4; STAT3; IFNG; IL12B; IL12RB1; HNRNPF; MSN; LCP1; JAK2
KEGG_MEDICUS_REFERENCE_STRAD_STK11_TSC_SIGNALING_PATHWAY	0.221778	0.855103	0.0855357	0.499303	1.63003	8	STRADB; PRKAA1; STRADA
KEGG_P53_SIGNALING_PATHWAY	0.221778	0.855103	0.0855357	0.282348	1.29417	68	TP53AIP1; TNFRSF10B; RCHY1; CCNE2; CYCS; CASP8; CCNE1; PERP; PPM1D; MDM4; TP53; RRM2; CCNB1; CDK2; RRM2B; TP73; STEAP3; CHEK1; CCNB2; GTSE1; FAS; ZMAT3; THBS1; CHEK2; IGFBP3; SERPINE1; MDM2
REACTOME_ASSOCIATION_OF_TRIC_CCT_WITH_TARGET_PROTEINS_DURING_BIOSYNTHESIS	0.221778	0.855103	0.0855357	0.317448	1.37736	39	FBXL5; XRN2; FBXL3; CCNE2; GAPDHS; CCNE1; FBXO4; TP53
REACTOME_PREVENTION_OF_PHAGOSOMAL_LYSOSOMAL_FUSION	0.221778	0.855103	0.0855357	0.479788	1.61405	9	RAB7A; HGS
REACTOME_RUNX1_AND_FOXP3_CONTROL_THE_DEVELOPMENT_OF_REGULATORY_T_LYMPHOCYTES_TREGS	0.221778	0.855103	0.0855357	0.464326	1.60131	10	CBFB; RUNX1; FOXP3; IFNG; CR1; NFATC2
KEGG_MEDICUS_REFERENCE_COPII_VESICLE_FORMATION	0.222777	0.855103	0.0852885	0.427761	1.52913	12	SAR1B; SEC24D; SEC24A; PREB
REACTOME_AGGREPHAGY	0.222777	0.855103	0.0852885	0.309927	1.36269	43	UBE2N; TUBB3; TUBB8; TUBA1B; TUBA1C; TUBA4B; TUBAL3; TUBB1; ARL13B; UBE2V1; DYNC1LI1
REACTOME_DOWNREGULATION_OF_TGF_BETA_RECEPTOR_SIGNALING	0.222777	0.855103	0.0852885	0.344956	1.41739	26	TGFBR1; SMURF1; PPP1CC; STRAP; BAMBI
REACTOME_METHIONINE_SALVAGE_PATHWAY	0.222777	0.855103	0.0852885	0.53645	1.64576	6	APIP; ENOPH1; MRI1
REACTOME_MRNA_EDITING	0.222777	0.855103	0.0852885	0.46415	1.6007	10	APOBEC4; APOBEC3B; APOBEC3H; APOBEC3C
REACTOME_INTERLEUKIN_21_SIGNALING	0.223776	0.855103	0.0850427	0.46326	1.59763	10	IL21R; STAT1; STAT4; STAT3
REACTOME_NUCLEAR_ENVELOPE_NE_REASSEMBLY	0.223776	0.855103	0.0850427	0.278894	1.29187	75	TUBB3; TUBB8; TUBA1B; POM121; PPP2R2A; TUBA1C; TMPO; NUP35; CHMP4C; PPP2CA; TUBA4B; CCNB1; RCC1; NUP37; TUBAL3; TUBB1; NUP160; VRK2; NUP54; LMNB1; CCNB2; NDC1; NUP85; NUP107; TUBB4A
KEGG_MEDICUS_REFERENCE_FE_TF_TRANSPORT	0.224775	0.855103	0.0847985	0.520795	1.64328	7	TFRC; CP; STEAP3; TF
KEGG_NON_SMALL_CELL_LUNG_CANCER	0.224775	0.855103	0.0847985	0.289838	1.30172	54	PIK3R2; RB1; E2F3; PIK3R3; RARB; PIK3CG; TP53; TGFA; ERBB2; NRAS; AKT2; EGF; PIK3R5; FHIT
REACTOME_ACTIVATION_OF_BAD_AND_TRANSLOCATION_TO_MITOCHONDRIA	0.224775	0.855103	0.0847985	0.403708	1.51236	15	YWHAQ; YWHAH; YWHAZ; AKT2
REACTOME_ACTIVATION_OF_BH3_ONLY_PROTEINS	0.224775	0.855103	0.0847985	0.333493	1.40433	30	TP63; TP53; YWHAQ; TFDP1; YWHAH; YWHAZ; AKT2; TP73
REACTOME_GLYCOSAMINOGLYCAN_METABOLISM	0.224775	0.855103	0.0847985	0.251223	1.21605	126	SLC35B3; CHST5; CHSY3; SLC35B2; SLC26A2; KERA; HAS3; GLCE; B4GALT4; HMMR; GLB1L; HYAL3; GLB1L3; CEMIP; HAS2; B3GNT7; B4GALT5; ABCC5; NDST2; DSEL; CHSY1; HSPG2; HYAL1; GLB1; LYVE1; DSE; ST3GAL3; GNS; LUM; HS2ST1; HGSNAT; CHST14; HS3ST1; GALNS; SDC2; GLB1L2; CHST2; HPSE; CSPG4; FMOD; ST3GAL6; OMD; HEXA; OGN; PAPSS1
REACTOME_SIGNALING_BY_MRAS_COMPLEX_MUTANTS	0.224775	0.855103	0.0847985	0.497315	1.62354	8	PPP1CC; YWHAB; RAF1; BRAF; SHOC2; MRAS; PPP1CB; ARAF
WP_EPITHELIAL_TO_MESENCHYMAL_TRANSITION_IN_COLORECTAL_CANCER	0.224775	0.855103	0.0847985	0.24246	1.19571	160	EIF5A2; PIK3R2; TGFBR1; CLDN6; RBBP4; WNT16; MAPK13; CLDN20; WNT4; FZD6; CLDN24; CLDN12; MAPK14; PIK3R3; WNT3; STRAP; CLDN18; FOXM1; PDCD6; EZH2; WNT5A; TP53; CLDN11; TWIST1; JAG1; MMP2; COL4A1; LATS2; EED; WNT8B; TWIST2
WP_ULCERATIVE_COLITIS_SIGNALING	0.224775	0.855103	0.0847985	0.381901	1.47865	18	IL13; TLR2; STAT6; NOD2; FOXP3; IL4; IL10; IL4R; IFNG
BIOCARTA_HCMV_PATHWAY	0.225774	0.855103	0.0845557	0.385073	1.4705	17	RB1; MAPK14; MAP3K1; PIK3CG
KEGG_MEDICUS_VARIANT_MUTATION_CAUSED_ABERRANT_SNCA_TO_VGCC_CA2_APOPTOTIC_PATHWAY	0.225774	0.855103	0.0845557	0.42241	1.52814	13	CYCS; VDAC1; VDAC3; SNCA; SLC25A5; SLC25A31; APAF1; CASP3
KEGG_RNA_DEGRADATION	0.225774	0.855103	0.0845557	0.287929	1.30461	57	MPHOSPH6; XRN2; CNOT9; PNPT1; EXOSC2; LSM5; EXOSC3; EXOSC10; EXOSC8; SKIC8; DCP2
REACTOME_POST_TRANSLATIONAL_PROTEIN_MODIFICATION	0.225774	0.855103	0.0845557	0.205675	1.0757	1459	KBTBD8; H2BC21; H4C12; B3GNT6; PSMD7; H2BC7; PLET1; H2BC4; H2BC18; ST6GALNAC2; H2BC15; UBE2N; GCNT3; TTLL9; EIF5A2; AGBL3; PIGL; UBE2E1; PMM2; PSMD12; PIGW; RAB7A; WSB2; RAB2B; FBXL5; RAB33B; TUBB3; ART3; UBE2A; ARSK; VNN1; POFUT2; MGAT4A; ARF4; FBXO9; NPL; PROZ; KLHL41; MBD6; H2AC11; SERPIND1; H2BC8; NUP42; USP18; FBXL13; CCNA1; H4C16; FBXO22; CHST4; UCHL1; PEX13; PSMD10; B3GNT5; H2BC5; TGFBR1; …
WP_AMINO_ACID_METABOLISM	0.225774	0.855103	0.0845557	0.268699	1.25952	91	AUH; GOT2; IDH1; MARS2; HIBADH; GSR; ARG1; ASNS; ACADM; EHHADH; MCCC1; ADH5; HAL; DLD; FAH; FARSB; HADH; LDHA; ALDH1A1; TPO; ACLY
REACTOME_ACTIVATED_TAK1_MEDIATES_P38_MAPK_ACTIVATION	0.226773	0.855472	0.0843144	0.355521	1.43447	23	UBE2N; MAPK14; IRAK2; IKBKG; NOD2; NOD1; UBE2V1
REACTOME_ERYTHROPOIETIN_ACTIVATES_PHOSPHOINOSITIDE_3_KINASE_PI3K	0.226773	0.855472	0.0843144	0.425574	1.52131	12	LYN; PIK3CG; PIK3R5; JAK2
REACTOME_HYALURONAN_UPTAKE_AND_DEGRADATION	0.226773	0.855472	0.0843144	0.425254	1.52016	12	HMMR; HYAL3; HYAL1; LYVE1; HEXA; HEXB; CD44; HYAL2
REACTOME_P38MAPK_EVENTS	0.226773	0.855472	0.0843144	0.421826	1.52603	13	MAPK13; MAPK14; RALA; NRAS
KEGG_MEDICUS_PATHOGEN_HCMV_US28_TO_GNB_G_PI3K_NFKB_SIGNALING_PATHWAY	0.227772	0.856685	0.0840746	0.332861	1.40426	31	IKBKB; GNB4; GNG10; IKBKG; GNGT2; AKT2; CXCL8; GNG2; GNG12; IL6; GNG8
REACTOME_FACTORS_INVOLVED_IN_MEGAKARYOCYTE_DEVELOPMENT_AND_PLATELET_PRODUCTION	0.227772	0.856685	0.0840746	0.240499	1.18766	167	H3C1; TUBB3; H3C12; SH2B3; TUBB8; IRF2; H3C10; ZFPM1; MFN1; TUBA1B; GATA4; H3C6; TUBA1C; MYB; TP53; IFNB1; IRF1; KIF18B; GATA6; KIF18A; H3C8; KIF20A; PRKAR2B; TUBA4B; HDAC1; TUBAL3; MAFK; CENPE; KIF15; CDK2; TUBB1; RACGAP1; CAPZA1; H3-3A; KIF23; WEE1; IFNA13; H3C13; KIF4A; DOCK8; PRKAR2A; CABLES2; PRKACA; DOCK6
WP_ALLOGRAFT_REJECTION	0.227772	0.856685	0.0840746	0.266755	1.25071	88	IL1A; IL13; TUBA1B; CASP8; CD86; CD55; C3; CD80; HARS1; IL12A; C7; IL1B; HLA-DMB; STAT1; HLA-DRA; HLA-DQB1; FOXP3; HLA-DPA1; BHMT2; CXCL8; IL4; IL10; FAS; CASP7; CD28; C1QC; IFNG; IL12B; HLA-DQA1; C4A; C6; LRRK2; VEGFA; CD40
REACTOME_SYNTHESIS_OF_SUBSTRATES_IN_N_GLYCAN_BIOSYTHESIS	0.228771	0.857892	0.0838361	0.283807	1.29565	63	ST6GALNAC2; PMM2; NPL; ST6GALNAC6; NANP; GNPNAT1; FPGT; NUS1
WP_MAMMARY_GLAND_DEVELOPMENT_PATHWAY_INVOLUTION_STAGE_4_OF_4	0.228771	0.857892	0.0838361	0.460604	1.58847	10	TP53; SOCS3; MMP9; STAT3; CHI3L1; BAX
WP_REGULATION_OF_APOPTOSIS_BY_PARATHYROID_HORMONE_RELATED_PROTEIN	0.228771	0.857892	0.0838361	0.355071	1.4182	22	BCL2L15; BCL2L10; BCL2L14; PIK3CG; BCL2A1
REACTOME_MULTIFUNCTIONAL_ANION_EXCHANGERS	0.22977	0.859092	0.0835991	0.476112	1.60169	9	SLC26A2; SLC26A3; SLC26A11
REACTOME_NUCLEOTIDE_LIKE_PURINERGIC_RECEPTORS	0.22977	0.859092	0.0835991	0.39254	1.48586	16	P2RY2; P2RY1; LPAR6; ADORA3; P2RY12; LPAR4; P2RY13; GPR17
REACTOME_VIRAL_INFECTION_PATHWAYS	0.22977	0.859092	0.0835991	0.212848	1.10152	763	H2BC21; H4C12; PSMD7; H2BC7; TLR9; H2BC4; H2BC18; ST6GALNAC2; H2BC15; UBE2N; PSMD12; H3C1; GTF2E1; TUBB3; H3C12; NPIPB3; MGAT4A; GOLGA7; MAP1LC3B; H2AC11; IFNGR1; H2BC8; POLR2C; NUP42; IL6R; H4C16; TAF6; ELK1; PSMD10; H2BC5; H2BC13; H2AC6; TUBB8; RBBP4; SAR1B; NCK1; TAF7; PSMC1; GPS2; RB1; RPL17; H2BC17; H3C10; PSMA6; CDK7; PCBP2; IL1R1; PSME3; TLR8; CCNH; TLR2; GTF2H4; TUBA1B; MAGT1; KPNA7; H2AC…
BIOCARTA_ALTERNATIVE_PATHWAY	0.230769	0.85944	0.0833634	0.473848	1.59407	9	CFP; CFB; C3; C7; CFD; C6
REACTOME_MAPK_TARGETS_NUCLEAR_EVENTS_MEDIATED_BY_MAP_KINASES	0.230769	0.85944	0.0833634	0.331727	1.39948	31	ATF1; ELK1; MAPK14; DUSP3; PPP2R1B; PPP2CA; RPS6KA3
REACTOME_MRNA_EDITING_C_TO_U_CONVERSION	0.230769	0.85944	0.0833634	0.492124	1.60659	8	APOBEC4; APOBEC3B; APOBEC3H; APOBEC3C
REACTOME_RELEASE_OF_APOPTOTIC_FACTORS_FROM_THE_MITOCHONDRIA	0.230769	0.85944	0.0833634	0.512052	1.61569	7	DIABLO; CYCS; GSDME; BAX; BAK1
KEGG_ACUTE_MYELOID_LEUKEMIA	0.231768	0.86147	0.0831291	0.286286	1.29716	57	PIK3R2; CCNA1; PIK3R3; IKBKB; CEBPA; PIK3CG; PIM2; LEF1; IKBKG; NRAS; RUNX1; AKT2
KEGG_MEDICUS_VARIANT_MUTATION_CAUSED_ABERRANT_ABETA_TO_MGLUR5_CA2_APOPTOTIC_PATHWAY	0.231768	0.86147	0.0831291	0.353994	1.4139	22	ITPR3; CYCS; VDAC1
KEGG_MEDICUS_VARIANT_MUTATION_INACTIVATED_VCP_TO_26S_PROTEASOME_MEDIATED_PROTEIN_DEGRADATION	0.232767	0.864336	0.0828962	0.312991	1.36649	40	PSMD7; PSMD12; PSMC1; PSMA6; PSMD11; PSMD9; PSMC2; PSMD6; PSMD14
BIOCARTA_AKAP95_PATHWAY	0.233766	0.865505	0.0826646	0.436549	1.54181	11	PRKAG1; PPP2CA; PRKAR2B; CCNB1; AKAP8; PRKAR2A; DDX5; CDK1
BIOCARTA_PTC1_PATHWAY	0.233766	0.865505	0.0826646	0.437024	1.54349	11	CDK7; CCNH; CCNB1; CDC25C; CDK1
WP_IL6_SIGNALING_PATHWAY	0.233766	0.865505	0.0826646	0.304838	1.34031	43	PIK3R2; IL6R; IRF1; HDAC1; STAT1; VAV1; AGT; SOCS3; HCK; STAT3; PRKCD; IL6; TIMP1; VIP; JAK2
WP_GENETIC_CAUSES_OF_PORTO_SINUSOIDAL_VASCULAR_DISEASE	0.234765	0.868357	0.0824344	0.312692	1.35107	37	TLR9; TLR8; BTK; NCF2; EOGT; CYBB; DOCK6; SHCBP1; NCF1; DGUOK; CDC42; CYBA; SBDS; CHCHD2
KEGG_MEDICUS_VARIANT_EGFR_OVEREXPRESSION_TO_PI3K_SIGNALING_PATHWAY	0.235764	0.868971	0.0822055	0.453929	1.56545	10	AKT2; EGFR; RPS6KB2; RPS6KB1
BIOCARTA_LYM_PATHWAY	0.236763	0.868971	0.0819779	0.416417	1.50646	13	ICAM1; IL1A; ITGAL; CXCL8; ITGB1; ITGB2; ITGA4; PECAM1
BIOCARTA_PDGF_PATHWAY	0.236763	0.868971	0.0819779	0.335881	1.40512	28	ELK1; MAP3K1; PIK3CG; STAT1; STAT3
KEGG_MEDICUS_PATHOGEN_SHIGELLA_FIMA_TO_CROSSTALK_BETWEEN_EXTRINSIC_AND_INTRINSIC_APOPTOTIC_PATHWAYS	0.236763	0.868971	0.0819779	0.521902	1.60113	6	VDAC1; HKDC1; HK2; BAX
REACTOME_CLEC7A_DECTIN_1_SIGNALING	0.236763	0.868971	0.0819779	0.263253	1.24251	100	PSMD7; UBE2N; PSMD12; PSMD10; PSMC1; CUL1; PSMA6; ITPR3; CLEC7A; PSME3; IKBKB; CASP8; PSMD11; UBA3; PSMD9; IKBKG; PSMC2; IL1B; PSMD6; SYK; PSMD14
REACTOME_DEPOLYMERIZATION_OF_THE_NUCLEAR_LAMINA	0.236763	0.868971	0.0819779	0.398432	1.4926	15	CNEP1R1; TMPO; CCNB1; LPIN3; LMNB1; CDK1
REACTOME_GLYCOSPHINGOLIPID_CATABOLISM	0.236763	0.868971	0.0819779	0.312135	1.35154	38	ARSK; GLB1L; ARSG; GLB1L3; SUMF2; SUMF1; GLA; ARSJ; GLB1; GBA2; M6PR; ASAH1; GALC; NEU3; GLB1L2
REACTOME_SPERM_MOTILITY_AND_TAXES	0.236763	0.868971	0.0819779	0.469951	1.58096	9	KCNU1; CATSPER1; CATSPER4; HVCN1
KEGG_MEDICUS_REFERENCE_RAB7_REGULATED_MICROTUBULE_MINUS_END_DIRECTED_TRANSPORT	0.237762	0.869275	0.0817516	0.303682	1.33523	43	RAB7A; TUBB3; TUBB8; TUBA1B; TUBA1C; RAB7B; DYNC2LI1; TUBB1; ACTR1B; DYNC1LI1; DYNLT3; TUBB4A
REACTOME_METALLOPROTEASE_DUBS	0.237762	0.869275	0.0817516	0.314931	1.35376	35	H2AC11; H2AC6; UIMC1; H2AC13; H2AC8; H2AC12; BRCA1; PSMD14; BARD1; NLRP3; BRCC3; ABRAXAS1; H2AC17; H2AC4; H2AC20; MYSM1; STAMBP; H2AC21; H2AC7; UBB
REACTOME_TNFR2_NON_CANONICAL_NF_KB_PATHWAY	0.237762	0.869275	0.0817516	0.262428	1.24062	101	PSMD7; PSMD12; TNFSF8; CD27; TNFSF13; PSMD10; TNFRSF11B; PSMC1; CUL1; PSMA6; PSME3; BIRC2; EDA2R; PSMD11; UBA3; TNFSF14; PSMD9
WP_T_CELL_RECEPTOR_SIGNALING_PATHWAY	0.237762	0.869275	0.0817516	0.273756	1.26807	75	PIK3R2; SH2B3; NCK1; MAPK14; IKBKB; MAP3K8; ITK; IKBKG; LCP2; ICOS; LAT; VAV1; CD3G; CD4; MALT1; PTK2B; CD28; FYB1; NFATC2; BCL10; CD8A; PRKCD
BIOCARTA_LEPTIN_PATHWAY	0.238761	0.872087	0.0815265	0.433922	1.53253	11	PRKAG1; PRKAA1; PRKAB1
KEGG_MEDICUS_REFERENCE_CLASSICAL_PATHWAY_OF_COMPLEMENT_CASCADE_C4_C2_TO_C3_CONVERTASE_FORMATION	0.23976	0.873215	0.0813027	0.483996	1.58006	8	C1S; C1QC; C4A; C1QB; C1QA; C4B
KEGG_MEDICUS_VARIANT_MUTATION_CAUSED_ABERRANT_ABETA_TO_CROSSTALK_BETWEEN_EXTRINSIC_AND_INTRINSIC_APOPTOTIC_PATHWAYS	0.23976	0.873215	0.0813027	0.431819	1.5251	11	CYCS; CASP8; FADD; FAS; BAX; BAK1; APAF1; CASP3
WP_OXIDATIVE_DAMAGE_RESPONSE	0.23976	0.873215	0.0813027	0.309282	1.3503	40	MAPK13; TDP2; CYCS; C3AR1; MAP3K1; C5AR1; C1S; C1QC; CDKN1A; PCNA; C1QB; CDC42
BIOCARTA_TCRA_PATHWAY	0.240759	0.8735	0.0810802	0.415322	1.48466	12	PTPRC; HLA-DRA; CD3G; CD4; HLA-DRB5
KEGG_PURINE_METABOLISM	0.240759	0.8735	0.0810802	0.240258	1.18404	158	NT5C1B; PDE4C; ADCY10; POLR2C; GUCY1B1; PRUNE1; NME5; GUCY2C; PDE6H; PNP; PRPS2; PNPT1; POLR2D; POLE3; POLR2J2; ADSS2; AK7; DCK; PDE8A; NME2; POLR3G; NT5C3A; ENPP1; PRIM1; RRM2; ENTPD3; ADCY3; HPRT1; ENTPD8; POLD3
REACTOME_DSCAM_INTERACTIONS	0.240759	0.8735	0.0810802	0.430612	1.52084	11	MAPK13; MAPK14; PAK1
REACTOME_ELEVATION_OF_CYTOSOLIC_CA2_LEVELS	0.240759	0.8735	0.0810802	0.387429	1.46652	16	ITPR3; TRPC6; P2RX4
KEGG_PYRIMIDINE_METABOLISM	0.241758	0.874894	0.0808589	0.26112	1.22865	97	NT5C1B; POLR2C; NME5; DPYD; PNP; CMPK2; PNPT1; POLR2D; POLE3; POLR2J2; UPRT; DCK; TYMS; NME2; POLR3G; NT5C3A; PRIM1; RRM2; ENTPD3; ENTPD8; POLD3
BIOCARTA_FCER1_PATHWAY	0.242757	0.874894	0.0806388	0.308922	1.34037	39	ELK1; LYN; BTK; MAP3K1; PLA2G4A; PIK3CG; FCER1G; SYK; VAV1
KEGG_MEDICUS_PATHOGEN_SALMONELLA_SOPB_TO_ARNO_ARF_ACTB_G_SIGNALING_PATHWAY	0.242757	0.874894	0.0806388	0.326682	1.37565	30	CYTH3; ACTR3; CYFIP1; PIK3CG
KEGG_MEDICUS_REFERENCE_LPAR_GNB_G_RHO_SIGNALING_PATHWAY	0.242757	0.874894	0.0806388	0.348976	1.40806	23	GNB4; GNG10; LPAR3; GNGT2; LPAR5; GNG2; GNG12; GNG8; LPAR4
KEGG_MEDICUS_REFERENCE_TLR2_4_MAPK_SIGNALING_PATHWAY	0.242757	0.874894	0.0806388	0.338805	1.39211	26	IRAK4; MAPK13; MAPK14; TLR2
KEGG_MEDICUS_VARIANT_DUPLICATION_OR_MUTATION_ACTIVATED_FLT3_TO_RAS_PI3K_SIGNALING_PATHWAY	0.242757	0.874894	0.0806388	0.405749	1.49425	14	NRAS; AKT2; BAD; FLT3; AKT3; PIK3CA; PIK3CB; SOS1; AKT1; PIK3CD; GRB2; HRAS; KRAS; SOS2
REACTOME_RECOGNITION_OF_DNA_DAMAGE_BY_PCNA_CONTAINING_REPLICATION_COMPLEX	0.242757	0.874894	0.0806388	0.326474	1.37477	30	RFC5; RFC3; POLE3; RAD18; POLD3; USP1; RFC4; DTL
REACTOME_VLDL_ASSEMBLY	0.243756	0.877661	0.08042	0.529365	1.57189	5	MTTP; APOC1; P4HB
REACTOME_LOSS_OF_MECP2_BINDING_ABILITY_TO_THE_NCOR_SMRT_COMPLEX	0.244755	0.878757	0.0802023	0.500576	1.57948	7	GPS2; MECP2
REACTOME_SIGNALLING_TO_P38_VIA_RIT_AND_RIN	0.244755	0.878757	0.0802023	0.524953	1.55879	5	RIT1; RIT2; NGF
WP_SPHINGOLIPID_METABOLISM_IN_SENESCENCE	0.244755	0.878757	0.0802023	0.333001	1.39307	28	CERS2; UGCG; RB1; DEGS1; TERT; CDK2; GLB1; SGMS2; SPTLC1; ASAH1
KEGG_TAURINE_AND_HYPOTAURINE_METABOLISM	0.245754	0.879847	0.0799859	0.447548	1.54345	10	CDO1; CSAD; GGT1; GGT7
REACTOME_PROCESSING_AND_ACTIVATION_OF_SUMO	0.245754	0.879847	0.0799859	0.447067	1.54179	10	RWDD3; SUMO3; SENP5; UBA2; SUMO2; UBE2I; SENP1; SENP2; SUMO1
REACTOME_SUMOYLATION_OF_DNA_DAMAGE_RESPONSE_AND_REPAIR_PROTEINS	0.245754	0.879847	0.0799859	0.269058	1.2481	77	NUP42; RNF2; TDG; NUP88; POM121; NUP210; NUP35; NSMCE3; SCMH1; NUP37; POM121C; BRCA1; NUP160; NUP54; SP100; EID3; NDC1; NUP85; NUP107; SUMO3; CETN2; NSMCE4A; RAD52; SEH1L; NUP205
REACTOME_RECYCLING_PATHWAY_OF_L1	0.246753	0.88093	0.0797706	0.287465	1.27332	48	TUBB3; TUBB8; TUBA1B; TUBA1C; AP2M1; TUBA4B; TUBAL3; TUBB1; RPS6KA3; KIF4A; TUBB4A; DNM1; RDX
REACTOME_SIGNALING_BY_NOTCH4	0.246753	0.88093	0.0797706	0.267018	1.24246	82	PSMD7; PSMD12; PSMD10; PSMC1; CUL1; PSMA6; PSME3; PSMD11; PSMD9; PSEN2; JAG1; PSMC2; PSMD6; YWHAZ; PSMD14; APH1B
WP_PRIMARY_FOCAL_SEGMENTAL_GLOMERULOSCLEROSIS_FSGS	0.246753	0.88093	0.0797706	0.273631	1.26378	72	LMX1B; PODXL; NCK1; WT1; TRPC6; LIMS1; CD80; YWHAQ; PTPRO; JAG1; PARVA; CLDN1; ITGB3; ILK; DNM1; CTNNB1; CR1; CDKN1A; MKI67; PCNA; SYNPO; ITGB1; COL4A3; COL4A4; ACTN4
KEGG_NITROGEN_METABOLISM	0.247752	0.881676	0.0795565	0.346352	1.39747	23	CA8; CA5B; ASNS; CA13; HAL
SIG_BCR_SIGNALING_PATHWAY	0.247752	0.881676	0.0795565	0.292904	1.29432	46	ITPR3; LYN; BTK; PTPRC; SYK; INPP5D; VAV1; AKT2; BLNK; NR0B2; CD22; NFATC2
KEGG_MEDICUS_REFERENCE_REGULATION_OF_GF_RTK_RAS_ERK_SIGNALING_MRAS_SHOC2_PP1_HOLOPHOSPHATASE	0.248751	0.881676	0.0793435	0.478698	1.56276	8	PPP1CC; PPP1CA; RAF1; BRAF; SHOC2; MRAS; PPP1CB; ARAF
REACTOME_FREE_FATTY_ACID_RECEPTORS	0.248751	0.881676	0.0793435	0.516493	1.53367	5	GPR31; FFAR4; FFAR2
WP_NEURAL_CREST_CELL_MIGRATION_IN_CANCER	0.248751	0.881676	0.0793435	0.302541	1.32575	42	PIK3R3; NGFR; PIK3CG; F2RL2; TWIST1; MMP2; AKT2; PIK3R5; MMP9; PAK6; STAT3; EPHB2; PAK1; PIK3R6
WP_N_GLYCAN_BIOSYNTHESIS	0.248751	0.881676	0.0793435	0.282234	1.27881	57	PMM2; MGAT4A; ALG2; MAN1A1; ALG6; ALG12; RFT1; FUT8; MGAT2; MAN1C1; ST6GAL1; GANAB; ALG8
PID_INSULIN_GLUCOSE_PATHWAY	0.24975	0.881676	0.0791317	0.336785	1.38381	26	RHOQ; PPP1CC; YWHAQ; YWHAH; YWHAZ; AKT2
REACTOME_DEFECTS_IN_VITAMIN_AND_COFACTOR_METABOLISM	0.24975	0.881676	0.0791317	0.347327	1.38727	22	MMADHC; HLCS; PCCB; MCCC1; AMN; CUBN; BTD; LMBRD1; MMACHC; MTRR
REACTOME_HIGHLY_CALCIUM_PERMEABLE_NICOTINIC_ACETYLCHOLINE_RECEPTORS	0.24975	0.881676	0.0791317	0.456779	1.53665	9	CHRNA5; CHRNA6; CHRNB4; CHRNA1; CHRNA3
REACTOME_SUPPRESSION_OF_PHAGOSOMAL_MATURATION	0.24975	0.881676	0.0791317	0.407644	1.47473	13	RAB7A; HGS
REACTOME_TRYPTOPHAN_CATABOLISM	0.24975	0.881676	0.0791317	0.397901	1.46535	14	SLC36A4; KMO; AFMID
WP_TLR4_SIGNALING_AND_TOLERANCE	0.24975	0.881676	0.0791317	0.33019	1.38131	28	IRAK4; TRAM1; IKBKB; IFNB1; IKBKG; RIPK1; MYD88; INPP5D; IRAK3; CXCL8
KEGG_MEDICUS_REFERENCE_DOUBLE_HOLLIDAY_JUNCTION_RESOLUTION	0.250749	0.881922	0.078921	0.510314	1.56558	6	GEN1; EME1; SLX4; MUS81
REACTOME_TBC_RABGAPS	0.250749	0.881922	0.078921	0.297063	1.30988	44	RAB7A; RAB33B; MAP1LC3B; GGA2; RAB11A; GGA3; RABGEF1; RAB7B; RAB8A; RAB8B
WP_ARSENIC_METABOLISM_AND_REACTIVE_OXYGEN_SPECIES_GENERATION	0.250749	0.881922	0.078921	0.45484	1.53012	9	CAT; VDAC1
WP_PHYSICO_CHEMICAL_FEATURES_AND_TOXICITY_ASSOCIATED_PATHWAYS	0.250749	0.881922	0.078921	0.273969	1.25722	66	ELK1; WNT16; NCK1; PFN4; FZD6; ACTR3; PFN2; PIK3CG; TGFA; ERBB2; PPP2CA
SA_TRKA_RECEPTOR	0.251748	0.884615	0.0787114	0.372506	1.4225	17	ELK1; NGFR; AKT2; CDKN1A; MAP2K1; NGF; SHC1; RHOA
WP_GLYCOLYSIS_IN_SENESCENCE	0.252747	0.886484	0.0785029	0.424996	1.501	11	RB1; PRKAA1; TP53; LDHA; PGK1
WP_PRIMARY_OVARIAN_INSUFFICIENCY	0.252747	0.886484	0.0785029	0.235002	1.15861	170	MSH4; PMM2; TP63; MSH5; BMP8B; POLR2C; FIGLA; XRCC2; FANCL; MRPS22; WNT4; PGRMC1; MCM8; FANCA; PCSK1; WT1; SPATA22; CYP19A1; CYP7A1; GATA4; BNC1; PCCB; PSMC3IP; MGME1; MND1; AIRE; SALL4; MMP2; SPIDR; BRCA1; BRCA2; HELQ; EXO1; STRA8
REACTOME_CASPASE_MEDIATED_CLEAVAGE_OF_CYTOSKELETAL_PROTEINS	0.253746	0.889166	0.0782955	0.406085	1.45164	12	CASP8; CASP6; CASP7
REACTOME_MECP2_REGULATES_NEURONAL_RECEPTORS_AND_CHANNELS	0.254745	0.891021	0.0780892	0.367425	1.4226	18	PTPN1; HDAC1; SLC2A3
WP_IDO_METABOLIC_PATHWAY	0.254745	0.891021	0.0780892	0.423921	1.49721	11	GOT2; KMO; IFNG; KYNU; KYAT3
PID_AJDISS_2PATHWAY	0.255744	0.892049	0.077884	0.284911	1.26201	48	IGF2; RAB7A; PTPN1
REACTOME_LRR_FLII_INTERACTING_PROTEIN_1_LRRFIP1_ACTIVATES_TYPE_I_IFN_PRODUCTION	0.255744	0.892049	0.077884	0.512922	1.52306	5	LRRFIP1; CTNNB1
WP_IL_18_SIGNALING_PATHWAY	0.255744	0.892049	0.077884	0.279376	1.26289	56	PRKAA1; CYCS; IKBKB; ELAVL1; CASP8; IL18; IL18R1; NCF2; TP53; IL37; IRF1; MYD88; IL18RAP; CFLAR
KEGG_MEDICUS_REFERENCE_TRANSCRIPTIONAL_ACTIVATION_BY_ACETYLATION_OF_H3K27	0.256743	0.892456	0.0776799	0.39404	1.45113	14	H3C1; RNF2; H3-3A; YAF2; PCGF3
WP_MRNA_VACCINE_ACTIVATION_OF_DENDRITIC_CELL_AND_INDUCTION_OF_IFN_1	0.256743	0.892456	0.0776799	0.442326	1.52544	10	TLR8; TLR7; MR1; TLR3; RIGI
BIOCARTA_CELLCYCLE_PATHWAY	0.257742	0.892456	0.0774768	0.340022	1.37193	23	CCNA1; RB1; CDK7; CCNH; CCNE1; TFDP1; CCNB1; CDK2
KEGG_MEDICUS_PATHOGEN_HIV_TAT_NEF_TO_CROSSTALK_BETWEEN_EXTRINSIC_AND_INTRINSIC_APOPTOTIC_PATHWAYS	0.257742	0.892456	0.0774768	0.472448	1.54236	8	CYCS; CASP8; BAX; BAK1; APAF1; CASP3
KEGG_MEDICUS_REFERENCE_DEUBIQUITINATION_OF_H2AK119	0.257742	0.892456	0.0774768	0.334092	1.37275	26	SCML1; MBD6; RNF2
KEGG_MEDICUS_REFERENCE_MAGI_PTEN_SIGNALING_PATHWAY	0.257742	0.892456	0.0774768	0.503926	1.54598	6	AKT2; MAGI1; MAGI2; AKT3
KEGG_MEDICUS_REFERENCE_REGULATION_OF_FIBRINOLYTIC_SYSTEM_PAI	0.257742	0.892456	0.0774768	0.50345	1.54452	6	PLAT; SERPINE1; SERPINA5
SA_G2_AND_M_PHASES	0.257742	0.892456	0.0774768	0.471665	1.5398	8	CDK7; CHEK1; WEE1; CDK1; CDKN1A; CDC25A
WP_JAK_STAT_SIGNALING_IN_THE_REGULATION_OF_BETA_CELLS	0.258741	0.895099	0.0772747	0.311854	1.33445	34	IFNGR1; IL6R; FOXM1; NRAS; STAT1; AKT2; SOCS3; IFNGR2; STAT3; IFNG; IL6; JAK2
SA_B_CELL_RECEPTOR_COMPLEXES	0.25974	0.897736	0.0770737	0.339357	1.36507	24	ELK1; LYN; MAP3K1; SYK; VAV1; BLNK; RPS6KA3
WP_MIRNA_BIOGENESIS	0.260739	0.900071	0.0768737	0.497292	1.52563	6	DGCR8; TARBP2; RAN; DICER1
BIOCARTA_PRC2_PATHWAY	0.262737	0.900071	0.0764767	0.390074	1.43653	14	RBBP4; EZH2; EED; HDAC1
KEGG_MEDICUS_PATHOGEN_SARS_COV_2_S_TO_CLASSICAL_PATHWAY_OF_COMPLEMENT_CASCADE	0.262737	0.900071	0.0764767	0.508436	1.50974	5	C1S; C1QC; C1QB; C1QA
PID_FOXO_PATHWAY	0.262737	0.900071	0.0764767	0.283713	1.2567	48	CAT; SKP2; IKBKB; RALA; YWHAQ; CCNB1; YWHAH; YWHAZ; CDK2; CSNK1G3; CSNK1A1; SGK1; CSNK1G1
REACTOME_CHREBP_ACTIVATES_METABOLIC_GENE_EXPRESSION	0.262737	0.900071	0.0764767	0.467141	1.52503	8	MLX; ACLY; PKLR; MLXIPL
REACTOME_DEFECTIVE_RIPK1_MEDIATED_REGULATED_NECROSIS	0.262737	0.900071	0.0764767	0.482989	1.52399	7	CASP8; RIPK3; RIPK1; FADD
REACTOME_MATURATION_OF_PROTEIN_3A	0.262737	0.900071	0.0764767	0.443935	1.49344	9	ST6GALNAC2; ST6GAL1; ST3GAL3
WP_COMPLEMENT_SYSTEM	0.262737	0.900071	0.0764767	0.258647	1.21399	94	ADIPOQ; CD46; ICAM1; SELE; TLR2; CFP; CFB; C5AR2; KLKB1; C3AR1; CD55; C3; VSIG4; FPR1; C7; MASP2; ITGA2; PROS1; SPP1; C1QBP; F13A1; CSNK1A1; ITGB3; IBSP; C4BPA; C5AR1; PRKACA; C1S; THBS1; CD59; ARRB2; CR1; FCGR3A; C4A; CFD; C6; LAMB1; PTX3; CD40; F12; CFHR4; LAMC1; GNA15
BIOCARTA_EIF2_PATHWAY	0.263736	0.900071	0.0762797	0.436844	1.50653	10	EIF2AK1; EIF5; EIF2S3; EIF2B5; EIF2AK4
REACTOME_RHOT1_GTPASE_CYCLE	0.263736	0.900071	0.0762797	0.503159	1.49407	5	MYO19; RAP1GDS1; RHOT1; TRAK1
REACTOME_RORA_ACTIVATES_GENE_EXPRESSION	0.263736	0.900071	0.0762797	0.36352	1.40748	18	CARM1; TGS1
REACTOME_SEROTONIN_AND_MELATONIN_BIOSYNTHESIS	0.263736	0.900071	0.0762797	0.502837	1.49312	5	AANAT; ASMT; DDC
REACTOME_SUMOYLATION	0.263736	0.900071	0.0762797	0.232031	1.15087	189	H4C12; NUP42; H4C16; RNF2; TDG; RWDD3; PIAS3; NUP88; POM121; TFAP2C; NUP210; NR1I2; DNMT3B; TP53; NUP35; NSMCE3; H4C5; VHL; IKBKG; NPM1; PPARG; HDAC1; SCMH1; NUP37; POM121C; BRCA1; NUP160; H4C4; NUP54; HNRNPK; BIRC5; H4C8; NR2C1; H4C9; SP100; TRIM27; CDCA8; EID3; NDC1; TFAP2A; TOP2A; NUP85; DDX5; NUP107; H4C14; SUMO3; AURKB; H4C15; SENP5; CETN2; MDM2; AR; NSMCE4A; AURKA; H4C1; H4C2; H4C3; NR4A2; …
WP_ARYLAMINE_METABOLISM	0.263736	0.900071	0.0762797	0.492303	1.51033	6	NAT2; SULT1A1
PID_NFKAPPAB_CANONICAL_PATHWAY	0.264735	0.900242	0.0760837	0.337362	1.3612	23	IKBKB; BIRC2; IKBKG; NOD2; TNFAIP3; MALT1; UBE2D3; SSPOP; BCL10; RAN
REACTOME_ADP_SIGNALLING_THROUGH_P2Y_PURINOCEPTOR_1	0.264735	0.900242	0.0760837	0.334895	1.35788	25	MAPK14; GNB4; GNG10; P2RY1; PLA2G4A; GNGT2; GNG2; GNG12; GNG8; GNA15
REACTOME_N_GLYCAN_ANTENNAE_ELONGATION	0.264735	0.900242	0.0760837	0.383058	1.435	15	MGAT4A; B4GALT4; B4GALT5; ST6GAL1
REACTOME_SYNTHESIS_OF_IP2_IP_AND_INS_IN_THE_CYTOSOL	0.264735	0.900242	0.0760837	0.3888	1.43183	14	IMPA1; INPP5B; MIOX
REACTOME_CREB_PHOSPHORYLATION	0.265734	0.90283	0.0758887	0.480715	1.51681	7	ATF1; RPS6KA3; RPS6KA1
REACTOME_FCERI_MEDIATED_NF_KB_ACTIVATION	0.266733	0.902991	0.0756946	0.262313	1.2193	81	PSMD7; UBE2N; PSMD12; PSMD10; PSMC1; CUL1; PSMA6; PSME3; LYN; IKBKB; PSMD11; PSMD9; FCER1G; IKBKG; PSMC2; PSMD6; PSMD14
REACTOME_INCRETIN_SYNTHESIS_SECRETION_AND_INACTIVATION	0.266733	0.902991	0.0756946	0.33583	1.35088	24	PCSK1; GATA4; SPCS3; FFAR4; SPCS2; GNAT3; SEC11A; DPP4; ISL1; CTNNB1; LEP
REACTOME_SULFUR_AMINO_ACID_METABOLISM	0.266733	0.902991	0.0756946	0.323054	1.35146	28	GOT2; APIP; CDO1; CSAD; ENOPH1; MRI1; MAT1A
WP_METABOLIC_REPROGRAMMING_IN_PANCREATIC_CANCER	0.266733	0.902991	0.0756946	0.297818	1.30506	42	CARM1; GOT2; GNPNAT1; SLC16A4; RPE; TP53; SOAT1; DLD; LDLR; LDHA; ACLY; HK2
REACTOME_ROLE_OF_SECOND_MESSENGERS_IN_NETRIN_1_SIGNALING	0.267732	0.905565	0.0755015	0.430247	1.48378	10	TRPC4; TRPC6
PID_ARF_3PATHWAY	0.268731	0.90652	0.0753094	0.358226	1.39612	19	PIP5K1A; GGA3; USO1; AP2M1; GOSR2; CD4; ARFIP2
REACTOME_ACYL_CHAIN_REMODELLING_OF_PC	0.268731	0.90652	0.0753094	0.327138	1.35043	27	PLA2R1; LPCAT3; PLA2G4A; PLB1; LPCAT2; PLA2G4D; PLA2G3; PNPLA8; PLA2G2F; PLBD1; PLA2G4E
REACTOME_FLT3_SIGNALING	0.268731	0.90652	0.0753094	0.298263	1.29148	38	SH2B3; SOCS6; SLA; SYK; NRAS; AKT2; HCK; GRB10
PID_AMB2_NEUTROPHILS_PATHWAY	0.26973	0.908275	0.0751182	0.293323	1.28367	41	ICAM1; RAP1B; LYN; MMP2; RAP1A; PLAT; THY1; ITGAM; JAM3; HCK; FGR
REACTOME_NEGATIVE_REGULATION_OF_FLT3	0.26973	0.908275	0.0751182	0.378037	1.4162	15	SH2B3; SOCS6; SLA
REACTOME_ACYL_CHAIN_REMODELLING_OF_PG	0.270729	0.908415	0.0749279	0.359046	1.39016	18	PLA2R1; PLA2G4A; CRLS1; PLA2G4D; PLA2G3; PLA2G2F; PLA2G10; PLA2G5; PLA2G4B
REACTOME_AMINO_ACIDS_REGULATE_MTORC1	0.270729	0.908415	0.0749279	0.276626	1.24492	55	FLCN; KICS2; LAMTOR3; ATP6V1G1; MIOS; BMT2; ATP6V1B2; ATP6V1E2; SLC38A9
REACTOME_PI_METABOLISM	0.270729	0.908415	0.0749279	0.25997	1.21499	84	PIK3R2; SACM1L; PLEKHA3; INPP5E; PIK3R3; PIP5K1A; GDE1; PIP5K1B; PLEKHA2; PIK3CG; MTMR6; PI4K2B; TNFAIP8; TPTE2; MTMR8
WP_PROTEOGLYCAN_BIOSYNTHESIS	0.270729	0.908415	0.0749279	0.358663	1.38868	18	SLC35B3; SLC35B2; SLC26A2; CHSY1; CHST14; BPNT2
KEGG_MEDICUS_VARIANT_MUTATION_CAUSED_ABERRANT_HTT_TO_MGLUR5_CA2_APOPTOTIC_PATHWAY	0.271728	0.910158	0.0747385	0.332222	1.34046	23	ITPR3; CYCS; VDAC1; CASP7; VDAC3; PLCB2; SLC25A5; SLC25A31; APAF1; CASP3; GRM5
REACTOME_STABILIZATION_OF_P53	0.271728	0.910158	0.0747385	0.274569	1.24407	57	PSMD7; PSMD12; PSMD10; PSMC1; PSMA6; PSME3; PSMD11; MDM4; PSMD9; TP53; PSMC2; PSMD6; PSMD14
REACTOME_TOLL_LIKE_RECEPTOR_TLR1_TLR2_CASCADE	0.272727	0.91122	0.0745501	0.245626	1.17969	115	FGB; SFTPD; SFTPA1; FGA; TRAF2; NLRX1; NFKBIA; PPP2R1A; SFTPA2; MAPK3; ECSIT; TAB1; NFKB2; MAPKAPK2; UBC; PELI3; RELA; MAP2K7; FGG; SIGIRR
KEGG_MEDICUS_REFERENCE_NLRP3_INFLAMMASOME_SIGNALING_PATHWAY	0.273726	0.91122	0.0743625	0.484224	1.48554	6	IL18; IL1B; NLRP3; CASP1
KEGG_MEDICUS_VARIANT_MUTATION_CAUSED_ABERRANT_ABETA_TO_MACHR_CA2_APOPTOTIC_PATHWAY	0.273726	0.91122	0.0743625	0.340917	1.35512	21	ITPR3; CYCS; VDAC1; CHRM3; VDAC3; CHRM5; PLCB2; SLC25A5; SLC25A31
REACTOME_SEALING_OF_THE_NUCLEAR_ENVELOPE_NE_BY_ESCRT_III	0.273726	0.91122	0.0743625	0.313979	1.3246	31	TUBB3; TUBB8; TUBA1B; TUBA1C; CHMP4C; TUBA4B; TUBAL3; TUBB1
SA_FAS_SIGNALING	0.273726	0.91122	0.0743625	0.438707	1.47585	9	CASP8; CFLAR; FAS; PDE6D; S100A10; CASP3
WP_MELANOMA	0.273726	0.91122	0.0743625	0.269645	1.23595	68	PIK3R2; LAMTOR3; ELK1; RB1; E2F3; PIK3R3; CALML4; TP53
WP_NEURODEGENERATION_WITH_BRAIN_IRON_ACCUMULATION_NBIA_SUBTYPES_PATHWAY	0.273726	0.91122	0.0743625	0.288511	1.27217	44	GTPBP2; ATG4A; PRKAA1; C19orf12; ATG12; WIPI1; ATG16L1; CP; PANK2; SCP2; SPTLC1; ATG10; RHEB; ATG7; FTL
REACTOME_LINOLEIC_ACID_LA_METABOLISM	0.274725	0.912944	0.0741759	0.457855	1.49472	8	ACSL1; ELOVL3; FADS1; ELOVL5; ABCD1; FADS2; ELOVL2; ELOVL1
REACTOME_SIGNALING_BY_MET	0.274725	0.912944	0.0741759	0.260772	1.21297	79	PTPN1; RANBP9; RAP1B; COL2A1; MUC20; GGA3; RAB4B; RAP1A; RAPGEF1; ITGA2; NRAS; RANBP10; COL27A1; SH3KBP1; PTPN2; HGS
BIOCARTA_BCR_PATHWAY	0.276723	0.916484	0.0738053	0.305515	1.299	33	ELK1; MAPK14; LYN; BTK; MAP3K1; SYK; VAV1
REACTOME_G_PROTEIN_BETA_GAMMA_SIGNALLING	0.276723	0.916484	0.0738053	0.30906	1.30473	32	BTK; GNB4; GNG10; PIK3CG; GNGT2; AKT2; PIK3R5; GNG2; GNG12; GNG8; PAK1; PIK3R6; CDC42; PLCB2
BIOCARTA_CB1R_PATHWAY	0.277722	0.916484	0.0736213	0.467671	1.47565	7	CNR2; PLD1
BIOCARTA_TOB1_PATHWAY	0.277722	0.916484	0.0736213	0.352508	1.37383	19	TOB1; TGFBR1; CD3G; IL4; TGFB2; CD28; IFNG
REACTOME_KINESINS	0.277722	0.916484	0.0736213	0.273597	1.24326	60	TUBB3; TUBB8; TUBA1B; TUBA1C; KIF18B; KIF18A; KIF20A; TUBA4B; TUBAL3; CENPE; KIF15; TUBB1; RACGAP1; KIF23; KIF4A; TUBB4A; KIFC2; KIFC1; KIF16B; KIF9; KIF11
REACTOME_PROGRAMMED_CELL_DEATH	0.277722	0.916484	0.0736213	0.228017	1.13491	211	PSMD7; PSMD12; TP63; TNFRSF10B; DIABLO; APIP; PSMD10; IL1A; TNFRSF10A; PSMC1; IRF2; PSMA6; PSME3; CYCS; CASP5; DFFB; CASP8; IL18; BIRC2; PSMD11; RIPK3; PSMD9; TP53; CHMP4C; YWHAQ; IRF1; TFDP1; RIPK1; PELI1; PSMC2; IL1B; PSMD6; YWHAH; YWHAZ; FADD; PSMD14; CASP6; AKT2; CFLAR; DAPK2; LMNB1; C1QBP; TP73; CLSPN; BIRC3; H1-3; CASP4; STK24; STK26; FAS; CARD8; SDCBP; GSDME; PSMD3; CASP7; PSMA2; H1-2; STA…
REACTOME_SHC1_EVENTS_IN_EGFR_SIGNALING	0.277722	0.916484	0.0736213	0.379615	1.39801	14	TGFA; NRAS; EGF; EGFR; BTC; HBEGF; SHC1; EREG; EPGN
REACTOME_SYNTHESIS_OF_DIPHTHAMIDE_EEF2	0.277722	0.916484	0.0736213	0.453402	1.48018	8	DPH1; DPH3; DPH6; DNAJC24; DPH2
KEGG_MEDICUS_REFERENCE_ACTIVATION_OF_PRC2.2_BY_UBIQUITINATION_OF_H2AK119_IN_GERMLINE_GENES	0.278721	0.917075	0.0734381	0.322747	1.3323	27	RNF2; RBBP4; CBX3; EZH2; E2F6; TFDP1; EED; HDAC1
REACTOME_BILE_ACID_AND_BILE_SALT_METABOLISM	0.278721	0.917075	0.0734381	0.286761	1.26747	45	SLC51B; SLC51A; STARD5; SLC10A1; CYP7A1; AMACR; SLC27A2; PTGIS; CYP8B1
REACTOME_INTERLEUKIN_37_SIGNALING	0.278721	0.917075	0.0734381	0.337669	1.34221	21	IL18R1; PTPN9; IL37; PTPN2; STAT3; CASP1; PTPN13; PTPN7; PTPN12
KEGG_LINOLEIC_ACID_METABOLISM	0.27972	0.917075	0.0732559	0.315091	1.32025	29	ALOX15; CYP3A5; JMJD7-PLA2G4B; AKR1B10; PLA2G4A
KEGG_ONE_CARBON_POOL_BY_FOLATE	0.27972	0.917075	0.0732559	0.359934	1.3745	17	DHFR; MTFMT; TYMS; SHMT1; MTHFS; MTHFD2L; MTHFR; GART
WP_HOMOLOGOUS_RECOMBINATION	0.27972	0.917075	0.0732559	0.388635	1.40595	13	POLD3; BRCA2; RAD51; RAD54B; RAD52
WP_TH17_CELL_DIFFERENTIATION_PATHWAY	0.280719	0.917075	0.0730744	0.269342	1.23731	69	IFNGR1; IL6R; TGFBR1; MAPK14; BMAL1; IKBKB; IL21R; STAT6; RORC; IL1B; CRY1; STAT1; RUNX1; LAT; TBX21; SOCS3; FOXP3; CD3G; CD4; IL4; IL23R; IL4R; AHR; STAT3; IFNG
PID_TNF_PATHWAY	0.281718	0.917075	0.0728939	0.282559	1.24861	46	RFFL; IKBKB; CASP8; BIRC2; MAP3K1; IKBKG; RIPK1; FADD; STAT1; TNFAIP3; BIRC3; NRK; NSMAF
REACTOME_ACTIVATION_OF_THE_TFAP2_AP_2_FAMILY_OF_TRANSCRIPTION_FACTORS	0.281718	0.917075	0.0728939	0.389969	1.39403	12	YEATS4; TFAP2C; TFAP2A; CITED4
REACTOME_MRNA_CAPPING	0.281718	0.917075	0.0728939	0.314731	1.31874	29	POLR2C; CDK7; CCNH; GTF2H4; GTF2H2; POLR2D; GTF2H1; GTF2H3
REACTOME_REGULATION_OF_RAS_BY_GAPS	0.281718	0.917075	0.0728939	0.267407	1.22569	68	PSMD7; PSMD12; PSMD10; PSMC1; PSMA6; PSME3; PSMD11; PSMD9; SPRED2; PSMC2; PSMD6; NRAS; PSMD14
WP_INTEGRATED_CANCER_PATHWAY	0.281718	0.917075	0.0728939	0.285888	1.26061	44	ATF1; RB1; CASP8; TP53; BRCA1; STAT1; CDK2; CHEK1; CHEK2; MDM2; BARD1; CDK1; CDKN1A; MSH6; PLK1; MSH2
KEGG_MEDICUS_REFERENCE_MACHR_CA2_APOPTOTIC_PATHWAY	0.282717	0.917075	0.0727141	0.342192	1.34304	20	ITPR3; CYCS; VDAC1; CHRM3; VDAC3; CHRM5; PLCB2; SLC25A5; SLC25A31
KEGG_MEDICUS_REFERENCE_TRAIP_DEPENDENT_REPLISOME_DISASSEMBLY	0.282717	0.917075	0.0727141	0.359234	1.35979	16	GINS4; UFD1; MCM2; NPLOC4; GINS1; CDC45; UBB; MCM5; MCM4; GINS2; TRAIP
WP_1Q21_1_COPY_NUMBER_VARIATION_SYNDROME	0.282717	0.917075	0.0727141	0.321219	1.326	27	PRKAG1; PRKAA1; PRKAB1; NBPF12; F11R; GJA5; CHD1L; CTNNB1
WP_IL_26_SIGNALING_PATHWAYS	0.282717	0.917075	0.0727141	0.284954	1.25949	45	ICAM1; DCSTAMP; MAPK14; IL20RA; RORC; IL1B; STAT1; SOCS3; CXCL8; CCL20; MPO; IL10; ATP6V0D2; MMP9; STAT3; CTSK; IL26; IL6; JAK2
KEGG_MEDICUS_REFERENCE_LESION_BYPASS_BY_TLS_AND_DSB_FORMATION	0.283716	0.917075	0.0725352	0.36734	1.37612	15	EME1; FANCD2; FANCI; DCLRE1A; SLX4; UBB
WP_MAPK_CASCADE	0.283716	0.917075	0.0725352	0.302426	1.28586	33	LAMTOR3; ELK1; MAP3K12; MAPK14; MAP3K1
KEGG_MEDICUS_REFERENCE_AUTOPHAGOSOME_AND_LYSOSOME_FUSION_TETHERING_FACTOR	0.284715	0.917075	0.0723571	0.357635	1.35374	16	VPS18; VPS16
PID_INTEGRIN_A9B1_PATHWAY	0.284715	0.917075	0.0723571	0.325797	1.32099	25	CSF2RA; VEGFC; TNC; SPP1; F13A1; SAT1; ADAM12; TGM2; VEGFD
REACTOME_EGFR_INTERACTS_WITH_PHOSPHOLIPASE_C_GAMMA	0.284715	0.917075	0.0723571	0.430359	1.44777	9	TGFA; EGF; EGFR; BTC; HBEGF; EREG; EPGN
KEGG_MEDICUS_REFERENCE_GLUTATHIONE_BIOSYNTHESIS	0.285714	0.917075	0.0721798	0.403329	1.42448	11	GPX2; GPX8; GCLM; GPX1; GPX6; GPX7
KEGG_MEDICUS_REFERENCE_MGLUR5_CA2_APOPTOTIC_PATHWAY	0.285714	0.917075	0.0721798	0.332834	1.32938	22	ITPR3; CYCS; VDAC1; CASP7; VDAC3; PLCB2; SLC25A5; SLC25A31; APAF1; CASP3; GRM5
KEGG_MEDICUS_VARIANT_IGF2_OVEREXPRESSION_TO_RAS_ERK_SIGNALING_PATHWAY	0.285714	0.917075	0.0721798	0.363197	1.3606	15	IGF2; NRAS
REACTOME_NEPHRIN_FAMILY_INTERACTIONS	0.285714	0.917075	0.0721798	0.323924	1.30698	23	PIK3R2; NCK1
REACTOME_PI3K_EVENTS_IN_ERBB2_SIGNALING	0.285714	0.917075	0.0721798	0.354728	1.34274	16	ERBB2; EGF; EGFR; BTC; HBEGF; EREG; NRG2; ERBB3
REACTOME_RIBAVIRIN_ADME	0.285714	0.917075	0.0721798	0.402852	1.4228	11	PNP; SLC29A3; NME2; SLC29A1; NME1; ADA
WP_CONTROL_OF_IMMUNE_TOLERANCE_BY_VASOACTIVE_INTESTINAL_PEPTIDE	0.285714	0.917075	0.0721798	0.38359	1.3877	13	CD86; CD80; IL12A; IL4; IL10; FAS; CD28; IFNG; VIP
WP_KIT_RECEPTOR_SIGNALING_PATHWAY	0.285714	0.917075	0.0721798	0.274809	1.23304	53	PIK3R2; MAPK14; LYN; BTK; SOCS6; STAT1; INPP5D; VAV1; RPS6KA3; GRB10; STAT3; JAK2; MITF; RPS6KA1
WP_MAPK_AND_NFKB_SIGNALING_PATHWAYS_INHIBITED_BY_YERSINIA_YOPJ	0.285714	0.917075	0.0721798	0.384904	1.37592	12	IKBKB; MAP3K1; IKBKG
WP_LEUKOCYTE_INTRINSIC_HIPPO_PATHWAY_FUNCTIONS	0.286713	0.917075	0.0720033	0.299285	1.28067	34	MAPK14; MOB1A; KNSTRN; ITGAL; YWHAQ; RAP1A; LATS2; FOXP3
WP_MBDNF_AND_PROBDNF_REGULATION_OF_GABA_NEUROTRANSMISSION	0.286713	0.917075	0.0720033	0.292792	1.26779	38	PIK3R2; GABRQ; PIK3R3; NGFR; PIK3CG; GABRA2; GABRB1
BIOCARTA_ACH_PATHWAY	0.287712	0.917075	0.0718276	0.374712	1.37995	14	RAPSN; PIK3CG; TERT; YWHAH; PTK2B; MUSK
KEGG_MEDICUS_REFERENCE_IGF_IGF1R_RAS_ERK_SIGNALING_PATHWAY	0.287712	0.917075	0.0718276	0.35281	1.33548	16	IGF2; NRAS
KEGG_RIBOFLAVIN_METABOLISM	0.287712	0.917075	0.0718276	0.352939	1.33596	16	RFK; MTMR6; ENPP1
REACTOME_INTRINSIC_PATHWAY_FOR_APOPTOSIS	0.287712	0.917075	0.0718276	0.271124	1.22016	55	TP63; DIABLO; APIP; CYCS; CASP8; TP53; YWHAQ; TFDP1; YWHAH; YWHAZ; AKT2; C1QBP; TP73; CARD8; GSDME; CASP7; STAT3
KEGG_COLORECTAL_CANCER	0.288711	0.917075	0.0716527	0.267876	1.22393	62	PIK3R2; MLH1; TGFBR1; CYCS; PIK3R3; PIK3CG; TP53; LEF1; AKT2; BIRC5; PIK3R5; TGFB2; AXIN2; CTNNB1
KEGG_MEDICUS_REFERENCE_CHOLESTEROL_BIOSYNTHESIS	0.288711	0.917075	0.0716527	0.380034	1.37484	13	MSMO1; HSD17B7; EBP; SC5D; CYP51A1; DHCR7; FDFT1
REACTOME_CLEC7A_INFLAMMASOME_PATHWAY	0.288711	0.917075	0.0716527	0.473791	1.45353	6	CASP8; IL1B; MALT1
REACTOME_DISSOLUTION_OF_FIBRIN_CLOT	0.288711	0.917075	0.0716527	0.380949	1.37815	13	PLAT; HRG; SERPINB8; ANXA2; SERPINE1; SERPINF2
REACTOME_HEDGEHOG_OFF_STATE	0.288711	0.917075	0.0716527	0.243419	1.16477	113	PSMD7; PSMD12; TUBB3; ADCY10; PSMD10; PSMC1; CUL1; PSMA6; PSME3; TUBA1B; TUBA1C; PSMD11; PSMD9; IFT57; ADCY3; PRKAR2B; PSMC2; PSMD6; PSMD14; TUBB1
WP_EXRNA_MECHANISM_OF_ACTION_AND_BIOGENESIS	0.288711	0.917075	0.0716527	0.472539	1.44969	6	ERI1; DGCR8; AGO2
WP_SMALL_CELL_LUNG_CANCER	0.288711	0.917075	0.0716527	0.254756	1.19873	96	PIK3R2; LAMB4; RB1; E2F3; CCNE2; CYCS; PIK3R3; IKBKB; CASP8; TRAF4; CCNE1; BIRC2; RARB; TP53; BIRC7; CKS2; IKBKG; COL4A1; ITGA2; CDK2; AKT2
REACTOME_DEFECTIVE_CFTR_CAUSES_CYSTIC_FIBROSIS	0.28971	0.917075	0.0714786	0.269555	1.23156	61	PSMD7; PSMD12; PSMD10; PSMC1; PSMA6; PSME3; PSMD11; PSMD9; DERL2; DERL3; ERLEC1; PSMC2; PSMD6; PSMD14
BIOCARTA_SLRP_PATHWAY	0.290709	0.917075	0.0713053	0.47134	1.44602	6	KERA; LUM; FMOD; DCN
KEGG_MEDICUS_PATHOGEN_KSHV_VGPCR_TO_GNB_G_PI3K_JNK_SIGNALING_PATHWAY	0.290709	0.917075	0.0713053	0.310022	1.29901	29	GNB4; GNG10; PIK3CG; GNGT2; CXCL8; PIK3R5; GNG2; GNG12; IL6; GNG8; PIK3R6
PID_AURORA_A_PATHWAY	0.290709	0.917075	0.0713053	0.305867	1.29038	31	TDRD7; TP53; NDEL1; BRCA1; DLGAP5; BIRC5; CENPA; PRKACA; PPP2R5D; AURKB; MDM2; AURKA; TPX2; PAK1; RAN
REACTOME_BICARBONATE_TRANSPORTERS	0.290709	0.917075	0.0713053	0.411947	1.42067	10	SLC4A9; SLC4A7; SLC4A3; SLC4A10
REACTOME_GRB2_EVENTS_IN_ERBB2_SIGNALING	0.290709	0.917075	0.0713053	0.350738	1.32763	16	ERBB2; NRAS; EGF; EGFR; BTC; HBEGF; EREG; NRG2
REACTOME_POU5F1_OCT4_SOX2_NANOG_REPRESS_GENES_RELATED_TO_DIFFERENTIATION	0.290709	0.917075	0.0713053	0.411298	1.41843	10	GATA6; HHEX; NANOG; DKK1
REACTOME_TETRAHYDROBIOPTERIN_BH4_SYNTHESIS_RECYCLING_SALVAGE_AND_REGULATION	0.290709	0.917075	0.0713053	0.412201	1.42155	10	DHFR; GCH1; NOS3
REACTOME_TRANSCRIPTIONAL_REGULATION_OF_TESTIS_DIFFERENTIATION	0.290709	0.917075	0.0713053	0.377349	1.36513	13	WNT4; WT1; GATA4; DHH; DMRT1
WP_PRO_SURVIVAL_SIGNALING_OF_NEUROPROTECTIN_D1	0.290709	0.917075	0.0713053	0.359433	1.3465	15	CYCS; CASP8; RIPK3; RIPK1; FADD; BIRC3; CASP7
REACTOME_REGULATION_OF_GENE_EXPRESSION_IN_EARLY_PANCREATIC_PRECURSOR_CELLS	0.291708	0.9187	0.0711327	0.438824	1.43259	8	ONECUT1; PDX1; FGF10
WP_TCA_CYCLE_IN_SENESCENCE	0.291708	0.9187	0.0711327	0.40847	1.40868	10	PDK1; ME2; TP53
KEGG_MEDICUS_PATHOGEN_HCMV_UL33_TO_GNB_G_RHO_SIGNALING_PATHWAY	0.292707	0.919556	0.0709609	0.300473	1.27756	33	MAPK13; MAPK14; GNB4; ATF6B; GNG10; GNGT2; CREB3L2; GNG2; GNG12; ATF4; GNG8
REACTOME_PHYSIOLOGICAL_FACTORS	0.292707	0.919556	0.0709609	0.370153	1.36316	14	TBX5; GATA4; NPR2; CORIN; NKX2-5; NPR1; WWTR1; KAT2B; HIPK2
WP_SULFATASE_AND_AROMATASE_PATHWAY	0.292707	0.919556	0.0709609	0.370416	1.36413	14	SLCO4A1; CYP19A1; HSD3B1; SLCO2B1
REACTOME_PROSTACYCLIN_SIGNALLING_THROUGH_PROSTACYCLIN_RECEPTOR	0.294705	0.920589	0.0706196	0.34436	1.34208	19	GNB4; GNG10; GNGT2; GNG2; GNG12; GNG8
REACTOME_TFAP2_AP_2_FAMILY_REGULATES_TRANSCRIPTION_OF_CELL_CYCLE_FACTORS	0.294705	0.920589	0.0706196	0.474975	1.41038	5	TFAP2C; TFAP2A; CDKN1A
KEGG_MEDICUS_ENV_FACTOR_NNK_NNN_TO_PI3K_SIGNALING_PATHWAY_N01350	0.295704	0.920589	0.0704501	0.381256	1.36288	12	CHRNA9; AKT2; ESR2; ESR1; CCND3
KEGG_MEDICUS_VARIANT_MUTATION_ACTIVATED_PI3K_TO_PI3K_SIGNALING_PATHWAY	0.295704	0.920589	0.0704501	0.449804	1.41928	7	AKT2; RPS6KB2; RPS6KB1
REACTOME_CELLULAR_RESPONSE_TO_HYPOXIA	0.295704	0.920589	0.0704501	0.259144	1.20038	75	PSMD7; PSMD12; PSMD10; EGLN2; PSMC1; PSMA6; PSME3; PSMD11; PSMD9; LIMD1; VHL; PSMC2; PSMD6; PSMD14
REACTOME_COPI_MEDIATED_ANTEROGRADE_TRANSPORT	0.295704	0.920589	0.0704501	0.248563	1.17507	101	TUBB3; ARF4; TUBB8; TMED2; TUBA1B; RAB1A; TMED7; NAPA; CD55; TUBA1C; BET1; COPB1; USO1; GOSR2; TUBA4B; GORASP1; TUBAL3; TUBB1; CAPZA1; COG6; COPG2; RAB1B; KDELR3; DYNC1LI1; COPB2; GOLGA2; COPG1; TUBB4A; CD59; SPTBN5; TMED10
REACTOME_DEGRADATION_OF_DVL	0.295704	0.920589	0.0704501	0.26717	1.21055	57	PSMD7; PSMD12; PSMD10; PSMC1; PSMA6; PSME3; PSMD11; DACT1; PSMD9; PSMC2; PSMD6; PSMD14
REACTOME_INTERLEUKIN_20_FAMILY_SIGNALING	0.295704	0.920589	0.0704501	0.315	1.2943	26	IFNLR1; IL20RA; STAT2; STAT1; SOCS3; IFNL3; STAT4; STAT3; IL26; JAK2
REACTOME_LOSS_OF_FUNCTION_OF_MECP2_IN_RETT_SYNDROME	0.295704	0.920589	0.0704501	0.371196	1.34287	13	GPS2; HDAC1; PRKACA
REACTOME_SYNTHESIS_OF_GDP_MANNOSE	0.295704	0.920589	0.0704501	0.471738	1.40077	5	PMM2; GMPPB
WP_PURINE_METABOLISM	0.295704	0.920589	0.0704501	0.37137	1.3435	13	PNP; ADSS2; HPRT1; ADSL; DGUOK
BIOCARTA_PROTEASOME_PATHWAY	0.296703	0.922186	0.0702813	0.34028	1.32618	19	UBE2A; PSMA6
REACTOME_ELECTRIC_TRANSMISSION_ACROSS_GAP_JUNCTIONS	0.296703	0.922186	0.0702813	0.470481	1.39704	5	PANX1; GJD2; GJC1
BIOCARTA_IL17_PATHWAY	0.298701	0.924908	0.0699459	0.35433	1.32738	15	CD3G; CD4; CXCL8; CSF3; CD58; CD8A; IL6
REACTOME_COBALAMIN_CBL_METABOLISM	0.298701	0.924908	0.0699459	0.446521	1.40892	7	MMADHC; MMACHC; MTRR
WP_EICOSANOID_SYNTHESIS	0.298701	0.924908	0.0699459	0.319612	1.28958	23	ALOX15; GGT1; PLA2G4A; PTGIS; ALOX5AP; ALOX12; ALOX5; PTGS1
WP_INTEGRIN_MEDIATED_CELL_ADHESION	0.298701	0.924908	0.0699459	0.248399	1.1724	100	CAV3; PIK3R2; RAP1B; ITGAD; RHO; ITGB5; ITGA10; ITGAL; CAPN6; ITGB7; RAP1A; RAPGEF1; ITGA11; ITGAX; ITGA2; ITGAM; AKT2; CAPN5; ITGB3; ITGA6; ITGB8; ILK; PAK6; SHC3; CAPN3; ITGA5; ITGA1
REACTOME_SIGNALING_BY_ALK	0.2997	0.924908	0.0697793	0.314138	1.29677	27	PIK3R2; HDAC1; STAT3; CD274; IRS1; ALK; MDK; SHC1; PTPRZ1; PRDM1; FRS2; PTPN6; PTN; MYCN
REACTOME_SUMO_IS_TRANSFERRED_FROM_E1_TO_E2_UBE2I_UBC9	0.2997	0.924908	0.0697793	0.444324	1.40199	7	RWDD3; SUMO3; UBA2; SUMO2; UBE2I
BIOCARTA_D4GDI_PATHWAY	0.300699	0.924908	0.0696133	0.37463	1.33919	12	CASP8; CASP10; ARHGDIB; CASP1; APAF1; CASP3; GZMB
KEGG_MEDICUS_REFERENCE_OKAZAKI_FRAGMENT_MATURATION	0.300699	0.924908	0.0696133	0.390766	1.38011	11	RNASEH2A; POLD3; RNASEH2B; LIG1; DNA2; PCNA
REACTOME_REGULATION_OF_MRNA_STABILITY_BY_PROTEINS_THAT_BIND_AU_RICH_ELEMENTS	0.300699	0.924908	0.0696133	0.252458	1.18289	87	PSMD7; PSMD12; TNFSF13; PSMD10; PSMC1; PSMA6; MAPK14; PSME3; ELAVL1; PSMD11; PSMD9; EXOSC2; EXOSC3; PSMC2; PSMD6; YWHAZ; EXOSC8; PSMD14
PID_BCR_5PATHWAY	0.301698	0.924908	0.0694481	0.264623	1.20807	63	ELK1; MAPK14; LYN; IKBKB; BTK; MAP3K1; DAPP1; PTPRC; IKBKG; BCL2A1; SYK; BLNK
REACTOME_AMINO_ACID_TRANSPORT_ACROSS_THE_PLASMA_MEMBRANE	0.301698	0.924908	0.0694481	0.298983	1.27123	33	SLC6A6; SLC16A10; SLC36A4; SLC7A9; SLC7A7; SLC6A14; SLC7A6; SLC6A20; SLC38A4
REACTOME_NEUROFASCIN_INTERACTIONS	0.301698	0.924908	0.0694481	0.441516	1.39313	7	SDCBP; NFASC; NRCAM; CNTN1
WP_KININ_KALLIKREIN_PATHWAY	0.301698	0.924908	0.0694481	0.441667	1.3936	7	KLKB1; KNG1; F12; BDKRB2
WP_PANCREATIC_ADENOCARCINOMA_PATHWAY	0.301698	0.924908	0.0694481	0.251629	1.17979	88	PIK3R2; TGFBR1; RB1; E2F3; PIK3R3; IKBKB; RIPK4; RALA; TP53; TGFA; ERBB2; IKBKG; PLD1; STAT1; BRCA2; AKT2; EGF; TGFB2; RAD51; PAK6; STAT3; E2F2; PRKCD; VEGFA; PAK1; DUSP6; CDKN1A; EGFR; CDC42; TGFBR2
KEGG_PRIMARY_IMMUNODEFICIENCY	0.302697	0.924908	0.0692836	0.294526	1.26605	35	UNG; RAG1; BTK; PTPRC; AIRE; IKBKG; ICOS; CIITA; BLNK; CD4; TAP1; TAP2; CD8B; CD8A; CD40
REACTOME_AMPK_INHIBITS_CHREBP_TRANSCRIPTIONAL_ACTIVATION_ACTIVITY	0.302697	0.924908	0.0692836	0.428767	1.39976	8	ADIPOQ; ADIPOR1; MLXIPL
REACTOME_CYTOPROTECTION_BY_HMOX1	0.302697	0.924908	0.0692836	0.265369	1.21244	61	COX18; CARM1; COX11; CYCS; COX16; ABCC1; MAFK; FABP1
REACTOME_DUAL_INCISION_IN_GG_NER	0.302697	0.924908	0.0692836	0.28292	1.23814	41	RFC5; GTF2H4; GTF2H2; RFC3; POLE3; GTF2H1; GTF2H3; POLD3
REACTOME_LOSS_OF_FUNCTION_OF_SMAD2_3_IN_CANCER	0.302697	0.924908	0.0692836	0.440461	1.3898	7	TGFBR1; TGFBR2
WP_10Q22Q23_COPY_NUMBER_VARIATION	0.302697	0.924908	0.0692836	0.264468	1.20836	62	DYDC2; DNAJB13; RSPH4A; NME5; IQUB; CEBPA; MAT1A; SHLD3; LRIT1; ROPN1L; PPARG; SHLD1; RSPH14
WP_CKAP4_SIGNALING_PATHWAY_MAP	0.302697	0.924908	0.0692836	0.240893	1.15364	109	TNFRSF10B; PFDN5; IL6R; TGFBR1; FBXO3; TNFRSF10A; MAPK14; CASP5; GOLPH3; CASP8; NGFR; CCNE1; TP53; LEF1; TWIST1; CCNB1; BRCA1; STAT1; BIRC5; MIF; CCNB2; PTK2B; CASP4; FAS; TGFB2; CHEK2; MMP9; SERPINE1; MDM2; NANOG; CTNNB1; ITGA5; CDK1; CD74; DUSP6; CASP1
BIOCARTA_VOBESITY_PATHWAY	0.304695	0.928025	0.0689567	0.427432	1.3954	8	ADIPOQ; PPARG; HSD11B1
REACTOME_MITOCHONDRIAL_RNA_DEGRADATION	0.304695	0.928025	0.0689567	0.397095	1.36945	10	PNPT1; FASTKD2; GRSF1
REACTOME_SYNTHESIS_OF_VERY_LONG_CHAIN_FATTY_ACYL_COAS	0.304695	0.928025	0.0689567	0.319396	1.28477	24	ACSL1; ELOVL6; ACSBG2; HACD4; ACSL5; HSD17B12; HACD1; TECRL
WP_8P23_1_COPY_NUMBER_VARIATION_SYNDROME	0.304695	0.928025	0.0689567	0.266544	1.1971	54	TBX5; PDX1; XKR6; TLR2; GATA4; FCGR2A; CGAS; MTMR6; CSTA; MEPE; MTMR8; TERT
REACTOME_DISEASES_OF_IMMUNE_SYSTEM	0.305694	0.928831	0.0687943	0.299288	1.26262	31	FGB; FGA; NFKBIA; NFKB2; RELA; FGG; TICAM1
REACTOME_SYNTHESIS_OF_5_EICOSATETRAENOIC_ACIDS	0.305694	0.928831	0.0687943	0.415557	1.39797	9	GPX2; ALOX5AP; ALOX5; GPX1
WP_ESTROGEN_SIGNALING_PATHWAY	0.305694	0.928831	0.0687943	0.317882	1.2826	23	ELK1; MAPK14; IKBKB; IKBKG
KEGG_MEDICUS_REFERENCE_HEPARAN_SULFATE_BIOSYNTHESIS	0.306693	0.931121	0.0686326	0.387704	1.3693	11	GLCE; EXTL2; NDST2
REACTOME_P75NTR_RECRUITS_SIGNALLING_COMPLEXES	0.307692	0.931227	0.0684715	0.365977	1.32398	13	IKBKB; NGFR; MYD88
REACTOME_RAB_REGULATION_OF_TRAFFICKING	0.307692	0.931227	0.0684715	0.237354	1.14761	122	RAB7A; RAB33B; MAP1LC3B; GGA2; TRAPPC2; TRAPPC13; RAB11A; CCZ1B; RAB1A; GGA3; CCZ1; RAB9A; RABGEF1; DENND3; RAB7B; DENND2D; DENND1B; RAB8A; RAB8B; RAB27A; ANKRD27; AKT2
KEGG_MEDICUS_REFERENCE_EARLY_ENDOSOMAL_FUSION	0.308691	0.931227	0.0683111	0.422312	1.37868	8	RABGEF1; EEA1; RAB5A; RABEP1
KEGG_MEDICUS_REFERENCE_VALINE_DEGRADATION	0.308691	0.931227	0.0683111	0.423048	1.38109	8	ACAD8; HIBADH; ACADM
REACTOME_DNA_REPLICATION_INITIATION	0.308691	0.931227	0.0683111	0.423789	1.38351	8	POLE3; PRIM1; PRIM2; POLE2; POLE
REACTOME_METABOLISM_OF_CARBOHYDRATES	0.308691	0.931227	0.0683111	0.216729	1.09398	297	BPGM; SLC35B3; CHST5; PHKA2; GOT2; NUP42; CHSY3; ENO4; SLC35B2; SLC26A2; KERA; HAS3; GLCE; PGM2; ST6GALNAC6; SLC37A1; GYG1; ADPGK; B4GALT4; HMMR; GAPDHS; GLB1L; HYAL3; NUP88; HKDC1; RPEL1; MAN2C1; PRPS2; GLB1L3; POM121; NUP210; SLC25A13; XYLB; RPE; CEMIP; HAS2; B3GNT7; PPP2R1B; NUP35; MAN2B2; PGP; RHCE; B4GALT5; PPP2CA; ABCC5; NUP37; NDST2; FBP1; POM121C; SLC37A2; B3GALT1; DSEL; ALDH1A1; PGK1; CH…
REACTOME_PLATELET_HOMEOSTASIS	0.308691	0.931227	0.0683111	0.251786	1.17839	86	GUCY1B1; PAFAH2; ITPR3; MAPK14; GNB4; TRPC6; GNG10; PLA2G4A; PPP2R1B; PPP2CA; P2RX4; KCNMB3; GNGT2; NOS3; KCNMB1
WP_TRYPTOPHAN_METABOLISM	0.308691	0.931227	0.0683111	0.296158	1.25921	33	GOT2; CAT; KMO; AFMID; AANAT; DLD; HADH; STAT1; AOX1; ASMT; IL4I1; AHR; KYNU; ACMSD; KYAT3
KEGG_MEDICUS_REFERENCE_BLOOD_GROUP_H_O_ANTIGEN_TYPE_2_BIOSYNTHESIS	0.30969	0.932018	0.0681513	0.435955	1.37558	7	B3GNT5; B4GALT4; ABO
REACTOME_PCNA_DEPENDENT_LONG_PATCH_BASE_EXCISION_REPAIR	0.30969	0.932018	0.0681513	0.326066	1.29609	21	RFC5; RFC3; POLE3; POLD3; LIG1; RFC4
WP_HEAD_AND_NECK_SQUAMOUS_CELL_CARCINOMA	0.30969	0.932018	0.0681513	0.259262	1.19826	73	TP63; PIK3R2; RB1; EIF4E; PRKAA1; CASP8; BIRC2; PIK3CG; TP53; ERBB2; TERT; FADD; NRAS; AKT2
KEGG_COMPLEMENT_AND_COAGULATION_CASCADES	0.310689	0.933544	0.0679923	0.261141	1.19963	69	CPB2; CD46; SERPIND1; F13B; CFB; KLKB1; PROC; C3AR1; CD55; C3; PLAT; C7; MASP2; PROS1; KNG1; F13A1; C4BPA; C5AR1; C1S; C1QC; SERPINE1; CD59; CR1; C4A; CFD; C6; SERPINF2; THBD; SERPINA5
REACTOME_TELOMERE_EXTENSION_BY_TELOMERASE	0.310689	0.933544	0.0679923	0.316931	1.27876	23	CCNA1; PIF1; SHQ1; CCNA2; RTEL1; TERT; CDK2; RUVBL1
REACTOME_FLT3_SIGNALING_THROUGH_SRC_FAMILY_KINASES	0.311688	0.933634	0.0678338	0.454648	1.39481	6	SYK; HCK; FLT3
REACTOME_MRNA_DECAY_BY_5_TO_3_EXORIBONUCLEASE	0.311688	0.933634	0.0678338	0.348374	1.30507	15	LSM5; DCP2; DCP1A; EDC4; LSM1; LSM2; LSM7
KEGG_MEDICUS_REFERENCE_AUTOPHAGY_VESICLE_NUCLEATION_ELONGATION_MATURATION_SEQUESTOSOME_1_LIKE_RECEPTOR	0.312687	0.933634	0.067676	0.355394	1.30881	14	MAP1LC3B; MAP1LC3C
KEGG_MEDICUS_REFERENCE_TGF_BETA_SIGNALING_PATHWAY	0.312687	0.933634	0.067676	0.416249	1.35889	8	TGFBR1; TGFB2; TGFBR2
REACTOME_ARMS_MEDIATED_ACTIVATION	0.312687	0.933634	0.067676	0.434669	1.37152	7	RAP1A; NGF; CRK; YWHAB
REACTOME_LTC4_CYSLTR_MEDIATED_IL4_PRODUCTION	0.312687	0.933634	0.067676	0.434554	1.37116	7	GGT1; CYSLTR2; DPEP3; CYSLTR1
REACTOME_PEPTIDE_HORMONE_BIOSYNTHESIS	0.312687	0.933634	0.067676	0.356609	1.31328	14	PCSK1; CGA; POMC; INHBB; INHA; TSHB
REACTOME_TRAFFICKING_OF_MYRISTOYLATED_PROTEINS_TO_THE_CILIUM	0.312687	0.933634	0.067676	0.458179	1.36051	5	NPHP3; RP2; UNC119B
KEGG_MEDICUS_PATHOGEN_HIV_GP120_TO_CXCR4_GNAI_PI3K_BAD_SIGNALING_PATHWAY	0.314685	0.936065	0.0673624	0.368645	1.3178	12	AKT2; CCR5; BAD
KEGG_MEDICUS_REFERENCE_TLR5_NFKB_SIGNALING_PATHWAY	0.314685	0.936065	0.0673624	0.339985	1.29832	17	IRAK4; IKBKB; IKBKG; IL12A; MYD88; TLR5; IL12B; IL6
PID_CXCR4_PATHWAY	0.314685	0.936065	0.0673624	0.245916	1.16068	100	PIK3R2; ARR3; RAP1B; PIK3R3; LYN; ITGA10; PIK3CG; PTPRC; ITGA11; STAT2; SSH1; ITGA2; STAT1; HLA-DRA; VAV1; RGS1; CD3G; HCK; FGR; HGS; CD4; ITGA6; PTK2B; PIK3R5; GNG2; MMP9; STAT3; DNM1; ARRB2; ITGA5; ITGA1; LIMK1; PAK1; JAK2; PIK3R6; CDC42; ITGB1; ITGA4; PLCB2; MAPKAP1
KEGG_MEDICUS_REFERENCE_EP_NE_ADRB_PI3K_SIGNALING_PATHWAY	0.315684	0.936065	0.0672065	0.386654	1.33344	10	AKT2; ADRB2; AKT3; PIK3CA; GNAI1; PIK3CB; AKT1; PIK3CD; GNAI2; GNAI3
PID_IL4_2PATHWAY	0.315684	0.936065	0.0672065	0.261424	1.19442	61	ALOX15; MAPK14; IL13RA1; ARG1; MYBL1; MYB; STAT6; THY1; SOCS3; IL13RA2; ITGB3; IL4; IL10; IL4R; SPI1; IRS1; JAK2; SOCS5; PARP14
REACTOME_INTERLEUKIN_27_SIGNALING	0.315684	0.936065	0.0672065	0.38082	1.34498	11	STAT1; CANX; EBI3; STAT3; JAK2
REACTOME_HUR_ELAVL1_BINDS_AND_STABILIZES_MRNA	0.316683	0.936065	0.0670513	0.410767	1.34099	8	ANP32A
REACTOME_JNK_C_JUN_KINASES_PHOSPHORYLATION_AND_ACTIVATION_MEDIATED_BY_ACTIVATED_HUMAN_TAK1	0.316683	0.936065	0.0670513	0.3228	1.2893	22	UBE2N; IRAK2; IKBKG; NOD2; NOD1; UBE2V1
WP_TROP2_REGULATORY_SIGNALING	0.316683	0.936065	0.0670513	0.276018	1.21999	45	IGF2; RB1; CCNE1; ABCC1; PSEN2; STAT1; CDK2; CLDN1; CHEK1; CTNNB1; ITGA5; PRKCD; JAK2; EGFR; ITGB1; CLDN7; PECAM1; BAX; MDK; IGF1
KEGG_CHRONIC_MYELOID_LEUKEMIA	0.317682	0.936065	0.0668966	0.257389	1.1896	73	PIK3R2; TGFBR1; RB1; E2F3; PIK3R3; IKBKB; SHC4; PIK3CG; TP53; IKBKG; HDAC1; NRAS; RUNX1; AKT2
KEGG_MEDICUS_REFERENCE_HEPARAN_SULFATE_DEGRADATION	0.317682	0.936065	0.0668966	0.42997	1.35669	7	GNS; HGSNAT; IDUA; IDS; NAGLU
KEGG_MEDICUS_VARIANT_MUTATION_INACTIVATED_PRKN_TO_INTRINSIC_APOPTOTIC_PATHWAY	0.317682	0.936065	0.0668966	0.449192	1.37807	6	CYCS; BAX; APAF1; CASP3
REACTOME_REGULATION_OF_NPAS4_MRNA_TRANSLATION	0.317682	0.936065	0.0668966	0.404416	1.36049	9	NPAS4; MOV10; AGO4; TNRC6B
REACTOME_VITAMIN_C_ASCORBATE_METABOLISM	0.317682	0.936065	0.0668966	0.40871	1.33428	8	SLC23A1; SLC2A3
BIOCARTA_IL5_PATHWAY	0.318681	0.936065	0.0667426	0.377275	1.33246	11	IL5RA; IL1B; HLA-DRA; CCR3; CD4; IL4; IL6; HLA-DRB5
KEGG_ECM_RECEPTOR_INTERACTION	0.318681	0.936065	0.0667426	0.249948	1.16815	84	GP5; CD47; LAMB4; GP6; HMMR; COL2A1; ITGB5; ITGA10; TNC; ITGB7; COL4A1; ITGA11; ITGA2; CD36; HSPG2; SPP1; ITGB3; IBSP; ITGA6; ITGB8; THBS1; SDC2; TNN; ITGA5; ITGA1; LAMB1
KEGG_MEDICUS_PATHOGEN_SHIGELLA_OSPF_TO_TLR2_4_MAPK_SIGNALING_PATHWAY	0.318681	0.936065	0.0667426	0.445631	1.36714	6	MAPK13; MAPK14
KEGG_MEDICUS_REFERENCE_DNA_END_RESECTION_AND_RPA_LOADING	0.318681	0.936065	0.0667426	0.332119	1.2859	18	UIMC1; RPA4; BRCA1; RBBP8; BARD1; BRCC3; ABRAXAS1; DNA2
KEGG_MEDICUS_REFERENCE_N_GLYCAN_PRECURSOR_BIOSYNTHESIS_GLC_6P_TO_MAN_P_DOL	0.318681	0.936065	0.0667426	0.403126	1.35615	9	PMM2; DPM1; DPM2; GMPPB; DPM3
REACTOME_CHEMOKINE_RECEPTORS_BIND_CHEMOKINES	0.318681	0.936065	0.0667426	0.26046	1.18015	57	ACKR4; CXCL5; CXCR2; ACKR3; CCR9; CX3CR1; CXCL6; CCL28; CXCL10; CCRL2; CXCL16; ACKR2; CCR1; CCR3; CCR4; CCR5; CXCL8; CCL20
REACTOME_REGULATION_OF_CDH11_MRNA_TRANSLATION_BY_MICRORNAS	0.318681	0.936065	0.0667426	0.402286	1.35333	9	MOV10; AGO4; TNRC6B; CDH11; AGO2; TNRC6A; AGO3; TNRC6C; AGO1
PID_P53_REGULATION_PATHWAY	0.31968	0.936824	0.0665892	0.261667	1.18584	59	TP53AIP1; RCHY1; MAPK14; SKP2; PPM1D; MDM4; TP53; CCNA2; PPP2CA; SMYD2; TTC5; PIN1; CDK2; CHEK1; CSNK1G3; CSNK1A1; CSNK1G1; KAT5; CHEK2; KMT5A; MDM2; PRKCD; CCNG1
REACTOME_TRANSPORT_OF_ORGANIC_ANIONS	0.31968	0.936824	0.0665892	0.376809	1.33082	11	SLCO4A1; AVP; SLCO2B1; SLCO2A1
WP_PATHWAYS_OF_NUCLEIC_ACID_METABOLISM_AND_INNATE_IMMUNE_SENSING	0.31968	0.936824	0.0665892	0.338686	1.28201	16	CGAS; IFNB1; RNASEH2A; SAMHD1; RNASEH2B; RIGI; OAS1; IFIH1
KEGG_MEDICUS_REFERENCE_REGULATION_OF_FIBRINOLYTIC_SYSTEM_C1INH	0.320679	0.937579	0.0664364	0.443325	1.36007	6	MASP2; C1S; SERPING1
WP_LEPTIN_INSULIN_SIGNALING_OVERLAP	0.320679	0.937579	0.0664364	0.3352	1.28004	17	PIK3R3; PIK3CG; SOCS3; STAT3; IRS1; LEP; JAK2
WP_NON_SMALL_CELL_LUNG_CANCER	0.320679	0.937579	0.0664364	0.256528	1.18479	72	PIK3R2; PDK1; RB1; E2F3; CYCS; PIK3R3; CASP8; RARB; TP53; TGFA; ERBB2; NRAS; AKT2
REACTOME_DEGRADATION_OF_AXIN	0.321678	0.937765	0.0662842	0.261856	1.17846	55	PSMD7; PSMD12; PSMD10; PSMC1; PSMA6; PSME3; PSMD11; PSMD9; PSMC2; PSMD6; PSMD14
REACTOME_GRB7_EVENTS_IN_ERBB2_SIGNALING	0.322677	0.937765	0.0661326	0.445661	1.32334	5	ERBB2; NRG2; ERBB3
REACTOME_MAPK1_ERK2_ACTIVATION	0.322677	0.937765	0.0661326	0.398587	1.34089	9	IL6R; IL6; JAK2
REACTOME_REVERSIBLE_HYDRATION_OF_CARBON_DIOXIDE	0.322677	0.937765	0.0661326	0.363947	1.30101	12	CA5B; CA13; CA3; CA2
WP_KYNURENINE_PATHWAY_AND_LINKS_TO_CELL_SENESCENCE	0.322677	0.937765	0.0661326	0.313975	1.26683	23	KMO; AFMID; TP53; IFNB1; KLF5; EIF2AK1; AHR; IFNG; KYNU; ACMSD; CDKN1A
BIOCARTA_CDC25_PATHWAY	0.323676	0.937765	0.0659816	0.394298	1.32646	9	YWHAH; CHEK1; CDC25C; WEE1; CDK1; CDC25A
KEGG_MEDICUS_REFERENCE_ITGA_B_TALIN_VINCULIN_SIGNALING_PATHWAY	0.323676	0.937765	0.0659816	0.294334	1.23943	30	ITGB5; ITGA10; ITGB7; ITGA11; ITGA2; ITGB3; ITGB8; ILK; ITGA5; ITGA1; ITGB1; ITGA4; ACTN4; ITGA8; ACTN1; ITGAV; FN1
PID_P38_ALPHA_BETA_PATHWAY	0.323676	0.937765	0.0659816	0.294203	1.23888	30	MAP3K12; MAPK14; LYN; RALA; RIPK1; HCK; FGR
REACTOME_FCERI_MEDIATED_MAPK_ACTIVATION	0.323676	0.937765	0.0659816	0.292533	1.23495	32	LYN; MAP3K1; FCER1G; LCP2; SYK; NRAS; LAT; VAV1
KEGG_BASE_EXCISION_REPAIR	0.324675	0.937765	0.0658312	0.292214	1.24244	33	NEIL2; POLL; XRCC1; NTHL1; POLD2; PARP2; APEX1; POLE4
REACTOME_PEXOPHAGY	0.324675	0.937765	0.0658312	0.372417	1.3153	11	MAP1LC3B; UBB
WP_OVERVIEW_OF_INTERFERONS_MEDIATED_SIGNALING_PATHWAY	0.324675	0.937765	0.0658312	0.285104	1.22782	36	IFNGR1; IFNLR1; IFNB1; STAT2; IFNAR2; STAT1; IRF9; IFNA13; IFNGR2; IFNL3; IFNE; IFNG
PID_CONE_PATHWAY	0.325674	0.937765	0.0656814	0.31349	1.26488	23	RGS9BP; GUCA1C; RGS9; GUCY2F; GUCA1A; GUCA1B; SLC24A2
REACTOME_G_BETA_GAMMA_SIGNALLING_THROUGH_CDC42	0.325674	0.937765	0.0656814	0.322743	1.26671	20	GNB4; GNG10; GNGT2; GNG2; GNG12; GNG8; PAK1; CDC42
REACTOME_NUCLEOTIDE_CATABOLISM	0.325674	0.937765	0.0656814	0.285017	1.22517	35	NT5C1B; DPYD; NUDT15; PNP; NT5C3A; ENTPD3; ENTPD8
REACTOME_THE_RETINOID_CYCLE_IN_CONES_DAYLIGHT_VISION	0.325674	0.937765	0.0656814	0.425733	1.34333	7	OPN1SW; RLBP1
REACTOME_YAP1_AND_WWTR1_TAZ_STIMULATED_GENE_EXPRESSION	0.325674	0.937765	0.0656814	0.34175	1.28025	15	TBX5; GATA4; NKX2-5; WWTR1; KAT2B; RUNX2; HIPK2
WP_CYTOSINE_METHYLATION	0.325674	0.937765	0.0656814	0.400478	1.30741	8	IDH1; TDG
WP_PATHWAYS_AFFECTED_IN_ADENOID_CYSTIC_CARCINOMA	0.325674	0.937765	0.0656814	0.256594	1.17575	65	CEBPA; MYBL1; MYB; TP53; ERBB2; CMTR2; BRCA1; SMARCE1; FGF16; CHEK1; MORF4L1; CHEK2; UHRF1; MYCBP; H1-4; INSRR
KEGG_MEDICUS_REFERENCE_CXCR_GNB_G_ERK_SIGNALING_PATHWAY	0.326673	0.937765	0.0655321	0.304977	1.25895	27	CXCR2; GNB4; GNG10; GNGT2; NRAS; CXCL8; GNG2; GNG12
REACTOME_CIRCADIAN_CLOCK	0.326673	0.937765	0.0655321	0.257089	1.1822	70	PER1; DBP; SREBF1; CRTC2; CSNK1D; KLF15; SIK1; NR1D1; MEF2D; UBC; CRTC1; F7; CSNK1E; RXRA
REACTOME_ERK_MAPK_TARGETS	0.326673	0.937765	0.0655321	0.318477	1.27204	22	ELK1; MAPK14; DUSP3; PPP2R1B; PPP2CA; RPS6KA3; PPP2R5D; DUSP6; RPS6KA1
REACTOME_SODIUM_PROTON_EXCHANGERS	0.326673	0.937765	0.0655321	0.392192	1.31937	9	SLC9A8; SLC9A3
SA_MMP_CYTOKINE_CONNECTION	0.326673	0.937765	0.0655321	0.341597	1.27968	15	TNFSF8; IL6R; SPN; IL1B; TGFB2; FCGR3A
PID_PDGFRB_PATHWAY	0.327672	0.937795	0.0653834	0.231722	1.12311	129	PIK3R2; PTPN1; ELK1; NCK1; RAP1B; PIK3R3; LYN; ACTR3; CTTN; PLA2G4A; PIK3CG; YWHAQ; SLA; PPP2CA; RAP1A; RAPGEF1; YWHAH; YWHAZ; PIN1; NRAS; STAT1; RPS6KA3; HCK; PTPN2; ITGB3; FGR; PIK3R5; GRB10; EPS8
REACTOME_VITAMIN_B2_RIBOFLAVIN_METABOLISM	0.327672	0.937795	0.0653834	0.421717	1.33065	7	RFK; SLC52A1; ENPP1
WP_INTERLEUKIN_11_SIGNALING_PATHWAY	0.327672	0.937795	0.0653834	0.274097	1.20861	44	PIK3R2; ATF1; ICAM1; IKBKB; PIAS3; ITGA2; STAT1; BIRC5; SOCS3; IBSP
WP_OMEGA_9_FATTY_ACID_SYNTHESIS	0.327672	0.937795	0.0653834	0.343567	1.26525	14	ACSL1; ELOVL6; ACOT2
REACTOME_LATE_SARS_COV_2_INFECTION_EVENTS	0.328671	0.939238	0.0652353	0.256257	1.17837	70	ST6GALNAC2; MGAT4A; GOLGA7; MAGT1; PARP9; PARP16; ZDHHC3; PARP8; ANO1; ZDHHC5; ANO8; FUT8; MGAT2; TMPRSS2; CSNK1A1; ST6GAL1; CANX; ST3GAL3; GANAB
REACTOME_P75NTR_NEGATIVELY_REGULATES_CELL_CYCLE_VIA_SC1	0.328671	0.939238	0.0652353	0.437673	1.34273	6	NGFR; HDAC1; PRDM4; NGF
KEGG_MEDICUS_ENV_FACTOR_NICOTINE_NNK_TO_PI3K_SIGNALING_PATHWAY	0.32967	0.939263	0.0650878	0.366947	1.29599	11	AKT2; ADRB2; BAD; AKT3; PIK3CA; GNAI1; PIK3CB; AKT1; PIK3CD; GNAI2; GNAI3
KEGG_MEDICUS_REFERENCE_CCR2_GNB_G_PI3K_NFKB_SIGNALING_PATHWAY	0.32967	0.939263	0.0650878	0.292409	1.2336	31	IKBKB; GNB4; GNG10; IKBKG; GNGT2; AKT2; GNG2; GNG12; GNG8
KEGG_MEDICUS_REFERENCE_P4_PR_PI3K_SIGNALING_PATHWAY	0.32967	0.939263	0.0650878	0.395339	1.29063	8	AKT2; AKT3; PIK3CA; PIK3CB; PGR; AKT1; PIK3CD
REACTOME_SIGNALING_BY_TGF_BETA_RECEPTOR_COMPLEX_IN_CANCER	0.32967	0.939263	0.0650878	0.394397	1.28755	8	TGFBR1; TGFBR2
REACTOME_DECTIN_1_MEDIATED_NONCANONICAL_NF_KB_SIGNALING	0.330669	0.939993	0.0649408	0.25647	1.17182	62	PSMD7; PSMD12; PSMD10; PSMC1; CUL1; PSMA6; PSME3; PSMD11; UBA3; PSMD9; PSMC2; PSMD6; PSMD14
REACTOME_FGFR2_ALTERNATIVE_SPLICING	0.330669	0.939993	0.0649408	0.299849	1.23778	27	ESRP1; POLR2C; ESRP2; POLR2D; HNRNPH1
REACTOME_WNT5A_DEPENDENT_INTERNALIZATION_OF_FZD2_FZD5_AND_ROR2	0.330669	0.939993	0.0649408	0.356132	1.28837	13	ROR2; WNT5A; AP2M1
WP_TRANSCRIPTION_FACTORS_REGULATE_MIRNAS_RELATED_TO_CARDIAC_HYPERTROPHY	0.331668	0.942127	0.0647943	0.393736	1.28539	8	AKT2; STAT3; MYEF2; PPP3R1; NFKB1
KEGG_MEDICUS_REFERENCE_P300_P21_CELL_CYCLE_G1_S	0.332667	0.942144	0.0646485	0.337825	1.26555	15	RB1; E2F3; TP53
REACTOME_ACETYLCHOLINE_BINDING_AND_DOWNSTREAM_EVENTS	0.332667	0.942144	0.0646485	0.341724	1.25846	14	CHRNA5; CHRNA6; CHRND; CHRNA9; CHRNB4; CHRNA1; CHRNA3
REACTOME_MHC_CLASS_II_ANTIGEN_PRESENTATION	0.332667	0.942144	0.0646485	0.23291	1.12612	122	RAB7A; TUBB3; TUBB8; CTSV; SAR1B; TUBA1B; TUBA1C; AP1S3; KIF18A; AP2M1; KIF20A; SEC24D; CTSS; AP1S2; TUBA4B; TUBAL3; CENPE; HLA-DMB; KIF15; TUBB1; HLA-DRA; RACGAP1; CAPZA1; HLA-DQB1; KIF23; ACTR1B; HLA-DPA1; CANX; KIF4A; DYNC1LI1; IFI30; CTSK; TUBB4A; DNM1; SEC24A; HLA-DQA1; CTSC
REACTOME_RUNX1_REGULATES_ESTROGEN_RECEPTOR_MEDIATED_TRANSCRIPTION	0.332667	0.942144	0.0646485	0.435917	1.33734	6	KCTD6; CBFB; RUNX1
REACTOME_METABOLISM_OF_POLYAMINES	0.333666	0.944268	0.0645031	0.257579	1.16731	59	PSMD7; PSMD12; PSMD10; PSMC1; PSMA6; PSME3; PSMD11; AMD1; PSMD9; PSMC2; PSMD6; PSMD14
BIOCARTA_EIF_PATHWAY	0.334665	0.945685	0.0643583	0.330625	1.2515	16	EIF4A1; EIF4E; EEF2K; EIF4G2; EIF5; EIF4A2
PID_PDGFRA_PATHWAY	0.334665	0.945685	0.0643583	0.316051	1.26235	22	SHB; SHF
WP_MED_AND_PSEUDOACHONDROPLASIA_GENES	0.335664	0.946394	0.0642141	0.431029	1.32235	6	MATN1; COL9A1
WP_MTHFR_DEFICIENCY	0.335664	0.946394	0.0642141	0.306813	1.23416	24	CYCS; NDUFAF7; CHPT1; DNMT3B; MARS1; ASMT; BHMT; MTHFR
WP_ROLES_OF_CERAMIDES_IN_DEVELOPMENT_OF_INSULIN_RESISTANCE	0.335664	0.946394	0.0642141	0.309277	1.24788	23	PDX1; ACSL1; PPP2CA; CPT1B; CD36
REACTOME_MIRO_GTPASE_CYCLE	0.336663	0.946406	0.0640704	0.391917	1.27946	8	MFN1; MYO19; RAP1GDS1; RHOT1
REACTOME_TNFS_BIND_THEIR_PHYSIOLOGICAL_RECEPTORS	0.336663	0.946406	0.0640704	0.293957	1.2317	29	TNFSF8; CD27; TNFSF13; TNFRSF11B; EDA2R; TNFSF14
REACTOME_RUNX1_REGULATES_TRANSCRIPTION_OF_GENES_INVOLVED_IN_BCR_SIGNALING	0.337662	0.946406	0.0639272	0.427285	1.31086	6	CBFB; RUNX1; ELF1; ELF2
WP_BONE_MORPHOGENIC_PROTEIN_SIGNALING_AND_REGULATION	0.337662	0.946406	0.0639272	0.354499	1.26723	12	TOB1; SMURF1
BIOCARTA_ATM_PATHWAY	0.338661	0.946406	0.0637845	0.316589	1.24256	20	TP53; BRCA1; TP73; CHEK1; RBBP8; RAD51; CHEK2; MDM2; CDKN1A
BIOCARTA_NKCELLS_PATHWAY	0.338661	0.946406	0.0637845	0.316636	1.24274	20	IL18; SYK; LAT; VAV1; PTK2B; KLRD1; PAK1; ITGB1; B2M; MAP2K1
KEGG_MEDICUS_VARIANT_MUTATION_CAUSED_ABERRANT_ABETA_TO_TRANSPORT_OF_CALCIUM	0.338661	0.946406	0.0637845	0.332262	1.24471	15	CYCS; VDAC1; VDAC3; SLC25A5; SLC25A31
REACTOME_DOWNREGULATION_OF_ERBB2_ERBB3_SIGNALING	0.338661	0.946406	0.0637845	0.349372	1.26391	13	RNF41; ERBB2; AKT2
REACTOME_NEGATIVE_REGULATION_OF_TCF_DEPENDENT_SIGNALING_BY_WNT_LIGAND_ANTAGONISTS	0.338661	0.946406	0.0637845	0.331605	1.24225	15	WNT4; WNT5A; SOST; KREMEN1; DKK4
WP_AUTOPHAGY_IN_PANCREATIC_DUCTAL_ADENOCARCINOMA	0.338661	0.946406	0.0637845	0.315953	1.24006	20	MAP1LC3B; TP53; VMP1; STAT3; MDM2; ATG7; MITF; AGER; NFE2L2
WP_HEREDITARY_LEIOMYOMATOSIS_AND_RENAL_CELL_CARCINOMA_PATHWAY	0.338661	0.946406	0.0637845	0.316045	1.24042	20	KEAP1; PDHA1; RPS6
WP_SPHINGOLIPID_PATHWAY	0.338661	0.946406	0.0637845	0.290017	1.22125	30	CERS2; UGCG; PLPP1; PPP2CA; CERS5; GBA2; SGMS2; SPTLC1; ASAH1
REACTOME_ACTIVATION_OF_CASPASES_THROUGH_APOPTOSOME_MEDIATED_CLEAVAGE	0.33966	0.947802	0.0636424	0.425363	1.30496	6	CYCS; CASP7; APAF1; CASP3; XIAP
REACTOME_PRESYNAPTIC_NICOTINIC_ACETYLCHOLINE_RECEPTORS	0.33966	0.947802	0.0636424	0.352729	1.2609	12	CHRNA5; CHRNA6; CHRND; CHRNB4; CHRNA1; CHRNA3
KEGG_MEDICUS_REFERENCE_TLR3_IRF3_SIGNALING_PATHWAY	0.340659	0.947802	0.0635008	0.382202	1.28576	9	IFNB1; TLR3
REACTOME_ACTIVATION_OF_NOXA_AND_TRANSLOCATION_TO_MITOCHONDRIA	0.340659	0.947802	0.0635008	0.434065	1.28891	5	TP53; TFDP1
WP_FATTY_ACID_TRANSPORTERS	0.340659	0.947802	0.0635008	0.317561	1.22954	18	ACSL1; ACSBG2; FABP3; ACSL5; FABP1; CD36; FABP5; FABP2; SLC27A4
WP_OVERVIEW_OF_NANOPARTICLE_EFFECTS	0.340659	0.947802	0.0635008	0.321963	1.25479	19	ITGAD; COL4A1; CXCL8; PTGS1; IL6; CDH3; BAX; HMOX1; FN1; CCND3
KEGG_PANTOTHENATE_AND_COA_BIOSYNTHESIS	0.341658	0.94919	0.0633597	0.328509	1.24349	16	VNN1; DPYD; VNN2; ENPP1; PANK2; DPYS; BCAT1; PPCDC; PPCS
REACTOME_ACTIVATION_OF_PPARGC1A_PGC_1ALPHA_BY_PHOSPHORYLATION	0.341658	0.94919	0.0633597	0.365834	1.26164	10	PRKAG1; MAPK14; PRKAB1
PID_IL5_PATHWAY	0.342657	0.950574	0.0632191	0.335774	1.23655	14	LYN; IL5RA; CSF2RB; SDCBP; JAK2; CISH
REACTOME_INFECTIOUS_DISEASE	0.342657	0.950574	0.0632191	0.201709	1.04629	954	RPL3; VPS18; RPL37; RPS4Y1; IMPDH2; PSMB11; SFTPD; RPL22; RPS24; ANO10; CHMP4B; FKBP4; RPS4X; RPL34; NELFB; PRKACG; SAP18; RANGAP1; RPL11; RPS12; SDC3; KEAP1; GTF2H5; DVL1; HSPA1A; PSMC5; RPL36AL; RPL23; SSRP1; GTF2F1; RPS25; ERCC2; ZCRB1; CTDP1; PSMD4; RPL6; H2AC25; ADCY8; NCKIPSD; VPS4A; PSMF1; IFNA21; ANO2; XRCC6; PSTPIP1; NFKBIA; RPL15; SH3GL1; VPS16; VCP; RPS20; EEF2; CTSG; RPS6; SNF8; HSP90…
KEGG_GLYOXYLATE_AND_DICARBOXYLATE_METABOLISM	0.344655	0.952634	0.0629395	0.327939	1.24133	16	HAO1; AFMID; PGP
REACTOME_DEGRADATION_OF_GLI1_BY_THE_PROTEASOME	0.344655	0.952634	0.0629395	0.253656	1.15264	60	PSMD7; PSMD12; PSMD10; PSMC1; CUL1; PSMA6; PSME3; PSMD11; PSMD9; PSMC2; PSMD6; PSMD14
REACTOME_INTRA_GOLGI_AND_RETROGRADE_GOLGI_TO_ER_TRAFFIC	0.344655	0.952634	0.0629395	0.219625	1.09248	202	RAB33B; RINT1; TUBB3; CYTH3; ARF4; TUBB8; TMED2; SEC22B; SCOC; ARL1; TUBA1B; STX16; RAB1A; TMED7; BICD1; NAPA; TUBA1C; COPB1; PLA2G4A; MAN1A1; RAB9A; KIF18B; KIF18A; GOSR2; KIF20A; RAB43; TUBA4B; TUBAL3; CENPE; KIF15; TUBB1; RACGAP1; CAPZA1; COG6; COPG2; KIF23; MAN1C1; RAB1B; KIF4A; KDELR3; M6PR; DYNC1LI1; ARFIP2; COPB2; RAB9B; RAB36; COPG1; BICD2; TUBB4A; SNAP29; STX18; RAB39A; STX10
REACTOME_SIGNALING_BY_PDGF	0.344655	0.952634	0.0629395	0.253071	1.14617	58	PIK3R2; NCK1; COL2A1; STAT6; COL4A1; PLAT; RAPGEF1; NRAS; STAT1; SPP1; COL9A1; THBS1; STAT3
REACTOME_TRANSLATION_OF_SARS_COV_1_STRUCTURAL_PROTEINS	0.344655	0.952634	0.0629395	0.290211	1.216	29	ST6GALNAC2; PARP9; PARP16; PARP8; ST6GAL1; CANX; ST3GAL3; GANAB; PARP4
BIOCARTA_CLASSIC_PATHWAY	0.345654	0.953218	0.0628004	0.334286	1.23107	14	C3; C7; C1S; C1QC; C4A; C6; C1QB
REACTOME_NRIF_SIGNALS_CELL_DEATH_FROM_THE_NUCLEUS	0.345654	0.953218	0.0628004	0.325425	1.23182	16	NGFR; PSEN2; APH1B; ITGB3BP; NCSTN; UBB; NGF
REACTOME_TRANSLATION_OF_REPLICASE_AND_ASSEMBLY_OF_THE_REPLICATION_TRANSCRIPTION_COMPLEX	0.345654	0.953218	0.0628004	0.333907	1.22968	14	MAP1LC3B; ISCU; CHMP4C
KEGG_FOCAL_ADHESION	0.346653	0.953218	0.0626618	0.218613	1.08706	199	CAV3; PIK3R2; ELK1; VEGFC; LAMB4; PPP1CC; RAP1B; PIK3R3; COL2A1; SHC4; BIRC2; ITGB5; ITGA10; PIK3CG; TNC; ERBB2; ITGB7; DIAPH1; RAP1A; COL4A1; PARVA; RAPGEF1; ITGA11; ITGA2; SPP1; VAV1; AKT2; FLNC; ITGB3; BIRC3; EGF; IBSP; ITGA6; ITGB8; PIK3R5; ILK; THBS1; VEGFD; PAK6; SHC3; TNN; CTNNB1; MYL2; ITGA5; ITGA1
REACTOME_ACYL_CHAIN_REMODELLING_OF_PS	0.346653	0.953218	0.0626618	0.309994	1.23816	22	PLA2R1; LPCAT3; PLA2G4A; OSBPL10; PLA2G4D; PLA1A; PLA2G2F; PLA2G4E; PLA2G10; PLA2G5; PLA2G4B
REACTOME_AUF1_HNRNP_D0_BINDS_AND_DESTABILIZES_MRNA	0.346653	0.953218	0.0626618	0.256638	1.15497	55	PSMB11; HSPA1A; PSMC5; PSMD4; PSMF1
REACTOME_NUCLEOTIDE_BINDING_DOMAIN_LEUCINE_RICH_REPEAT_CONTAINING_RECEPTOR_NLR_SIGNALING_PATHWAYS	0.346653	0.953218	0.0626618	0.256738	1.16056	56	UBE2N; MAPK13; MAPK14; IKBKB; CASP2; CASP8; BIRC2; IRAK2; IKBKG; NOD2; NLRP1; NOD1; TNFAIP3; UBE2V1; BIRC3; CASP4; PANX1
REACTOME_PHENYLALANINE_METABOLISM	0.347652	0.953218	0.0625237	0.414703	1.27226	6	PCBD1; IL4I1; KYAT1; ASRGL1; PAH
WP_BIOSYNTHESIS_AND_REGENERATION_OF_TETRAHYDROBIOPTERIN_AND_CATABOLISM_OF_PHENYLALANINE	0.347652	0.953218	0.0625237	0.324264	1.21475	15	DHFR; AANAT; GCH1; ASMT; MAOB
REACTOME_INITIAL_TRIGGERING_OF_COMPLEMENT	0.348651	0.953218	0.0623861	0.308806	1.23341	22	CFP; CFB; C3; MASP2; C1S; C1QC; C4A; CFD; FCN3; C1QB; GZMM
REACTOME_INITIATION_OF_NUCLEAR_ENVELOPE_NE_REFORMATION	0.348651	0.953218	0.0623861	0.318605	1.2417	19	PPP2R2A; TMPO; PPP2CA; CCNB1; VRK2; LMNB1; CCNB2
REACTOME_INNATE_IMMUNE_SYSTEM	0.348651	0.953218	0.0623861	0.200745	1.04264	1052	PSMD7; TLR9; UBE2N; FCAR; PSMD12; RAB7A; CPB2; PIK3R2; VNN1; ATF1; CMTM6; GOLGA7; LAMTOR3; YPEL5; IRAK4; CD46; CXCR2; USP18; RNF125; RAP2C; NIT2; ELK1; IDH1; PSMD10; CAT; CD47; TLR10; ATP6V1G1; CTSV; ATP6V0A4; MAPK13; NCK1; KCMF1; CEACAM1; OLR1; DNASE1L1; LRRFIP1; PSMC1; LYZ; CUL1; CLEC4A; PGM2; PGRMC1; SIRPB1; GYG1; PSMA6; SLC15A4; ICAM3; ITPR3; CLEC7A; PCBP2; RAP1B; CD53; MAPK14; PSME3; TLR8; T…
REACTOME_SYNTHESIS_OF_PA	0.348651	0.953218	0.0623861	0.268308	1.16415	39	PLA2R1; PLA2G4A; GPD1; PLD6; PLD1; GPAT3; LIPH; PLA2G4D; GPAT2; PLA2G2F
KEGG_MEDICUS_REFERENCE_ARNO_ARF_ACTB_G_SIGNALING_PATHWAY	0.34965	0.953218	0.062249	0.299343	1.21373	25	CYTH3; ACTR3; CYFIP1; ARPC1B; ARPC5L; CYTH4; ARPC2
REACTOME_MTORC1_MEDIATED_SIGNALLING	0.34965	0.953218	0.062249	0.302118	1.21527	24	LAMTOR3; EIF4E; EEF2K; SLC38A9
REACTOME_SODIUM_COUPLED_PHOSPHATE_COTRANSPORTERS	0.34965	0.953218	0.062249	0.424758	1.26127	5	SLC34A2; SLC20A1; SLC34A3
WP_IL_7_SIGNALING_PATHWAY	0.34965	0.953218	0.062249	0.31111	1.22105	20	PIK3R2; STAT1; IL7; PTK2B; STAT3
BIOCARTA_RACCYCD_PATHWAY	0.350649	0.953218	0.0621124	0.295232	1.21308	26	RB1; IKBKB; CCNE1; TFDP1; IKBKG; CDK2
REACTOME_KERATAN_SULFATE_BIOSYNTHESIS	0.350649	0.953218	0.0621124	0.286614	1.19902	28	CHST5; KERA; B4GALT4; B3GNT7; B4GALT5; ST3GAL3; LUM; CHST2; FMOD; ST3GAL6; OMD; OGN
REACTOME_N_GLYCAN_ANTENNAE_ELONGATION_IN_THE_MEDIAL_TRANS_GOLGI	0.350649	0.953218	0.0621124	0.295659	1.21483	26	MGAT4A; B4GALT4; CGA; FUT8; B4GALT5; MGAT2
WP_EXTRACELLULAR_VESICLE_MEDIATED_SIGNALING_IN_RECIPIENT_CELLS	0.350649	0.953218	0.0621124	0.286977	1.20845	30	TGFBR1; PROM1; WNT5A; TGFA; ERBB2; NRAS; DKK4; PIK3R5; TGFB2
KEGG_AMINO_SUGAR_AND_NUCLEOTIDE_SUGAR_METABOLISM	0.351648	0.953218	0.0619763	0.261386	1.15256	44	PMM2; NPL; PGM2; NANP; GNPNAT1; UGDH; FPGT
REACTOME_AMINO_ACID_CONJUGATION	0.351648	0.953218	0.0619763	0.377607	1.27031	9	GLYAT; ACSM4
REACTOME_IFNG_SIGNALING_ACTIVATES_MAPKS	0.351648	0.953218	0.0619763	0.38495	1.25671	8	IFNGR1; IFNGR2; IFNG; JAK2
REACTOME_ION_CHANNEL_TRANSPORT	0.351648	0.953218	0.0619763	0.220179	1.09109	183	MCOLN3; CLCN2; BEST1; ATP6V1G1; ATP6V0A4; ATP8B1; ASIC5; TPCN2; TRPC4; ATP13A5; SLC9C2; CLCA1; SLC9C1; MCOLN2; TRPC6; RIPK3; CLCN7; FXYD3; ANO1; TRPM1; ANO8; STOML3; TRPM8; ATP6V1B2; ATP6V1E2; RIPK1
REACTOME_SIGNALING_BY_FLT3_FUSION_PROTEINS	0.351648	0.953218	0.0619763	0.316632	1.23402	19	NRAS; CDKN1A; PIM1; GAB2; MYO18A; NOX4; PIK3R1; GOLGB1; PIK3CA; SOS1; SPTBN1; STAT5B; ZMYM2; TRIP11; ETV6; GRB2; HRAS; KRAS; STAT5A
WP_MIR_124_PREDICTED_INTERACTIONS_WITH_CELL_CYCLE_AND_DIFFERENTIATION	0.351648	0.953218	0.0619763	0.412968	1.26694	6	STRADB; PRKAA1
REACTOME_INTERFERON_ALPHA_BETA_SIGNALING	0.352647	0.954563	0.0618406	0.244878	1.13594	77	PTPN1; USP18; XAF1; IRF2; IRF8; ABCE1; OAS3; IFNB1; IRF1; RSAD2; STAT2; IFNAR2; STAT1; MX2; SAMHD1; IRF9; SOCS3; IFNA13
REACTOME_INTERLEUKIN_12_SIGNALING	0.352647	0.954563	0.0618406	0.266016	1.17578	45	RAP1B; RALA; IL12A; CAPZA1; ANXA2; LMNB1; TALDO1; MIF; IL10; SNRPA1; STAT4; IFNG; IL12B; IL12RB1; HNRNPF; MSN; LCP1; JAK2
REACTOME_KSRP_KHSRP_BINDS_AND_DESTABILIZES_MRNA	0.353646	0.95651	0.0617054	0.321266	1.22683	17	MAPK14; EXOSC2; EXOSC3; YWHAZ; EXOSC8; DCP2
REACTOME_SLC_MEDIATED_TRANSMEMBRANE_TRANSPORT	0.354645	0.95651	0.0615707	0.216048	1.08427	247	SLC22A4; SLC6A6; SLC18A1; SLC31A1; SLC35B3; SLC22A16; SLC9A8; SLC16A10; SLC36A4; SLC13A4; ARL2BP; SLC2A14; SLC35B2; SLC26A2; SLCO4A1; SLC10A6; SLC7A9; SLC33A1; SLC15A4; SLC26A3; SLC22A5; SLC2A9; LCN1; SLC7A7; SLC5A9; AVP; SLC39A2; SLC41A2; SLCO2B1; SLC29A3; RHCG; SLC22A11; SLC35B4; SLC34A2; SLC22A3; SLC35D1; CP; SLC28A1; SLC26A11; SLC4A9; SLCO2A1; SLC6A14; RUNX1; SLC7A6; SLC20A1; SLC34A3; SLC39A4…
WP_TGF_BETA_SIGNALING_PATHWAY	0.354645	0.95651	0.0615707	0.228841	1.10903	132	PIK3R2; KLF11; TGFBR1; SMURF1; PDK1; CUL1; MAPK14; STRAP; KLF10; TP53; TNC; E2F5; TFDP1; HDAC1; SNIP1; E2F4; TERT; ITGA2; FOXP3; TGIF1; ITGB3; CCNB2; HGS; COPS5; PRKAR2A; FOXH1; THBS1; DCP1A
KEGG_MEDICUS_REFERENCE_TYROSINE_DEGRADATION	0.355644	0.95651	0.0614364	0.422491	1.25454	5	FAH; HGD; TAT; HPD
REACTOME_TYROSINE_CATABOLISM	0.355644	0.95651	0.0614364	0.422491	1.25454	5	FAH; HGD; TAT; HPD
WP_PDGFR_BETA_PATHWAY	0.355644	0.95651	0.0614364	0.286314	1.19968	29	ELK1; MAP3K1; STAT6; STAT1; STAT3; JAK2
WP_STEROID_BIOSYNTHESIS	0.355644	0.95651	0.0614364	0.358675	1.23695	10	HSD17B7; F13B; HSD3B1
WP_TYROSINE_METABOLISM_AND_RELATED_DISORDERS	0.355644	0.95651	0.0614364	0.422491	1.25454	5	FAH; HGD; TAT; HPD
BIOCARTA_ERBB3_PATHWAY	0.356643	0.95651	0.0613026	0.421744	1.25232	5	EGF; EGFR; ERBB3; UBE2D1
KEGG_MEDICUS_REFERENCE_BLOCKING_UBIQUITINATION_OF_H2AK119_BY_CK2	0.356643	0.95651	0.0613026	0.348063	1.24423	12	RNF2; YAF2; PCGF3; CSNK2B
REACTOME_PHENYLALANINE_AND_TYROSINE_METABOLISM	0.356643	0.95651	0.0613026	0.351604	1.2418	11	FAH; PCBD1; IL4I1; HGD; TAT; KYAT1; HPD
REACTOME_POST_TRANSCRIPTIONAL_SILENCING_BY_SMALL_RNAS	0.356643	0.95651	0.0613026	0.402244	1.26921	7	AGO4; TNRC6B; AGO2; TNRC6A; AGO3; TNRC6C; AGO1
REACTOME_REGULATION_OF_PTEN_STABILITY_AND_ACTIVITY	0.356643	0.95651	0.0613026	0.250092	1.14888	69	PSMD7; PSMD12; PSMD10; PSMC1; PSMA6; PSME3; PSMD11; PSMD9; PSMC2; PSMD6; PSMD14; AKT2
BIOCARTA_TERC_PATHWAY	0.357642	0.957835	0.0611693	0.407176	1.24917	6	RB1
KEGG_MEDICUS_VARIANT_AMPLIFIED_CDK4_TO_CELL_CYCLE_G1_S	0.357642	0.957835	0.0611693	0.378861	1.23683	8	RB1; E2F3; E2F2
KEGG_MEDICUS_REFERENCE_HEDGEHOG_SIGNALING_PATHWAY	0.358641	0.959157	0.0610364	0.325247	1.19779	14	IHH; DHH; EVC
KEGG_MEDICUS_VARIANT_BCL2_OVEREXPRESSION_TO_INTRINSIC_APOPTOTIC_PATHWAY	0.358641	0.959157	0.0610364	0.399976	1.26205	7	CYCS; CASP7; BAX; APAF1; CASP3
REACTOME_HEME_BIOSYNTHESIS	0.35964	0.961152	0.0609039	0.325165	1.19749	14	ALAS1; ALAD; FECH; PPOX; FLVCR1; COX10
KEGG_MEDICUS_PATHOGEN_EBV_BARF1_TO_INTRINSIC_APOPTOTIC_PATHWAY	0.361638	0.963776	0.0606404	0.394677	1.24534	7	CYCS; BAX; BAK1; APAF1; CASP3
REACTOME_MET_RECEPTOR_RECYCLING	0.361638	0.963776	0.0606404	0.356054	1.22791	10	GGA3; RAB4B
REACTOME_SENSORY_PERCEPTION_OF_TASTE	0.361638	0.963776	0.0606404	0.261637	1.15689	47	KCNJ2; ITPR3; SCN9A; TAS2R50; TAS2R14; TAS2R13; GNAT3; TAS2R31; TAS2R10; TAS2R5; TAS2R1
REACTOME_TRNA_PROCESSING	0.361638	0.963776	0.0606404	0.23137	1.10631	108	NUP42; TRIT1; TRMT61B; TRMT6; TRMT12; PUS7; NUP88; POM121; TRMT13; ADAT1; NUP210; TRNT1; RPP14; NUP35; POP1; TRMT9B; NUP37; POM121C; URM1; PRORP; NUP160; NUP54
KEGG_PROTEASOME	0.362637	0.964361	0.0605093	0.258843	1.14135	44	PSMD7; PSMD12; PSMC1; PSMA6; PSME3; PSMD11; PSMC2; PSMD6; PSMD14
REACTOME_COHESIN_LOADING_ONTO_CHROMATIN	0.362637	0.964361	0.0605093	0.354668	1.22313	10	MAU2; NIPBL; RAD21; STAG1; PDS5A; SMC3; WAPL; SMC1A; PDS5B; STAG2
BIOCARTA_PML_PATHWAY	0.363636	0.964361	0.0603786	0.315657	1.20541	17	RB1; TP53; SP100; PAX3; FAS
KEGG_ASTHMA	0.363636	0.964361	0.0603786	0.287417	1.18646	27	IL13; FCER1G; HLA-DMB; HLA-DRA; HLA-DQB1; EPX; HLA-DPA1; IL4; IL10; HLA-DQA1; CD40
REACTOME_RIP_MEDIATED_NFKB_ACTIVATION_VIA_ZBP1	0.363636	0.964361	0.0603786	0.315834	1.20609	17	IKBKB; RIPK3; TLR3; IKBKG; RIPK1; MYD88
WP_CCL18_SIGNALING_PATHWAY	0.363636	0.964361	0.0603786	0.401579	1.232	6	MMP2; PTK2B; AK4
WP_HEDGEHOG_SIGNALING_PATHWAY_WP47	0.363636	0.964361	0.0603786	0.316162	1.19675	16	SAP18; GLI2; KIF7; GLI1; GRK2
KEGG_MEDICUS_REFERENCE_DOUBLE_STRAND_BREAK_SIGNALING	0.364635	0.964987	0.0602484	0.338104	1.22315	13	RNF8; L3MBTL2; PIAS4
WP_INTRAFLAGELLAR_TRANSPORT_PROTEINS_BINDING_TO_DYNEIN	0.364635	0.964987	0.0602484	0.286626	1.18319	27	IFT80; DYNC2LI1; DYNC2I1; IFT46; DYNC1LI1; IFT81; IFT140; DYNLT3; IFT22; DYNC1I1; DYNLT1; DYNLT2B; IFT25; DYNLRB1; IFT122
WP_NITRIC_OXIDE_METABOLISM_IN_CYSTIC_FIBROSIS	0.364635	0.964987	0.0602484	0.338448	1.22439	13	CARM1; PRMT6; NOS3; PRMT3
REACTOME_ASYMMETRIC_LOCALIZATION_OF_PCP_PROTEINS	0.366633	0.966745	0.0599892	0.246506	1.12719	64	PSMB11; PSMC5; PSMD4; PSMF1; FZD8; FZD4; PARD6A; SCRIB; PSMB5; UBC
REACTOME_GLUCAGON_LIKE_PEPTIDE_1_GLP1_REGULATES_INSULIN_SECRETION	0.366633	0.966745	0.0599892	0.263425	1.15435	42	KCNS3; ITPR3; GNB4; GNG10; RAP1A; PRKAR2B; GNGT2; ADCY6; PRKAR2A; PRKACA; GNG2; GNG12
REACTOME_P75NTR_REGULATES_AXONOGENESIS	0.366633	0.966745	0.0599892	0.352916	1.21709	10	NGFR; RTN4; OMG; ARHGDIA; NGF; RHOA
REACTOME_SYNTHESIS_OF_PIPS_AT_THE_GOLGI_MEMBRANE	0.366633	0.966745	0.0599892	0.304644	1.17953	18	VAC14; PI4K2A; PI4KB
KEGG_MEDICUS_PATHOGEN_EBV_EBNA3C_TO_CELL_CYCLE_G1_S	0.367632	0.966745	0.0598603	0.3661	1.2316	9	RB1; E2F3; E2F2
REACTOME_COOPERATION_OF_PREFOLDIN_AND_TRIC_CCT_IN_ACTIN_AND_TUBULIN_FOLDING	0.367632	0.966745	0.0598603	0.275052	1.16947	33	TUBB3; PFDN5; TUBA1B; TUBA1C; TUBA4B; TUBAL3; TUBB1; VBP1; CCT6A; TUBB4A
REACTOME_GLUCONEOGENESIS	0.367632	0.966745	0.0598603	0.270791	1.16402	35	GOT2; ENO4; SLC37A1; GAPDHS; SLC25A13; FBP1; SLC37A2; PGK1; FBP2; ALDOA
REACTOME_RECRUITMENT_OF_NUMA_TO_MITOTIC_CENTROSOMES	0.367632	0.966745	0.0598603	0.236918	1.112	94	TUBB3; HAUS2; TUBB8; MZT1; TUBA1B; NDE1; CEP152; TUBA1C; CEP70; HAUS1; CEP43; PRKAR2B; TUBA4B; ODF2; TUBAL3; CEP76; TUBB1; NEDD1; HAUS3; PRKACA; TUBB4A; CEP41; CETN2; TUBGCP6; CDK1; CEP164; PLK4; CENPJ; NEK2; PLK1; SFI1
REACTOME_TRANSPORT_OF_NUCLEOSIDES_AND_FREE_PURINE_AND_PYRIMIDINE_BASES_ACROSS_THE_PLASMA_MEMBRANE	0.367632	0.966745	0.0598603	0.344746	1.23237	12	ARL2BP; SLC29A3; SLC28A1; SLC29A1
REACTOME_DOWNSTREAM_SIGNALING_EVENTS_OF_B_CELL_RECEPTOR_BCR	0.368631	0.966745	0.0597318	0.241419	1.12218	81	PSMD7; PSMD12; PSMD10; PSMC1; CUL1; PSMA6; PSME3; IKBKB; PSMD11; PSMD9; IKBKG; PSMC2; PSMD6; NRAS; PSMD14
REACTOME_SIGNALLING_TO_ERKS	0.368631	0.966745	0.0597318	0.273692	1.17115	34	MAPK13; MAPK14; RIT1; RALA; RAP1A; RAPGEF1; NRAS
KEGG_MEDICUS_REFERENCE_REGULATION_OF_TNF_NFKB_SIGNALING_PATHWAY_LUBAC_MEDIATED_LINEAR_UBIQUITINATION	0.36963	0.966745	0.0596037	0.395185	1.21238	6	RNF31; IKBKG; RIPK1
REACTOME_ESTROGEN_STIMULATED_SIGNALING_THROUGH_PRKCZ	0.36963	0.966745	0.0596037	0.395632	1.21375	6	NRAS; PDPK1; PRKCZ; HRAS; MAPK1; KRAS
REACTOME_MET_ACTIVATES_PI3K_AKT_SIGNALING	0.36963	0.966745	0.0596037	0.395471	1.21326	6	GRB2; GAB1; PIK3CA; HGF; PIK3R1; MET
WP_NOD_LIKE_RECEPTOR_NLR_SIGNALING_PATHWAY	0.36963	0.966745	0.0596037	0.365303	1.22891	9	IKBKB; IKBKG; EPHB2; CD40
WP_PILOCYTIC_ASTROCYTOMA	0.36963	0.966745	0.0596037	0.395471	1.21326	6	GRB2; SOS1; NF1; BRAF; RAF1; PTPN11
WP_SEROTONIN_RECEPTOR_4_6_7_AND_NR3C_SIGNALING	0.36963	0.966745	0.0596037	0.307445	1.19821	19	ATF1; ELK1; RAP1A
BIOCARTA_RACC_PATHWAY	0.370629	0.967358	0.059476	0.318023	1.17118	14	GUCY1B1; TRPC4; NOS3
KEGG_MEDICUS_REFERENCE_IL2_FAMILY_TO_JAK_STAT_SIGNALING_PATHWAY	0.370629	0.967358	0.059476	0.296545	1.19651	23	IL21R; STAT6; IL15; STAT1; IL7; IL4; IL4R; STAT3
WP_FOCAL_ADHESION	0.370629	0.967358	0.059476	0.216438	1.07564	198	CAV3; PIK3R2; ELK1; VEGFC; PPP1CC; RAP1B; PIK3R3; COL2A1; SHC4; BIRC2; ITGB5; ITGA10; TNC; TESK2; ERBB2; ITGB7; DIAPH1; RAP1A; COL4A1; PARVA; RAPGEF1; ITGA11; ITGA2; SPP1; VAV1; AKT2; FLNC; HCK; ITGB3; BIRC3; EGF; FGR; IBSP; ITGA6; ITGB8; ILK; THBS1; VEGFD; PAK6; SHC3; TNN; CTNNB1; MYL2; ITGA5; ITGA1
BIOCARTA_DICER_PATHWAY	0.372627	0.968576	0.0592219	0.402202	1.19429	5	AGO4; AGO2; DICER1; AGO3; AGO1
REACTOME_INTRINSIC_PATHWAY_OF_FIBRIN_CLOT_FORMATION	0.372627	0.968576	0.0592219	0.295918	1.19398	23	GP5; SERPIND1; KLKB1; PROC; PROS1; KNG1; C1QBP; PRCP
REACTOME_INWARDLY_RECTIFYING_K_CHANNELS	0.372627	0.968576	0.0592219	0.268992	1.15629	35	KCNJ2; KCNJ14; GNB4; GNG10; KCNJ5; GNGT2
REACTOME_POSTMITOTIC_NUCLEAR_PORE_COMPLEX_NPC_REFORMATION	0.372627	0.968576	0.0592219	0.283953	1.17216	27	POM121; NUP35; RCC1; NUP37; NUP160; NUP54; NDC1; NUP85; NUP107; SEH1L; NUP205; RAN
REACTOME_SYNTHESIS_OF_LEUKOTRIENES_LT_AND_EOXINS_EX	0.372627	0.968576	0.0592219	0.300751	1.19546	21	ALOX15; GGT1; ABCC1; ALOX5AP; ALOX5; CYP4F3; DPEP3
WP_INTRACELLULAR_TRAFFICKING_PROTEINS_INVOLVED_IN_CMT_NEUROPATHY	0.372627	0.968576	0.0592219	0.284175	1.17308	27	RAB7A; RAB11A; MPZ; RAB4B
WP_PRE_IMPLANTATION_EMBRYO	0.373626	0.969007	0.0590955	0.24516	1.11034	58	ZSCAN4; ELAVL1; MYBL1; HNRNPAB; DLX2; LEUTX; E2F5; ARGFX; SIX3; ZFP36L2; PADI6; FOXD1; MXD1; ZFP36
WP_TRIACYLGLYCERIDE_SYNTHESIS	0.373626	0.969007	0.0590955	0.293939	1.18237	24	GK; MOGAT1; PLPP1; GPD1; LIPC; LIPF; MOGAT2
BIOCARTA_MAPK_PATHWAY	0.374625	0.969007	0.0589694	0.239788	1.11459	81	MAX; MAP3K11; TRAF2; NFKBIA; MAPK3; MAP2K5; MAP2K2; MAPKAPK2; MKNK2; RPS6KA4; MAP4K2; MAPK12; RELA; MAP2K7
PID_HIV_NEF_PATHWAY	0.374625	0.969007	0.0589694	0.267508	1.14991	35	CYCS; DFFB; CASP2; CASP8; CRADD; RIPK1; FADD; CASP6; CFLAR; BIRC3; FAS; CASP7
PID_MYC_ACTIV_PATHWAY	0.374625	0.969007	0.0589694	0.239486	1.11395	79	EIF4A1; ACTL6A; CDCA7; EIF4E; E2F3; TAF12; TFRC; PRDX3; RIOX2; SUPT7L; NME2; TP53; NPM1; CCNB1; RCC1; TERT; SHMT1; LDHA; PDCD10; BIRC5; RUVBL1; PTMA
PID_TAP63_PATHWAY	0.374625	0.969007	0.0589694	0.25075	1.12617	54	CDKN2A; SERPINB5; SSRP1; NOC2L; EVPL; PMAIP1; PML
WP_LDLRAD4_AND_WHAT_WE_KNOW_ABOUT_IT	0.374625	0.969007	0.0589694	0.38557	1.2166	7	TGFBR1; ATG16L1
PID_NFKAPPAB_ATYPICAL_PATHWAY	0.375624	0.969007	0.0588438	0.308674	1.17875	17	MAPK14; IKBKB; SYK; CSNK2B; SSPOP; ARRB2
REACTOME_CD22_MEDIATED_BCR_REGULATION	0.375624	0.969007	0.0588438	0.400386	1.1889	5	LYN; CD22; PTPN6
BIOCARTA_MHC_PATHWAY	0.376623	0.969007	0.0587186	0.340548	1.21736	12	HLA-DRA; TAP1; TAP2; CD74; PSMB8; B2M; HLA-DRB5; PSMB9; HLA-DRB1
KEGG_MEDICUS_REFERENCE_EGF_EGFR_PI3K_NFKB_SIGNALING_PATHWAY	0.376623	0.969007	0.0587186	0.314379	1.15776	14	IKBKB; IKBKG; AKT2; EGF
PID_CIRCADIAN_PATHWAY	0.376623	0.969007	0.0587186	0.309052	1.16984	16	BMAL1; NPAS2; DELEC1; CRY1; BHLHE40; CHEK1; TIMELESS
REACTOME_PROCESSIVE_SYNTHESIS_ON_THE_LAGGING_STRAND	0.376623	0.969007	0.0587186	0.314719	1.17899	15	PRIM1; POLD3; PRIM2; LIG1; DNA2; PCNA; RPA2
WP_8Q11_23_RB1CC1_COPY_NUMBER_VARIATION	0.376623	0.969007	0.0587186	0.308644	1.1683	16	RB1; WDR45B; TP53; ATG16L1; PTK2B
WP_CELLULAR_PROTEOSTASIS	0.376623	0.969007	0.0587186	0.386752	1.18651	6	PFDN5; VBP1
REACTOME_GROWTH_HORMONE_RECEPTOR_SIGNALING	0.378621	0.973077	0.0584693	0.292527	1.17669	24	PTPN1; LYN; STAT1; SOCS3; STAT3; IRS1; JAK2; CISH
BIOCARTA_P53_PATHWAY	0.37962	0.973077	0.0583453	0.307171	1.16272	16	RB1; CCNE1; TP53; CDK2; MDM2; CDKN1A; PCNA; BAX
REACTOME_DEGRADATION_OF_CYSTEINE_AND_HOMOCYSTEINE	0.37962	0.973077	0.0583453	0.312438	1.17045	15	MPST; TST; TXN2
REACTOME_REGULATED_PROTEOLYSIS_OF_P75NTR	0.37962	0.973077	0.0583453	0.333411	1.17754	11	NGFR; PSEN2; APH1B; NCSTN
WP_SYNTHESIS_OF_CERAMIDES_AND_1_DEOXYCERAMIDES	0.37962	0.973077	0.0583453	0.298914	1.1939	22	CERS2; UGCG; B3GNT5; CERS5; B4GALNT1; SGMS2; SPTLC1; ASAH1
REACTOME_SODIUM_COUPLED_SULPHATE_DI_AND_TRI_CARBOXYLATE_TRANSPORTERS	0.380619	0.973077	0.0582216	0.397527	1.18041	5	SLC13A1
REACTOME_VASOPRESSIN_REGULATES_RENAL_WATER_HOMEOSTASIS_VIA_AQUAPORINS	0.380619	0.973077	0.0582216	0.257818	1.13357	43	MYO5B; RAB11A; AVP; GNB4; GNG10; ADCY3; PRKAR2B; GNGT2; ADCY6; PRKAR2A; PRKACA; GNG2; GNG12; GNG8; ADCY7; ADCY9; AQP2
SA_CASPASE_CASCADE	0.380619	0.973077	0.0582216	0.300744	1.1721	19	DFFB; CASP8; BIRC2; CASP10; BIRC3; FAS; CASP7
WP_BASE_EXCISION_REPAIR	0.380619	0.973077	0.0582216	0.271236	1.14428	31	NEIL2; POLL; XRCC1; NTHL1; POLD2; PARP2; APEX1; POLE4
BIOCARTA_RAS_PATHWAY	0.381618	0.973077	0.0580984	0.296721	1.18514	22	ELK1; RALA; PIK3CG; PLD1
REACTOME_FORMATION_OF_XYLULOSE_5_PHOSPHATE	0.381618	0.973077	0.0580984	0.393972	1.16985	5	XYLB; SORD
REACTOME_MET_ACTIVATES_PTPN11	0.381618	0.973077	0.0580984	0.39545	1.17424	5	GRB2; GAB1; HGF; MET; PTPN11
REACTOME_FCGAMMA_RECEPTOR_FCGR_DEPENDENT_PHAGOCYTOSIS	0.382617	0.973077	0.0579755	0.235949	1.10427	86	PIK3R2; NCK1; ITPR3; WIPF3; LYN; BTK; ACTR3; CYFIP1; FCGR2A; PLPP5; PLD1; SYK; FCGR1A; VAV1; NCKAP1L; CD3G; HCK; FGR
REACTOME_FCGR3A_MEDIATED_IL10_SYNTHESIS	0.382617	0.973077	0.0579755	0.260682	1.12875	38	ITPR3; LYN; FCGR2A; ADCY3; PRKAR2B; SYK; FCGR1A; ADCY6; CD3G; HCK; FGR; PRKAR2A; IL10; PRKACA
REACTOME_METABOLIC_DISORDERS_OF_BIOLOGICAL_OXIDATION_ENZYMES	0.382617	0.973077	0.0579755	0.265947	1.13801	34	TPMT; CYP19A1; GGT1; MAT1A; SLC35D1; CYP2R1; CYP1B1; GCLM; CYP11A1; CYP21A2; FDX1; CYP27B1
WP_LNCRNA_MEDIATED_MECHANISMS_OF_THERAPEUTIC_RESISTANCE	0.382617	0.973077	0.0579755	0.380457	1.1672	6	TP53; WNT6; CDKN1A
WP_MITOCHONDRIAL_COMPLEX_II_ASSEMBLY	0.382617	0.973077	0.0579755	0.368061	1.20158	8	SDHAF3; SDHC; SDHD; SDHAF4
BIOCARTA_HBX_PATHWAY	0.383616	0.973077	0.057853	0.378143	1.19316	7	PTK2B; SHC1; CREB1; SOS1; LAMTOR5; GRB2; HRAS
REACTOME_MAPK3_ERK1_ACTIVATION	0.383616	0.973077	0.057853	0.339584	1.17111	10	IL6R; CDK1; IL6; JAK2; MAP2K1
BIOCARTA_TEL_PATHWAY	0.384615	0.973077	0.0577309	0.302751	1.15613	17	RB1; TP53; PPP2CA; TERT
KEGG_MEDICUS_REFERENCE_COHESIN_LOADING	0.384615	0.973077	0.0577309	0.354649	1.19307	9	MAU2; ATRX; NIPBL; DDX11; RAD21; STAG1; SMC3; SMC1A; STAG2
KEGG_MEDICUS_REFERENCE_GENE_SILENCING_BY_METHYLATION_OF_H3K27_AND_UBIQUITINATION_OF_H2AK119	0.384615	0.973077	0.0577309	0.259666	1.12666	39	SCML1; H3C1; RNF2; RBBP4; EZH2; EED; SCMH1
KEGG_MEDICUS_REFERENCE_NOD_NFKB_SIGNALING_PATHWAY	0.384615	0.973077	0.0577309	0.354617	1.19297	9	IKBKB; IKBKG; NOD2; NOD1
REACTOME_OTHER_INTERLEUKIN_SIGNALING	0.384615	0.973077	0.0577309	0.289522	1.16461	24	IFNLR1; CSF3R; IL16; STX3; CD4; CSF3
REACTOME_TRANSPORT_OF_SMALL_MOLECULES	0.384615	0.973077	0.0577309	0.200847	1.03726	726	PSMD7; SLC22A4; SLC6A6; SLC18A1; SLC31A1; PSMD12; MRS2; CYB5R4; FBXL5; MCOLN3; CLCN2; SLC35B3; SLC22A16; SLC9A8; SLC16A10; BEST1; SLC36A4; PSMD10; SLC13A4; ARL2BP; ATP6V1G1; ATP6V0A4; SAR1B; MTTP; SLC2A14; SLC35B2; SLC26A2; SLCO4A1; MYO5B; PSMC1; SLC10A6; CUL1; HFE; ATP8B1; ASIC5; TPCN2; SLC7A9; TRPC4; ATP13A5; LIPA; SLC33A1; RAB11A; PMPCB; NIPAL1; PSMA6; SLC15A4; APOC2; PSME3; SLC9C2; SLC26A3; M…
KEGG_MEDICUS_PATHOGEN_SHIGELLA_IPGD_TO_ARNO_ARF_ACTB_G_SIGNALING_PATHWAY	0.385614	0.973657	0.0576091	0.274421	1.14984	29	CYTH3; ACTR3; CYFIP1; NCKAP1L; ARPC1B; ARPC5L; CYTH4
REACTOME_SIGNALING_BY_FGFR4_IN_DISEASE	0.385614	0.973657	0.0576091	0.330372	1.16681	11	NRAS; FRS2; PIK3R1; PIK3CA; GAB1; SOS1; PLCG1; FGFR4; GRB2; HRAS; KRAS
WP_TNF_ALPHA_SIGNALING_PATHWAY	0.385614	0.973657	0.0576091	0.235066	1.10178	89	RFK; DIABLO; CUL1; RFFL; IKBKB; CASP8; BIRC2; MAP3K1; MAP3K8; RIPK3; TANK; PPP2CA; IKBKG; RIPK1; FADD; NRAS; CFLAR; PYGL; TNFAIP3; BIRC3
KEGG_MEDICUS_REFERENCE_EGF_EGFR_RAS_RASSF1_SIGNALING_PATHWAY	0.386613	0.974235	0.0574877	0.329861	1.16501	11	NRAS; EGF; EGFR; RASSF5
KEGG_MEDICUS_REFERENCE_PRNP_PI3K_NOX2_SIGNALING_PATHWAY	0.386613	0.974235	0.0574877	0.274047	1.14827	29	CAV3; ATF6B; NCF2; CYBB; CREB3L2; NCF1; PRKCD; ATF4; CYBA; CREB5; CAV2; CREB3L1
REACTOME_TRANSCRIPTION_OF_THE_HIV_GENOME	0.386613	0.974235	0.0574877	0.242616	1.11565	70	NELFB; GTF2H5; SSRP1; GTF2F1; ERCC2; CTDP1; SUPT5H; NELFA; TAF15; MNAT1; POLR2F; CDK9; GTF2F2; POLR2E; TAF3; SUPT16H; TAF10; ELOA; TAF5
BIOCARTA_CPSF_PATHWAY	0.387612	0.97481	0.0573667	0.337828	1.16506	10	CSTF3; BCL2L2-PABPN1; PABPN1
REACTOME_SCAVENGING_BY_CLASS_B_RECEPTORS	0.387612	0.97481	0.0573667	0.375767	1.15281	6	CD36; SSC5D; SAA1; APOA1
WP_NICOTINE_EFFECT_ON_DOPAMINERGIC_NEURONS	0.387612	0.97481	0.0573667	0.293908	1.16826	21	CHRNA5; DRD2; CHRNA6; PRKACA; GNG2; CDK5; KCNK9; CHRNA3; DDC
PID_HIF2PATHWAY	0.38961	0.978538	0.0571259	0.26312	1.12591	34	ELK1; EGLN2; TWIST1; VHL; PGK1; BHLHE40
PID_P38_GAMMA_DELTA_PATHWAY	0.38961	0.978538	0.0571259	0.325523	1.14968	11	PKN1; SNTA1; MAPK12; CCND1
REACTOME_SLC_TRANSPORTER_DISORDERS	0.390609	0.980399	0.057006	0.232951	1.10017	99	NUP42; SLC26A2; SLC7A9; SLC33A1; SLC26A3; SLC22A5; SLC2A9; AVPR1A; NUP88; SLC7A7; AVP; POM121; NUP210; SLC29A3; NUP35; SLC34A2; CP; NUP37; POM121C; SLCO2A1; SLC6A14; SLC34A3; NUP160; SLC39A4; NUP54; SLC6A20; SLC40A1; NDC1; SLC2A2; SLC35A3; NUP85; SLC2A10; NUP107
KEGG_MEDICUS_VARIANT_BCR_ABL_FUSION_KINASE_TO_PI3K_SIGNALING_PATHWAY	0.391608	0.98096	0.0568864	0.324553	1.14626	11	AKT2; CRK; BAD; CBL
WP_GENES_ASSOCIATED_WITH_THE_DEVELOPMENT_OF_RHEUMATOID_ARTHRITIS	0.391608	0.98096	0.0568864	0.295172	1.14285	18	SLC22A4; CD244; PTPN22; CIITA; STAT4; IRF5
WP_NETRIN_UNC5B_SIGNALING_PATHWAY	0.391608	0.98096	0.0568864	0.250231	1.12108	52	ICAM1; IL1A; DCSTAMP; SELE; MAPK14; CIP2A; TP53; PPP2R1B; RLF; INPP5D; NTN3; PTK2B; IL10; CDH5
KEGG_SNARE_INTERACTIONS_IN_VESICULAR_TRANSPORT	0.392607	0.982165	0.0567672	0.256933	1.11252	38	STX2; SEC22B; STX16; SNAP23; BET1; STX3; GOSR2; STX12
REACTOME_IRAK4_DEFICIENCY_TLR2_4	0.392607	0.982165	0.0567672	0.293694	1.13713	18	FGB; FGA
BIOCARTA_LECTIN_PATHWAY	0.393606	0.983368	0.0566484	0.330549	1.18162	12	C3; C7; MASP2; C4A; C6
KEGG_MEDICUS_VARIANT_AMPLIFIED_MDM2_TO_P21_CELL_CYCLE_G1_S	0.393606	0.983368	0.0566484	0.330987	1.18319	12	RB1; E2F3; TP53; MDM2; E2F2; CDKN1A
BIOCARTA_EGF_PATHWAY	0.394605	0.985215	0.05653	0.27609	1.1397	27	ELK1; MAP3K1; STAT1; EGF; STAT3; EGFR; MAP2K1
BIOCARTA_CHEMICAL_PATHWAY	0.395604	0.986412	0.0564118	0.292513	1.13256	18	TP53; STAT1; CASP6; CASP7; BAX; APAF1; CASP3
PID_ARF6_DOWNSTREAM_PATHWAY	0.395604	0.986412	0.0564118	0.306662	1.14881	15	RAB11A; PIP5K1A; PLD1
PID_CMYB_PATHWAY	0.396603	0.986652	0.0562941	0.233856	1.09295	84	YEATS4; PPID; CCNA1; MAD1L1; LYZ; ZFPM1; MAT2A; PIAS3; CEBPA; PTCRA; TFEC; MYB; LEF1; CCNB1; NRAS; CASP6
REACTOME_GLYCOGEN_BREAKDOWN_GLYCOGENOLYSIS	0.397602	0.986652	0.0561767	0.306998	1.13058	14	PHKA2; GYG1; PYGL
REACTOME_NADE_MODULATES_DEATH_SIGNALLING	0.397602	0.986652	0.0561767	0.370763	1.13746	6	CASP2; NGFR
REACTOME_RNA_POLYMERASE_II_TRANSCRIBES_SNRNA_GENES	0.397602	0.986652	0.0561767	0.237561	1.09967	74	GTF2E1; POLR2C; TAF6; NABP1; TAF8; INTS12; CDK7; POLR2D
WP_6Q16_COPY_NUMBER_VARIATION	0.397602	0.986652	0.0561767	0.30724	1.13147	14	GHSR; GHRL; POMC
WP_MIRNAS_INVOLVED_IN_DNA_DAMAGE_RESPONSE	0.397602	0.986652	0.0561767	0.3034	1.13659	15	CCNE1; TP53; H2AX; RAD52; CDKN1A
WP_STING_PATHWAY_IN_KAWASAKI_LIKE_DISEASE_AND_COVID_19	0.397602	0.986652	0.0561767	0.289312	1.14999	21	IKBKB; FCGR2A; CGAS; IFNB1; IKBKG; IL1B
KEGG_MEDICUS_REFERENCE_ANGII_AT1R_NOX2_SIGNALING_PATHWAY	0.398601	0.986652	0.0560596	0.354839	1.15841	8	MMP2; CYBB; MMP9; IL6; AGTR1; VCAM1
KEGG_MEDICUS_REFERENCE_MYOSTATIN_SIGNALING_PATHWAY	0.398601	0.986652	0.0560596	0.353871	1.15525	8	TGFBR1; SMAD1; ACVR1B; SMAD5; SMAD4; ACVR2B; SMAD9; MSTN
REACTOME_PECAM1_INTERACTIONS	0.398601	0.986652	0.0560596	0.326929	1.16868	12	LYN; INPP5D; ITGB3; PECAM1; ITGAV; PTPN6; PTPN11
WP_GROWTH_FACTORS_AND_HORMONES_IN_BETA_CELL_PROLIFERATION	0.398601	0.986652	0.0560596	0.278792	1.14553	26	PGF; FOXO1; MAPK3; CRTC2
BIOCARTA_NPP1_PATHWAY	0.3996	0.986652	0.0559429	0.330133	1.13852	10	ENPP1; COL4A1; SPP1; IBSP; COL4A3; COL4A4; COL4A2
REACTOME_C_TYPE_LECTIN_RECEPTORS_CLRS	0.3996	0.986652	0.0559429	0.220065	1.07268	140	PSMB11; PRKACG; MUC7; PSMC5; CD209; PSMD4; PSMF1; NFKBIA; MUC5AC; CCL22; MUC16; TAB1; NFKB2; PSMB5; UBC; RELA; CDC34; MUC17; MUC15; AHCYL1; PSMA1; MUC21; MUC4; CCL17; PSMB1; MUCL1; NFATC1
REACTOME_INTESTINAL_ABSORPTION	0.3996	0.986652	0.0559429	0.383952	1.1401	5	SLC2A2; SLC2A5; SLC5A1
REACTOME_SYNTHESIS_SECRETION_AND_INACTIVATION_OF_GLUCAGON_LIKE_PEPTIDE_1_GLP_1	0.3996	0.986652	0.0559429	0.288798	1.14795	21	PCSK1; SPCS3; FFAR4; SPCS2; GNAT3; SEC11A; DPP4; CTNNB1; LEP
REACTOME_MINERALOCORTICOID_BIOSYNTHESIS	0.400599	0.987191	0.0558265	0.365812	1.12227	6	CGA; HSD3B1; CYP21A2
WP_DISORDERS_OF_GALACTOSE_METABOLISM	0.400599	0.987191	0.0558265	0.320233	1.1585	13	GYG1; PYGL; SLC2A2; GBE1; GYS2; GALK1; SLC5A1; GALE
WP_HEPATOCYTE_GROWTH_FACTOR_RECEPTOR_SIGNALING	0.400599	0.987191	0.0558265	0.258687	1.10695	34	ELK1; RAP1B; RAP1A; RAPGEF1; PTK2B; STAT3; ITGA1; PAK1; ITGB1; MAP2K1
REACTOME_SYNTHESIS_OF_LIPOXINS_LX	0.401598	0.98837	0.0557104	0.364948	1.11962	6	ALOX5AP; ALOX12; ALOX5; PTGR1
WP_IRINOTECAN_PATHWAY	0.401598	0.98837	0.0557104	0.325437	1.16334	12	CYP3A5; ABCC1; CES2
REACTOME_RESOLUTION_OF_AP_SITES_VIA_THE_MULTIPLE_NUCLEOTIDE_PATCH_REPLACEMENT_PATHWAY	0.402597	0.989223	0.0555947	0.278687	1.12998	25	RFC5; RFC3; POLE3; POLD3; LIG1; RFC4
WP_SEROTONIN_TRANSPORTER_ACTIVITY	0.402597	0.989223	0.0555947	0.31759	1.12167	11	IL1R1; SLC6A4; IL1B; ITGB3
REACTOME_REGULATION_OF_GENE_EXPRESSION_IN_LATE_STAGE_BRANCHING_MORPHOGENESIS_PANCREATIC_BUD_PRECURSOR_CELLS	0.403596	0.989223	0.0554793	0.295744	1.11947	16	HNF1B; SNW1; ONECUT3; HES1; KAT2A; MAML3
WP_SULFATION_BIOTRANSFORMATION_REACTION	0.403596	0.989223	0.0554793	0.296539	1.12248	16	GSR; SULT1C2; SULT6B1; PAPSS1; SULT1B1
KEGG_MEDICUS_VARIANT_MUTATION_CAUSED_ABERRANT_SOD1_TO_INTRINSIC_APOPTOTIC_PATHWAY	0.404595	0.989223	0.0553643	0.346912	1.13253	8	CYCS; BAX; BAK1; APAF1; CASP3
REACTOME_CHOLESTEROL_BIOSYNTHESIS	0.404595	0.989223	0.0553643	0.27311	1.1274	27	PMVK; SREBF1; MVD; IDI1; TM7SF2; NSDHL; MVK
REACTOME_MITOCHONDRIAL_IRON_SULFUR_CLUSTER_BIOGENESIS	0.404595	0.989223	0.0553643	0.317731	1.14945	13	ISCA1; ISCU
WP_CLOCK_CONTROLLED_AUTOPHAGY_IN_BONE_METABOLISM	0.404595	0.989223	0.0553643	0.233522	1.08415	80	MAP1LC3B; WNT16; TNFRSF11B; BMAL1; NPAS2; ATG12; WNT5A; ATG16L1; SOST; MEPE; ATG4C; CRY1; CALCA; BHLHE40; DRAM2; SEMA3A; EFNB2; CTF1; ATG10; CTSK; IL6; LEP; ATG7; JAK2
REACTOME_FORMATION_OF_TUBULIN_FOLDING_INTERMEDIATES_BY_CCT_TRIC	0.405594	0.989223	0.0552496	0.275811	1.13328	26	TUBB3; TUBA1B; TUBA1C; TUBA4B; TUBAL3; TUBB1; CCT6A; TUBB4A; CCT2; CCT5; CCT6B; TUBA1A; CCT8; TUBA3E; TUBB4B
REACTOME_GOLGI_TO_ER_RETROGRADE_TRANSPORT	0.405594	0.989223	0.0552496	0.220558	1.06956	133	RINT1; TUBB3; ARF4; TUBB8; TMED2; SEC22B; TUBA1B; RAB1A; TMED7; BICD1; NAPA; TUBA1C; COPB1; PLA2G4A; KIF18B; KIF18A; KIF20A; TUBA4B; TUBAL3; CENPE; KIF15; TUBB1; RACGAP1; CAPZA1; COPG2; KIF23; RAB1B; KIF4A; KDELR3; DYNC1LI1; COPB2; COPG1; BICD2; TUBB4A; STX18; KIFC2; KIFC1; TMED10; KIF16B; KIF9; KIF11
REACTOME_MAPK6_MAPK4_SIGNALING	0.405594	0.989223	0.0552496	0.231935	1.08719	91	PSMD7; PSMD12; MAPKAPK5; PSMD10; PSMC1; PSMA6; PSME3; RAG1; PSMD11; SEPTIN7; PSMD9; MMP2; PSMC2; PSMD6; PSMD14
REACTOME_RHO_GTPASES_ACTIVATE_WASPS_AND_WAVES	0.405594	0.989223	0.0552496	0.256394	1.10417	36	NCK1; WIPF3; BTK; ACTR3; CYFIP1
WP_CYSTEINE_AND_METHIONINE_CATABOLISM	0.405594	0.989223	0.0552496	0.298657	1.11882	15	CDO1; CSAD; MAT1A
WP_FACTORS_AND_PATHWAYS_AFFECTING_INSULIN_LIKE_GROWTH_FACTOR_IGF1_AKT_SIGNALING	0.405594	0.989223	0.0552496	0.257694	1.10977	36	PDK1; EIF4E; PIK3CG; IGFBP5; PLD1; PRKAB1
PID_IL8_CXCR1_PATHWAY	0.406593	0.989751	0.0551352	0.265637	1.11126	28	LYN; PIK3CG; PLD1; HCK; FGR; CXCL8; GNG2; DNM1; ARRB2; PIK3R6; GNA15; PLCB2
REACTOME_CROSSLINKING_OF_COLLAGEN_FIBRILS	0.406593	0.989751	0.0551352	0.288172	1.11575	18	LOX; COL4A1; LOXL3; PXDN; LOXL4; TLL1; COL4A3; COL4A4; COL4A2; COL1A2; COL4A6; BMP1
REACTOME_GAP_FILLING_DNA_REPAIR_SYNTHESIS_AND_LIGATION_IN_GG_NER	0.406593	0.989751	0.0551352	0.2777	1.12598	25	RFC5; RFC3; POLE3; POLD3; LIG1; RFC4
WP_TRANSCRIPTION_FACTOR_REGULATION_IN_ADIPOGENESIS	0.407592	0.991547	0.0550211	0.2837	1.13313	22	ADIPOQ; CEBPA; TWIST1; PPARG; IRS1; IL6; LEP
WP_VITAMIN_A_AND_CAROTENOID_METABOLISM	0.408591	0.992025	0.0549074	0.248957	1.09461	43	RDH5; RPE65; BCO1; CYP26A1; RARB; ADH1A; RDH12; RLBP1; ALDH1A1; CD36; RETSAT; LRAT
KEGG_MEDICUS_REFERENCE_ESTABLISHMENT_OF_COHESION	0.40959	0.992025	0.054794	0.354613	1.11892	7	STAG2; PDS5B; CTCF; WAPL; PDS5A; STAG1
WP_MALE_INFERTILITY	0.40959	0.992025	0.054794	0.217857	1.0673	144	MSH4; MSH5; MLH1; XRCC2; CCNA1; CAT; PRMT6; PIWIL4; PSAT1; BMAL1; RAG1; MLH3; ETV5; H3-4; BRDT; MMP2; SHMT1; NOS3; BRCA2; HLA-DRA; YBX2; STRA8; OR2W3; DDX4; HORMAD2; FAS; EPSTI1; THBS1; AHR; MMP9; SPATA17; BHMT; MDM2; AR; MTHFR; AHRR; PMS2; GPX1; TRIP13; H4C1; MOV10L1; HORMAD1; LIG4; DDX20
KEGG_MEDICUS_REFERENCE_CHONDROITIN_SULFATE_BIOSYNTHESIS	0.410589	0.992025	0.0546808	0.342471	1.11803	8	CHSY3; CHSY1
KEGG_NEUROTROPHIN_SIGNALING_PATHWAY	0.410589	0.992025	0.0546808	0.220038	1.06509	126	PIK3R2; IRAK4; SH2B3; MAPK13; ZNF274; RAP1B; MAPK14; PIK3R3; IKBKB; SHC4; NGFR; MAP3K1; PIK3CG; TP53; IRAK2; YWHAQ; RAP1A; RAPGEF1; YWHAH; YWHAZ; NRAS; AKT2; TP73; IRAK3; RPS6KA3
BIOCARTA_TRKA_PATHWAY	0.411588	0.992025	0.0545681	0.301065	1.10873	14	KLK2; NTRK1; HRAS; GRB2; AKT1; PRKCB; PRKCA; PLCG1; SOS1; PIK3CA; PIK3R1; SHC1; NGF; DPM2
REACTOME_DUAL_INCISION_IN_TC_NER	0.411588	0.992025	0.0545681	0.237212	1.08694	65	PRPF19; XAB2; GTF2H5; ISY1; ZNF830; ERCC2; UBC; POLD2; POLE4; MNAT1; POLR2F; XPA; POLR2E
REACTOME_PRE_NOTCH_PROCESSING_IN_THE_ENDOPLASMIC_RETICULUM	0.411588	0.992025	0.0545681	0.357996	1.09829	6	POGLUT1; POFUT1
WP_NUCLEOTIDE_BINDING_OLIGOMERIZATION_DOMAIN_NOD_PATHWAY	0.411588	0.992025	0.0545681	0.248849	1.08904	41	NAIP; CARD6; CASP5; IKBKB; CASP8; IL18; IKBKG; IL1B; NOD2; NLRP1; NOD1; CARD8; CASP7; NLRP12; NLRP10; NLRP3
BIOCARTA_RELA_PATHWAY	0.412587	0.992025	0.0544556	0.295213	1.10592	15	IKBKB; IKBKG; RIPK1; FADD
KEGG_MEDICUS_ENV_FACTOR_NNK_NNN_TO_PI3K_SIGNALING_PATHWAY_N01339	0.412587	0.992025	0.0544556	0.313016	1.10551	11	AKT2; BIRC5; NFKB1
KEGG_MEDICUS_REFERENCE_REGULATION_OF_GF_RTK_RAS_ERK_SIGNALING_RAS_UBIQUITINATION_BY_CUL3_COMPLEX	0.412587	0.992025	0.0544556	0.356936	1.09504	6	RIT1; NRAS
KEGG_MEDICUS_VARIANT_LOSS_OF_RASSF1_TO_RAS_RASSF1_SIGNALING_PATHWAY	0.412587	0.992025	0.0544556	0.355541	1.09076	6	NRAS; RASSF5; STK4; RASSF1; HRAS; KRAS
REACTOME_PCP_CE_PATHWAY	0.412587	0.992025	0.0544556	0.229252	1.07615	92	PSMB11; WNT5B; DVL1; PSMC5; PSMD4; PSMF1; FZD8; CLTB; FZD4; RAC3; PARD6A; SCRIB; PSMB5; UBC
PID_HEDGEHOG_2PATHWAY	0.413586	0.992025	0.0543434	0.281924	1.12604	22	IHH; DHH; STIL; TGFB2; ARRB2; PTHLH
REACTOME_INTERLEUKIN_15_SIGNALING	0.413586	0.992025	0.0543434	0.299091	1.10146	14	IL15; STAT3; SHC1; GAB2; SOS1; STAT5B; IL2RB; JAK3; IL2RG; GRB2; JAK1; STAT5A; SOS2; IL15RA
REACTOME_O_LINKED_GLYCOSYLATION_OF_MUCINS	0.413586	0.992025	0.0543434	0.236689	1.08143	62	MUC7; GALNT8; GALNT18; GALNT4; MUC5AC; GALNT16; MUC16; GALNT15; GCNT4; GALNT6; MUC17; MUC15; ST6GALNAC4; B3GNT3; GALNT10; MUC21; MUC4; GALNT17; MUCL1
REACTOME_VEGF_LIGAND_RECEPTOR_INTERACTIONS	0.413586	0.992025	0.0543434	0.33683	1.09962	8	VEGFC; VEGFD; VEGFA
WP_17P13_3_YWHAE_COPY_NUMBER_VARIATION	0.413586	0.992025	0.0543434	0.283186	1.12564	21	YWHAQ; PPP2CA; NDEL1; YWHAH; YWHAZ
WP_UREA_CYCLE_AND_ASSOCIATED_PATHWAYS	0.413586	0.992025	0.0543434	0.282984	1.12484	21	LDHB; GPT; ALDH4A1
BIOCARTA_TERT_PATHWAY	0.414585	0.992025	0.0542316	0.334139	1.09083	8	WT1; TP53; HDAC1; MZF1
KEGG_LYSOSOME	0.414585	0.992025	0.0542316	0.221154	1.06779	121	GGA2; CTSV; ATP6V0A4; LIPA; GGA3; ARSG; CD68; AP1S3; DNASE2B; CLN3; CLN5; SUMF1; CTSS; AP1S2; ATP6V0A2; GLA; AGA; SLC11A1; CD164; HYAL1; PPT1; GLB1; ATP6V0C; M6PR; GNS; HGSNAT; ATP6V0D2; ASAH1; GALC; GALNS; LAPTM5; CTSK; LAMP3; CTSC; NPC2
KEGG_NOD_LIKE_RECEPTOR_SIGNALING_PATHWAY	0.414585	0.992025	0.0542316	0.236044	1.07849	62	NAIP; MAPK13; CARD6; MAPK14; CASP5; IKBKB; CASP8; IL18; BIRC2; IKBKG; IL1B; NOD2; NLRP1; NOD1; TNFAIP3; BIRC3; CXCL8; CARD8
REACTOME_GABA_RECEPTOR_ACTIVATION	0.414585	0.992025	0.0542316	0.236689	1.07554	60	KCNJ2; GABRQ; NPTN; GNB4; GNG10; KCNJ5; ADCY3; GNGT2; GNAT3; GABRA2; ADCY6; GABRB1; GNG2; GNG12; GABRR2; GNG8; ADCY7; ADCY9
REACTOME_G_ALPHA_I_SIGNALLING_EVENTS	0.414585	0.992025	0.0542316	0.205918	1.04044	313	OPN1SW; TAS2R42; CNR2; CXCL5; GNAT1; PDE4C; CXCR2; SUCNR1; OPN3; GALR1; ACKR3; HRH4; NPY5R; CCR9; ITPR3; GPR31; CX3CR1; GRM6; RRH; TAS2R50; RHO; C3AR1; GNB4; GNG10; GNAT2; OPN5; CXCL6; PDYN; C3; PLA2G4A; CCL28; CXCL10; PPP2R1B; RGS16; LPAR3; ADCY3; GPR183; FPR1; CXCL16; PPP2CA; TAS2R14; TAS2R13; PRKAR2B; POMC; GNGT2; CCR1; HTR1F; ADORA3; ANXA1; RGS18; CCR3; HCAR3; GNAT3; RGS1; AGT; ADCY6; KNG1; L…
REACTOME_POLYMERASE_SWITCHING_ON_THE_C_STRAND_OF_THE_TELOMERE	0.414585	0.992025	0.0542316	0.273823	1.12511	26	RFC5; CHTF8; RFC3; PRIM1; POLD3; TEN1; PRIM2; RFC4; POT1; PCNA; DSCC1
REACTOME_METABOLISM_OF_STEROIDS	0.415584	0.993163	0.0541201	0.215635	1.0599	155	SRD5A2; PMVK; GC; SCAP; SLCO1B1; CYP24A1; HSD17B14; HSD17B2; CYP46A1; HSD3B2; LDLRAP1; SREBF1; MVD; IDI1; TM7SF2; PIAS4; NSDHL; AKR1C4; CH25H; SCD; MVK; RXRA; AKR1C1; SP1; AKR1B15; CYP17A1; STARD3; ACOT8; CYP39A1; FABP6; CYP11B1; AKR1C3; LHB; SRD5A3; STARD6; SLCO1B3; FASN; MTF1; GPAM; CYP27A1; NFYB
REACTOME_SCAVENGING_BY_CLASS_F_RECEPTORS	0.415584	0.993163	0.0541201	0.349971	1.07367	6	HSP90AA1; HSPH1; APOB
KEGG_MEDICUS_REFERENCE_FLT3LG_FLT3_RAS_PI3K_SIGNALING_PATHWAY	0.416583	0.994181	0.0540088	0.293446	1.0993	15	NRAS; AKT2
KEGG_MEDICUS_REFERENCE_N_GLYCAN_BIOSYNTHESIS	0.416583	0.994181	0.0540088	0.290719	1.10045	16	MAN1A1; FUT8; MGAT2; MAN1C1; ST6GAL1; GANAB
KEGG_MEDICUS_REFERENCE_ITGA_B_RHOG_RAC_SIGNALING_PATHWAY	0.417582	0.994181	0.0538979	0.26084	1.09119	28	ITGB5; ITGA10; ITGB7; ITGA11; ITGA2; ITGB3; ITGB8; ITGA5; ITGA1; ITGB1; ITGA4; ITGA8; ITGAV; FN1; ELMO3; RAC2; ITGA7
PID_CXCR3_PATHWAY	0.417582	0.994181	0.0538979	0.245498	1.0794	43	PIK3R2; MAPK14; PIK3R3; ITGAL; CXCL10; NRAS
REACTOME_INTRA_GOLGI_TRAFFIC	0.417582	0.994181	0.0538979	0.244594	1.07852	44	RAB33B; CYTH3; STX16; NAPA; MAN1A1; GOSR2; COG6; MAN1C1; RAB36; SNAP29; RAB39A
REACTOME_TRANSCRIPTION_COUPLED_NUCLEOTIDE_EXCISION_REPAIR_TC_NER	0.417582	0.994181	0.0538979	0.233668	1.08574	78	PRPF19; XAB2; GTF2H5; ISY1; ZNF830; ERCC2; XRCC1; UBC; POLD2; POLE4; MNAT1; POLR2F; XPA; POLR2E
BIOCARTA_IGF1MTOR_PATHWAY	0.418581	0.995311	0.0537873	0.280795	1.09435	19	EIF4E; PPP2CA; EIF2S3; EIF2B5; EIF4EBP1; IGF1
REACTOME_NFE2L2_REGULATING_ANTI_OXIDANT_DETOXIFICATION_ENZYMES	0.418581	0.995311	0.0537873	0.280649	1.09378	19	GSR; MAFK; TXNRD1; SRXN1; GCLM; ATF4; NFE2L2; PRDX1; HMOX1
BIOCARTA_STATHMIN_PATHWAY	0.420579	0.996939	0.0535669	0.283575	1.11298	20	MAPK13; PRKAR2B; CCNB1; CD3G; PRKAR2A; CDK1
KEGG_MEDICUS_REFERENCE_GNRH_GNRHR_PLCB_PKC_SIGNALING_PATHWAY	0.420579	0.996939	0.0535669	0.280066	1.11324	21	PLCB3; MAPK3; GNA11; MAP2K2
REACTOME_SPHINGOLIPID_METABOLISM	0.420579	0.996939	0.0535669	0.229132	1.07658	93	ARSK; CERS2; UGCG; ORMDL1; PLPP1; GLB1L; ARSG; GLB1L3; DEGS1; SUMF2; SPNS2; ACER2; ESYT2; SUMF1; SPTSSA; GLA; CERS5; B3GALNT1; ARSJ; GLB1; ORMDL2; GBA2; M6PR; B4GALNT1; SGMS2; SPTLC1; ASAH1; GALC; NEU3; GLB1L2
REACTOME_SYNTHESIS_OF_WYBUTOSINE_AT_G37_OF_TRNA_PHE	0.420579	0.996939	0.0535669	0.345388	1.05961	6	TRMT12; LCMT2; TYW1; TYW3; TYW5
REACTOME_TELOMERE_C_STRAND_LAGGING_STRAND_SYNTHESIS	0.420579	0.996939	0.0535669	0.254148	1.08752	34	RFC5; CHTF8; RFC3; PRIM1; POLD3; TEN1; PRIM2; LIG1; RFC4; POT1; DNA2; PCNA; DSCC1
BIOCARTA_SODD_PATHWAY	0.421578	0.997438	0.0534572	0.318052	1.09686	10	CASP8; RIPK1; FADD; BIRC3
REACTOME_DEADENYLATION_DEPENDENT_MRNA_DECAY	0.421578	0.997438	0.0534572	0.239578	1.08298	56	EIF4A1; CNOT9; EIF4E; PAIP1; EXOSC2; LSM5; EXOSC3; EXOSC8; SKIC8; DCP2; EIF4A2; DCP1A
REACTOME_METABOLISM_OF_AMINE_DERIVED_HORMONES	0.421578	0.997438	0.0534572	0.282039	1.09201	18	DIO1; CGA; AANAT; TPO; ASMT
BIOCARTA_TNFR2_PATHWAY	0.422577	0.997563	0.0533478	0.283661	1.08323	17	IKBKB; MAP3K1; TANK; IKBKG; RIPK1; TNFAIP3
WP_DEVELOPMENT_OF_PULMONARY_DENDRITIC_CELLS_AND_MACROPHAGE_SUBSETS	0.422577	0.997563	0.0533478	0.309214	1.11864	13	IRF8; TPO; IKZF1; STAT3; SPI1; ID2
WP_FARNESOID_X_RECEPTOR_PATHWAY	0.422577	0.997563	0.0533478	0.279178	1.08805	19	SLC10A1; CYP7A1; SLCO2B1; CYP8B1; NR0B2; SLC27A5; ABCB4
REACTOME_CHYLOMICRON_ASSEMBLY	0.423576	0.997563	0.0532386	0.317805	1.09601	10	APOC3; APOE; APOA2
REACTOME_HIV_INFECTION	0.423576	0.997563	0.0532386	0.208592	1.04606	231	PSMD7; PSMD12; GTF2E1; POLR2C; NUP42; TAF6; PSMD10; TAF7; PSMC1; PSMA6; CDK7; PSME3; CCNH; GTF2H4; GTF2H2; NUP88; CHMP5; TAF12; APOBEC3G; POM121; POLR2D; NUP210; PSMD11; GTF2H1; PSMD9; AP1S3; NUP35; CHMP4C; AP2M1; GTF2H3; TAF7L; NELFCD; AP1S2; NPM1; PSMC2; TAF11; RCC1; NUP37; PSMD6; POM121C; TCEA1; PSMD14
REACTOME_HYDROLYSIS_OF_LPC	0.423576	0.997563	0.0532386	0.330668	1.1124	9	PLA2G4A; PLA2G4D; PLBD1; PLA2G4E; PLA2G4B; PLA2G4C
REACTOME_RHOQ_GTPASE_CYCLE	0.424575	0.997563	0.0531298	0.234771	1.06395	59	RAB7A; RHOQ; SNAP23; TFRC; CPNE8; DEPDC1B; DIAPH3; ARL13B; STEAP3; CDC42EP3; IQGAP3; SLC4A7
WP_IL_24_SIGNALING_PATHWAY	0.424575	0.997563	0.0531298	0.208704	1.04625	230	TMBIM4; TNFRSF10B; EIF4A1; ICAM1; VEGFC; PROM1; TNFRSF10A; RB1; EIF4E; PRKAA1; IRF2; MAPK14; CYCS; IKBKB; CASP2; ANXA5; CASP8; XBP1; CD86; CCNE1; MAP3K1; CDK5RAP3; PSMD9; TP53; TLR3; ABCC1; PTPRC; CD80; CD200; IRF1; TWIST1; IKBKG; MMP2; SPRYD4; CCNB1; IL12A; FBP1; FADD; STAT1; ITGAM; CDK2; CD36; BRCA2; CD83; SIGMAR1; CFLAR; BIRC5; CHEK1; TXNRD1; CDC25C; CENPA; CXCL8; TOP2A; CASP4; KRT14; FAS; PRK…
WP_OCTADECANOID_FORMATION_FROM_LINOLEIC_ACID	0.424575	0.997563	0.0531298	0.315037	1.12617	12	ALOXE3; CYP2C8; CYP2C9; CYP2C19; CYP1A2
BIOCARTA_AKAP13_PATHWAY	0.425574	0.997563	0.0530213	0.3036	1.07226	11	PRKACG
KEGG_MEDICUS_REFERENCE_DERMATAN_SULFATE_DEGRADATION	0.425574	0.997563	0.0530213	0.329476	1.07561	8	HYAL3; HYAL4; HYAL1; IDUA; ARSB; IDS; HYAL2
REACTOME_NEGATIVE_REGULATORS_OF_DDX58_IFIH1_SIGNALING	0.425574	0.997563	0.0530213	0.250235	1.07566	35	RNF125; PCBP2; ATG12; NLRC5; HERC5; PIN1; UBE2K; TNFAIP3; RIGI; UBE2D3
REACTOME_REGULATION_OF_PTEN_MRNA_TRANSLATION	0.425574	0.997563	0.0530213	0.328208	1.10412	9	MOV10; AGO4; TNRC6B; AGO2; TNRC6A; AGO3; TNRC6C; AGO1; PTEN
REACTOME_SIGNALLING_TO_RAS	0.425574	0.997563	0.0530213	0.281007	1.1029	20	MAPK13; MAPK14; RALA; NRAS
WP_MITOCHONDRIAL_BETA_OXIDATION	0.425574	0.997563	0.0530213	0.327967	1.10331	9	EHHADH; ACADL
PID_CD40_PATHWAY	0.427572	1	0.052805	0.257669	1.08704	31	TDP2; MAPK14; BIRC2; MAP3K1; FCAMR; TNFAIP3; BIRC3; IL4; C4BPA
KEGG_PEROXISOME	0.428571	1	0.0526973	0.229731	1.06567	77	PEX7; PMVK; ACOX3; CRAT; PEX14; IDH2; PEX16; ECH1; PEX6
REACTOME_PROLACTIN_RECEPTOR_SIGNALING	0.428571	1	0.0526973	0.289621	1.08497	15	CUL1; JAK2; PTPN11; RBX1; GH1; CSH1; GHR; STAT5B; GH2; PRLR; STAT5A; BTRC; SKP1; SH2B1; PRL
REACTOME_SIGNALING_BY_LEPTIN	0.428571	1	0.0526973	0.301846	1.06606	11	SOCS3; STAT3; IRS1; LEP; JAK2
REACTOME_SIGNALING_BY_TYPE_1_INSULIN_LIKE_GROWTH_FACTOR_1_RECEPTOR_IGF1R	0.428571	1	0.0526973	0.23918	1.07421	54	FGF8; CILP; THEM4; FGF23; IRS4; FGF18; FGF2; FGF17; FGF9; FGF22; FGF7; KLB; FGFR1; FGF6; FGFR3; FLT3LG; IRS2
WP_NO_CGMP_PKG_MEDIATED_NEUROPROTECTION	0.428571	1	0.0526973	0.242097	1.06981	46	PPID; GUCY1B1; CNGA3; CYCS; CNGA4; IL1B; CNGB1; NOS3
BIOCARTA_CHREBP_PATHWAY	0.42957	1	0.0525899	0.275089	1.07211	19	PRKAG1; PRKAA1; PPP2CA; PRKAR2B; PRKAB1; PRKAR2A
KEGG_MEDICUS_PATHOGEN_SHIGELLA_IPAC_TO_ACTIN_SIGNALING_PATHWAY	0.42957	1	0.0525899	0.304346	1.10103	13	ACTR3; CTTN; ARPC1B; ARPC5L; ARPC2
REACTOME_BIOSYNTHESIS_OF_SPECIALIZED_PRORESOLVING_MEDIATORS_SPMS	0.42957	1	0.0525899	0.275151	1.07235	19	CYP2C8; CYP2C9; CYP1A1; LTA4H; CYP1A2; HPGD; CYP2E1
REACTOME_ERYTHROPOIETIN_ACTIVATES_STAT5	0.42957	1	0.0525899	0.340141	1.07326	7	LYN; JAK2; EPO
WP_INHIBITION_OF_EXOSOME_BIOGENESIS_AND_SECRETION_BY_MANUMYCIN_A_IN_CRPC_CELLS	0.42957	1	0.0525899	0.277063	1.07274	18	HNRNPH1; RAB27A; NRAS; HGS
KEGG_MEDICUS_VARIANT_MUTATION_CAUSED_ABERRANT_HTT_TO_TRANSPORT_OF_CALCIUM	0.430569	1	0.0524828	0.274708	1.07062	19	CYCS; VDAC1; VDAC3; SLC25A5; SLC25A31; APAF1; CASP3
REACTOME_NA_CL_DEPENDENT_NEUROTRANSMITTER_TRANSPORTERS	0.430569	1	0.0524828	0.274528	1.06992	19	SLC6A2; SLC6A18; SLC6A3; SLC6A5; SLC6A7; SLC6A13; SLC22A1
KEGG_MEDICUS_REFERENCE_IGF_IGFR_PI3K_NFKB_SIGNALING_PATHWAY	0.431568	1	0.0523759	0.292488	1.07714	14	NFKBIA; RELA
REACTOME_SARS_COV_1_TARGETS_HOST_INTRACELLULAR_SIGNALLING_AND_REGULATORY_PATHWAYS	0.431568	1	0.0523759	0.283697	1.07387	16	YWHAQ; YWHAH; YWHAZ; SERPINE1
REACTOME_STAT3_NUCLEAR_EVENTS_DOWNSTREAM_OF_ALK_SIGNALING	0.431568	1	0.0523759	0.312611	1.07809	10	HDAC1; STAT3; CD274; PRDM1
REACTOME_HORMONE_LIGAND_BINDING_RECEPTORS	0.432567	1	0.0522693	0.305327	1.09146	12	LHCGR; FSHR
WP_VITAMIN_D_IN_INFLAMMATORY_DISEASES	0.432567	1	0.0522693	0.274213	1.09524	22	MAPK14; IKBKB; MAP3K1; IKBKG
KEGG_MEDICUS_REFERENCE_MANNOSE_TYPE_O_GLYCAN_BIOSYNTHESIS_FKTN_TO_LARGE	0.433566	1	0.052163	0.33955	1.0417	6	B4GAT1
KEGG_MEDICUS_REFERENCE_WNT_SIGNALING_MODULATION_WNT_INHIBITOR	0.433566	1	0.052163	0.254061	1.06283	28	CER1; WNT16; WNT4; WNT3; WNT5A; WNT8B; TRABD2A; WNT6; WNT10A
REACTOME_PARACETAMOL_ADME	0.434565	1	0.052057	0.253716	1.06139	28	NAT2; GGT1; ABCC1; ABCC5; NAT1; SULT1A3; GGT7
REACTOME_ABC_FAMILY_PROTEINS_MEDIATED_TRANSPORT	0.435564	1	0.0519512	0.221721	1.05322	103	PSMB11; ABCG5; PSMC5; PSMD4; PSMF1; ABCF1; VCP; ABCC6; OS9; KCNJ11; ABCA3; PSMB5; ABCA4; UBC; ERLIN2
REACTOME_ERYTHROPOIETIN_ACTIVATES_PHOSPHOLIPASE_C_GAMMA_PLCG	0.435564	1	0.0519512	0.33625	1.06098	7	LYN; JAK2; PLCG2; EPO
WP_ALSTROM_SYNDROME	0.435564	1	0.0519512	0.255196	1.07733	32	CEP19; RABL2A; MYO5B; E2F4; SNAPIN; BLOC1S6; IFT81
WP_LACTO_SERIES_SPHINGOLIPID_METABOLISM	0.435564	1	0.0519512	0.338722	1.03916	6	B3GNT5; B3GALT1
REACTOME_PHOSPHORYLATION_OF_EMI1	0.436563	1	0.0518458	0.33817	1.03747	6	FBXO5; CCNB1; CDK1; PLK1
WP_NANOMATERIAL_INDUCED_INFLAMMASOME_ACTIVATION	0.436563	1	0.0518458	0.33571	1.05927	7	IL1B; CASP1; CTSB; PYCARD; NFKB1
BIOCARTA_IGF1_PATHWAY	0.437562	1	0.0517405	0.274053	1.08934	21	ELK1; PIK3CG; IRS1; MAP2K1; IGF1; SHC1
REACTOME_LDL_CLEARANCE	0.437562	1	0.0517405	0.270471	1.05411	19	LIPA; NCEH1; AP2M1; SOAT1; LDLR
WP_EV_RELEASE_FROM_CARDIAC_CELLS_AND_THEIR_FUNCTIONAL_EFFECTS	0.437562	1	0.0517405	0.335307	1.02868	6	MYB; RGS16
WP_GLUCOCORTICOID_RECEPTOR_PATHWAY	0.437562	1	0.0517405	0.232369	1.06852	70	PRRG4; B3GNT5; ACKR3; SLC26A2; CUL1; ENC1; BIRC2; PLK2; NR1I2; DNER; SRGN; BHLHE40; ALOX5AP; CDC42EP3; TNFAIP3; BIRC3; SERPINB9; CCL20; SPRY1
BIOCARTA_DEATH_PATHWAY	0.438561	1	0.0516356	0.25761	1.0794	29	DFFB; CASP8; BIRC2; CASP10; RIPK1; FADD; CASP6; CFLAR; BIRC3; CASP7
KEGG_MTOR_SIGNALING_PATHWAY	0.43956	1	0.0515309	0.240173	1.07602	52	PIK3R2; VEGFC; EIF4E; PRKAA1; PIK3R3; PIK3CG; ULK3; AKT2; RPS6KA3; PIK3R5; VEGFD
REACTOME_TRNA_PROCESSING_IN_THE_NUCLEUS	0.43956	1	0.0515309	0.233111	1.05577	58	NUP42; NUP88; POM121; NUP210; TRNT1; RPP14; NUP35; POP1; NUP37; POM121C; NUP160; NUP54; NDC1; NUP85; NUP107; TSEN15; SEH1L; NUP205; RAN; ZBTB8OS; TSEN2; POP5; POP4
KEGG_GLIOMA	0.440559	1	0.0514265	0.230251	1.05504	65	PIK3R2; RB1; E2F3; PIK3R3; SHC4; PIK3CG; TP53; TGFA; NRAS; AKT2; EGF; PIK3R5; CALML6; SHC3; MDM2; E2F2; CAMK2D; CDKN1A
KEGG_MEDICUS_VARIANT_MUTATION_INACTIVATED_PINK1_TO_INTRINSIC_APOPTOTIC_PATHWAY_N01048	0.440559	1	0.0514265	0.332561	1.04934	7	CYCS; APAF1; CASP3
REACTOME_PEROXISOMAL_PROTEIN_IMPORT	0.441558	1	0.0513223	0.230179	1.05082	63	PEX7; ACOX3; CRAT; PEX14; TYSND1; ECH1; PEX6; UBC; PEX5
REACTOME_SIGNAL_AMPLIFICATION	0.441558	1	0.0513223	0.250988	1.06716	33	MAPK14; GNB4; GNG10; P2RY1; PLA2G4A; GNGT2; GNAT3; P2RY12; GNG2; GNG12
REACTOME_TP53_REGULATES_TRANSCRIPTION_OF_DNA_REPAIR_GENES	0.441558	1	0.0513223	0.229352	1.04791	62	NELFB; GTF2H5; SSRP1; GTF2F1; ERCC2; CTDP1; SUPT5H; NELFA; MNAT1; POLR2F; CDK9; GTF2F2; POLR2E
REACTOME_G_PROTEIN_ACTIVATION	0.442557	1	0.0512184	0.267914	1.07769	24	GNB4; GNG10; PDYN; POMC; GNGT2; GNG2; GNG12; GNG8; GNA15
KEGG_MEDICUS_VARIANT_AREG_OVEREXPRESSION_TO_PI3K_SIGNALING_PATHWAY	0.443556	1	0.0511148	0.308441	1.06371	10	AKT2; EGFR; RPS6KB2; RPS6KB1
REACTOME_APOPTOSIS	0.443556	1	0.0511148	0.210269	1.03781	179	PSMB11; CDKN2A; H1-0; PSMC5; DAPK3; PSMD4; TRAF2; PSMF1; MAGED1; BCL2L11; DYNLL2; MAPK3; PMAIP1; PRKCQ; UNC5B; DSG3; PSMB5; UBC; LMNA; TICAM1; PSMA1; PKP1; SEPTIN4; AVEN; YWHAE
REACTOME_NEDDYLATION	0.443556	1	0.0511148	0.205462	1.03074	245	PSMB11; KBTBD13; FBXW4; CCDC22; KEAP1; PSMC5; FBXO31; PSMD4; FBXO40; ASB13; PSMF1; FBXO10; ASB11; VCP; KLHL25; KLHL22; ASB12; UCHL3; COMMD6; ANKRD9; SPSB2; FBXL19; COMMD1; FBXL15; PSMB5; UBC; HIF3A; FBXL7; DCAF4
REACTOME_PHOSPHATE_BOND_HYDROLYSIS_BY_NTPDASE_PROTEINS	0.443556	1	0.0511148	0.318605	1.04012	8	ENTPD3; ENTPD8; ENTPD1
WP_7_OXO_C_AND_7_BETA_HC_PATHWAYS	0.443556	1	0.0511148	0.258594	1.06748	27	CYP7A1; ACOT13; ACOT4; AMACR; SLC27A2; ACOT9; HSD11B1; SCP2; THEM5; ACOT2; NPC2; SLC27A5; EBP
BIOCARTA_AHSP_PATHWAY	0.444555	1	0.0510114	0.295108	1.06761	13	ALAS1; ALAD; FECH
BIOCARTA_HSP27_PATHWAY	0.445554	1	0.0509083	0.283632	1.04453	14	IL1A; ACTA1; FAS
REACTOME_ASSEMBLY_OF_COLLAGEN_FIBRILS_AND_OTHER_MULTIMERIC_STRUCTURES	0.445554	1	0.0509083	0.227117	1.03767	61	CTSV; COL8A1; COL2A1; LOX; CTSS; COL4A1; LOXL3; COL27A1; ITGA6; COL10A1; COL9A1; MMP9; MMP20; PXDN; CTSB; COL6A3; COL11A1; LOXL4; TLL1; COL4A3
REACTOME_RUNX3_REGULATES_CDKN1A_TRANSCRIPTION	0.445554	1	0.0509083	0.326785	1.03111	7	TP53; CDKN1A
WP_FLUOROPYRIMIDINE_ACTIVITY	0.445554	1	0.0509083	0.249095	1.05911	33	DHFR; TDG; DPYD; TYMS; TP53; RRM2; ABCC5; GGH; CES2; SLC29A1; DPYS; UMPS; MTHFR; SLC22A7; TK1; PPAT; SMUG1
WP_NAD_METABOLISM_IN_ONCOGENE_INDUCED_SENESCENCE_AND_MITOCHONDRIAL_DYSFUNCTION_ASSOCIATED_SENESCENCE	0.445554	1	0.0509083	0.267656	1.06905	22	GOT2; PRKAA1; ELAVL1; TP53; IL1B
BIOCARTA_CD40_PATHWAY	0.446553	1	0.0508054	0.281595	1.05491	15	IKBKB; MAP3K1; IKBKG; TNFAIP3
KEGG_OOCYTE_MEIOSIS	0.446553	1	0.0508054	0.217536	1.0414	112	SPDYA; CUL1; MAD2L1; PPP1CC; CCNE2; ITPR3; ANAPC5; ANAPC7; CCNE1; FBXO5; PPP2R1B; YWHAQ; ADCY3; PPP2CA; CCNB1; SGO1; YWHAH; YWHAZ; CDK2; ADCY6; RPS6KA3; ESPL1; CDC25C; ANAPC4; CCNB2; ANAPC13; PRKACA; BUB1; CALML6; PKMYT1; CDC23; PPP2R5D; AR; AURKA; CDK1; CAMK2D; ADCY7; STAG3; ADCY9
REACTOME_CTLA4_INHIBITORY_SIGNALING	0.446553	1	0.0508054	0.271138	1.07775	21	LYN; CD86; PPP2R1B; CD80; PPP2CA; AKT2
REACTOME_DCC_MEDIATED_ATTRACTIVE_SIGNALING	0.446553	1	0.0508054	0.281311	1.03598	14	NCK1; CDC42
REACTOME_HDL_CLEARANCE	0.446553	1	0.0508054	0.341341	1.01357	5	AMN; CUBN; APOA1
REACTOME_ZBP1_DAI_MEDIATED_INDUCTION_OF_TYPE_I_IFNS	0.446553	1	0.0508054	0.270967	1.07707	21	NFKBIA; NFKB2; RELA; TICAM1; IRF3; NFKBIB
WP_MITOCHONDRIAL_COMPLEX_III_ASSEMBLY	0.446553	1	0.0508054	0.28144	1.05432	15	UQCRB
KEGG_MEDICUS_VARIANT_SCRAPIE_CONFORMATION_PRPSC_TO_TRANSPORT_OF_CALCIUM	0.447552	1	0.0507028	0.27065	1.04791	18	CYCS; VDAC1
REACTOME_ACYL_CHAIN_REMODELLING_OF_PI	0.447552	1	0.0507028	0.274346	1.04766	17	PLA2R1; PLA2G4A; PLA2G4D; PLA2G2F; PLBD1; PLA2G4E; PLA2G10; MBOAT7; PLA2G5
WP_BIOMARKERS_FOR_PYRIMIDINE_METABOLISM_DISORDERS	0.447552	1	0.0507028	0.281162	1.05328	15	UPB1; CKB
BIOCARTA_TALL1_PATHWAY	0.448551	1	0.0506004	0.280757	1.05176	15	TRAF2; RELA; TNFRSF13C; TNFRSF17; MAP3K14; TRAF6
WP_15Q11_2_COPY_NUMBER_VARIATION_SYNDROME	0.448551	1	0.0506004	0.313593	1.05496	9	TUBGCP2
REACTOME_PROTON_COUPLED_MONOCARBOXYLATE_TRANSPORT	0.44955	1	0.0504983	0.322497	0.989382	6	SLC16A8; EMB; SLC16A1
KEGG_MEDICUS_REFERENCE_THYROID_HORMONE_SIGNALING_PATHWAY	0.450549	1	0.0503964	0.307968	1.03603	9	SLC16A10; SLC16A2
REACTOME_ABACAVIR_ADME	0.450549	1	0.0503964	0.307396	1.03411	9	SLC22A3; ADH1A; ADAL
REACTOME_NITRIC_OXIDE_STIMULATES_GUANYLATE_CYCLASE	0.450549	1	0.0503964	0.26685	1.06583	22	GUCY1B1; KCNMB3; NOS3; KCNMB1
WP_FEMALE_STEROID_HORMONES_IN_CARDIOMYOCYTE_ENERGY_METABOLISM	0.450549	1	0.0503964	0.292879	1.05954	13	SLC2A4; STK11; ESRRA; HADHB
WP_UNFOLDED_PROTEIN_RESPONSE	0.450549	1	0.0503964	0.263867	1.06141	24	TNFRSF10B; CASP2; XBP1; TP53; IL1B
BIOCARTA_EPO_PATHWAY	0.451548	1	0.0502948	0.265293	1.03393	19	ELK1; JAK2; MAP2K1; SHC1; EPO; PTPN6
KEGG_FATTY_ACID_METABOLISM	0.451548	1	0.0502948	0.236631	1.03693	42	ACOX3; HADHA; ALDH1B1; ALDH2; GCDH; ALDH9A1; ECHS1; HADHB
REACTOME_RAC2_GTPASE_CYCLE	0.451548	1	0.0502948	0.220561	1.03412	88	RAB7A; PIK3R2; PIK3R3; TFRC; NCF2; CYFIP1; TMPO; DEPDC1B; SWAP70; DIAPH3; RACGAP1; VAV1; VRK2; NCKAP1L; STBD1; CYBB; MCAM; DSG2; NCF1; PAK1; DOCK2; LAMTOR1; CDC42; CYBA; DOCK3; ARHGDIA; ITGB1
REACTOME_SUMOYLATION_OF_DNA_METHYLATION_PROTEINS	0.451548	1	0.0502948	0.275365	1.04233	16	RNF2; DNMT3B; SCMH1
REACTOME_RA_BIOSYNTHESIS_PATHWAY	0.452547	1	0.0501934	0.265656	1.06106	22	RDH5; RDH13; CYP26A1; ADH1A; ALDH1A1; RDH10; DHRS9
SA_PTEN_PATHWAY	0.452547	1	0.0501934	0.271671	1.03744	17	AKT2; PTK2B; BPNT1; ILK
WP_OVARIAN_INFERTILITY	0.452547	1	0.0501934	0.241691	1.04429	37	LHCGR; FSHR; CCND2
WP_VITAMIN_K_METABOLISM_AND_ACTIVATION_OF_DEPENDENT_PROTEINS	0.452547	1	0.0501934	0.291778	1.05556	13	F9; UBIAD1; F7; F2
BIOCARTA_PTDINS_PATHWAY	0.453546	1	0.0500923	0.261892	1.05669	23	LYN; BTK; AP2M1; JAG1
WP_TYPE_2_PAPILLARY_RENAL_CELL_CARCINOMA	0.453546	1	0.0500923	0.241271	1.03242	34	EGLN2; BIRC7; TGFA; VHL; DIAPH1; TGFB2; CTSK; VEGFA; CDKN1A
REACTOME_ALPHA_LINOLENIC_OMEGA3_AND_LINOLEIC_OMEGA6_ACID_METABOLISM	0.455544	1	0.0498907	0.288127	1.04235	13	ACSL1; SCP2
REACTOME_GP1B_IX_V_ACTIVATION_SIGNALLING	0.455544	1	0.0498907	0.29187	1.04335	12	GP5; YWHAZ
REACTOME_LIPOPHAGY	0.455544	1	0.0498907	0.303266	1.02022	9	PRKAG1; PRKAB1
REACTOME_METAL_ION_SLC_TRANSPORTERS	0.455544	1	0.0498907	0.263197	1.05871	24	SLC30A8; SLC39A7; SLC39A5
BIOCARTA_SARS_PATHWAY	0.456543	1	0.0497903	0.317771	1.00267	7	FBL; GPT
REACTOME_RAC3_GTPASE_CYCLE	0.456543	1	0.0497903	0.221331	1.03884	94	RAB7A; PIK3R2; SNAP23; TFRC; NCF2; CYFIP1; TMPO; DEPDC1B; SWAP70; JAG1; RAPGEF1; DIAPH3; RACGAP1; VRK2; NCKAP1L; STBD1; CYBB; ARHGDIB; MCAM
BIOCARTA_BTG2_PATHWAY	0.457542	1	0.0496901	0.291561	1.02974	11	RB1; TP53; BTG1; CHAF1B
PID_ATM_PATHWAY	0.457542	1	0.0496901	0.240351	1.02849	34	UBE2N; UIMC1; FANCD2; BRCA1; CDC25C; RBBP8; KAT5; CHEK2; MDM2; H2AX; ABRAXAS1
REACTOME_SYNTHESIS_OF_UDP_N_ACETYL_GLUCOSAMINE	0.457542	1	0.0496901	0.30895	1.0086	8	GNPNAT1; NAGK; PGM3; UAP1; GFPT2; GFPT1; RENBP; AMDHD2
WP_ANDROGEN_RECEPTOR_SIGNALING_PATHWAY	0.457542	1	0.0496901	0.221447	1.0353	85	CARM1; PIK3R2; RB1; RNF14; PIAS3; CCNE1; PSMC3IP; ETV5; RLN1; RNF4; HDAC1; BRCA1; SMARCE1; TGIF1; NR0B2; KAT5; PAK6; STAT3; TLE5; MDM2; AR; CTNNB1
WP_GLUCOSE_METABOLISM_IN_TRIPLE_NEGATIVE_BREAST_CANCER_CELLS	0.457542	1	0.0496901	0.309732	1.01115	8	PDK1; LDHA; SLC16A1; PKM
KEGG_GLYCOSAMINOGLYCAN_BIOSYNTHESIS_KERATAN_SULFATE	0.458541	1	0.0495902	0.274743	1.02924	15	CHST4; B4GALT4; B3GNT7; FUT8; ST3GAL3; CHST2
PID_VEGF_VEGFR_PATHWAY	0.458541	1	0.0495902	0.296843	1.02372	10	VEGFC; VEGFD; NRP1; VEGFA; NRP2
REACTOME_ACTIVATED_NTRK2_SIGNALS_THROUGH_RAS	0.458541	1	0.0495902	0.300727	1.01167	9	NRAS; SHC1; NTRK2; SOS1; NTF4; GRB2; HRAS; KRAS; BDNF
REACTOME_PHASE_3_RAPID_REPOLARISATION	0.458541	1	0.0495902	0.301528	1.01437	9	KCNE2
KEGG_MEDICUS_REFERENCE_GH_JAK_STAT_SIGNALING_PATHWAY	0.45954	1	0.0494905	0.316435	0.998454	7	JAK2; IGF1; GH1
REACTOME_KEAP1_NFE2L2_PATHWAY	0.460539	1	0.049391	0.212351	1.0281	125	PSMD7; PSMD12; MAP1LC3B; IDH1; PSMD10; PSMC1; CUL1; PSMA6; PSME3; SKP2; GSR; PSMD11; UFD1; PSMD9; ABCC1; PSMC2; PSMD6; MAFK; BRCA1; PSMD14; AKT2; TALDO1; TXNRD1; SRXN1; EGF; NPLOC4; TRIM21; GCLM; PSMD3; CSNK2B; PSMA2
KEGG_MEDICUS_REFERENCE_BMP_HAMP_SIGNALING_PATHWAY_AUXILIARY_FACTOR	0.461538	1	0.0492918	0.312867	0.987197	7	HFE; TFR2
KEGG_MEDICUS_VARIANT_MUTATION_INACTIVATED_PINK1_TO_INTRINSIC_APOPTOTIC_PATHWAY_N01050	0.461538	1	0.0492918	0.314394	0.992014	7	CYCS; BAX; APAF1; CASP3
REACTOME_PTEN_REGULATION	0.461538	1	0.0492918	0.211633	1.0303	139	PSMB11; PSMC5; PSMD4; PSMF1; CBX6; MBD3; MAPK3; MAF1; RING1; PML; CHD4; ATN1; HDAC5; PSMB5; UBC; MTA2
REACTOME_RNA_POLYMERASE_II_PRE_TRANSCRIPTION_EVENTS	0.461538	1	0.0492918	0.222801	1.03563	81	NELFB; GTF2H5; PAF1; SSRP1; GTF2F1; ERCC2; CTDP1; SUPT5H; NELFA; LEO1; MLLT1; TAF15; MNAT1; POLR2F; CDK9; GTF2F2; POLR2E; TAF3; SUPT16H; TAF10; ELOA; CDC73; TAF5; IWS1; MLLT3; ELOC
WP_LEUKOTRIENE_METABOLIC_PATHWAY	0.461538	1	0.0492918	0.283299	1.02488	13	GGT1; ABCC1; ALOX5AP; ALOX5; CYP4F3
KEGG_ERBB_SIGNALING_PATHWAY	0.462537	1	0.0491928	0.218097	1.02189	87	PIK3R2; ELK1; NCK1; PIK3R3; SHC4; PIK3CG; TGFA; ERBB2; NRAS; AKT2; EGF; PIK3R5; PAK6; SHC3; CAMK2D; PAK1; CDKN1A; EGFR; EIF4EBP1; PLCG2; MAP2K1; BTC; RPS6KB2
KEGG_PHENYLALANINE_METABOLISM	0.462537	1	0.0491928	0.262746	1.01731	18	GOT2; AOC2; IL4I1; MIF; MAOB; TAT; DDC; PRDX6; ALDH1A3
REACTOME_FORMATION_OF_PARAXIAL_MESODERM	0.462537	1	0.0491928	0.226872	1.04221	69	PSMC5; PSMD4; PSMF1; WNT3A; DLL3; SNW1; TBXT; RIPPLY2; HES7; PSMB5; DLL1; PSMA1; PSMB1; MESP2; NOG; FGFR1; EPHA4; KAT2A; LFNG
REACTOME_SYNTHESIS_OF_ACTIVE_UBIQUITIN_ROLES_OF_E1_AND_E2_ENZYMES	0.462537	1	0.0491928	0.249731	1.05161	30	USP5; UCHL3; UBC; CDC34; UBE2R2; UBE2Z
REACTOME_THYROXINE_BIOSYNTHESIS	0.462537	1	0.0491928	0.29546	1.01895	10	DUOX2; DIO3; IYD
BIOCARTA_PDZS_PATHWAY	0.463536	1	0.049094	0.265617	1.01432	17	ACTA1; NFASC; NCAM1; EPB41; DLG1; SPTAN1; CASK; SPTBN1; PCLO; NRXN3; ANK1; DLG2; ADD1; DLG4; GRIN1; DLG3; GUK1
KEGG_GLYCINE_SERINE_AND_THREONINE_METABOLISM	0.463536	1	0.049094	0.247644	1.04475	31	ALAS1; PSPH; PSAT1; GATM; DLD; DAO; SHMT1; DMGDH; AOC2; SRR
KEGG_PENTOSE_PHOSPHATE_PATHWAY	0.463536	1	0.049094	0.250738	1.03505	27	PFKL; TKT; TKTL1; ALDOC
WP_MIRNA_TARGETS_IN_ECM_AND_MEMBRANE_RECEPTORS	0.463536	1	0.049094	0.260368	1.03994	22	ITGB5; COL4A1; ITGA11; THBS1; SDC2; ITGA1; COL6A3; LAMC1; COL4A2; COL3A1; FN1; LAMA4; COL1A2
REACTOME_DETOXIFICATION_OF_REACTIVE_OXYGEN_SPECIES	0.464535	1	0.0489954	0.239848	1.03292	36	CAT; GPX2; CYCS; GSR; PRDX3; NCF2; GPX8; TXNRD1; ERO1A; CYBB
REACTOME_SMALL_INTERFERING_RNA_SIRNA_BIOGENESIS	0.465534	1	0.0488971	0.297482	1.00076	9	PRKRA; TARBP2; AGO4
REACTOME_DISORDERS_OF_TRANSMEMBRANE_TRANSPORTERS	0.467532	1	0.0487011	0.206402	1.01904	177	SLC5A7; SLC6A2; PSMB11; SLC6A18; ABCG5; PSMC5; PSMD4; PSMF1; SLCO1B1; SLC6A3; VCP; SLC36A2; SLC3A2; ABCC6; OS9; SLC22A12; KCNJ11; ABCA3; PSMB5; UBC; NUP43; ERLIN2; SLC9A9; HK1; SLC20A2; SLC6A5; ABCA1; PSMA1; GCKR
REACTOME_APOPTOTIC_FACTOR_MEDIATED_RESPONSE	0.468531	1	0.0486034	0.262588	1.03061	20	DIABLO; APIP; CYCS; C1QBP; CARD8; GSDME; CASP7
REACTOME_REGULATION_OF_LOCALIZATION_OF_FOXO_TRANSCRIPTION_FACTORS	0.468531	1	0.0486034	0.283901	1.01487	12	YWHAQ; YWHAZ; AKT2
REACTOME_VITAMIN_B5_PANTOTHENATE_METABOLISM	0.468531	1	0.0486034	0.261931	1.02803	20	VNN1; VNN2; ENPP1; SLC25A16; PANK2; PPCDC; PPCS; AASDHPPT; SLC5A6
PID_PRL_SIGNALING_EVENTS_PATHWAY	0.46953	1	0.048506	0.255889	1.03247	23	TUBA1B; PTP4A1; CCNE1; CCNA2; CDK2; AGT; PTP4A2; ITGA1; CDKN1A; ITGB1
REACTOME_TRIGLYCERIDE_METABOLISM	0.46953	1	0.048506	0.234836	1.01684	38	GK; MOGAT1; PPP1CC; GK3; PNPLA4; FABP3; FABP1; FABP12; LPIN3; MOGAT2; AGMO; PRKACA; GPAT2; FABP5; FABP2
BIOCARTA_ARF_PATHWAY	0.470529	1	0.0484088	0.263241	1.00525	17	CDKN2A; POLR1D
KEGG_O_GLYCAN_BIOSYNTHESIS	0.470529	1	0.0484088	0.247536	1.04237	30	GALNT8; GALNT18; GALNT4; GALNT16; GALNT15; GCNT4; GALNT6
PID_RETINOIC_ACID_PATHWAY	0.470529	1	0.0484088	0.247719	1.04314	30	CDK7; MAPK14; CCNH; RARB; HDAC1
REACTOME_PTK6_REGULATES_CELL_CYCLE	0.470529	1	0.0484088	0.30782	0.944356	6	CCNE1; CDK2
KEGG_MEDICUS_VARIANT_MUTATION_CAUSED_ABERRANT_SNCA_TO_PERK_ATF4_SIGNALING_PATHWAY	0.471528	1	0.0483118	0.307277	0.942688	6	ATF4; SNCA; EIF2AK3
REACTOME_FORMATION_OF_THE_EARLY_ELONGATION_COMPLEX	0.471528	1	0.0483118	0.236662	1.00624	33	NELFB; GTF2H5; GTF2F1; ERCC2; CTDP1; SUPT5H; NELFA; MNAT1; POLR2F; GTF2F2; POLR2E
REACTOME_ACTIVATED_NTRK2_SIGNALS_THROUGH_PI3K	0.472527	1	0.048215	0.300696	0.948794	7	BDNF; GRB2; NTF4
REACTOME_ACTIVATION_OF_NMDA_RECEPTORS_AND_POSTSYNAPTIC_EVENTS	0.472527	1	0.048215	0.218315	1.02576	93	TUBB3; PRKAG1; TUBB8; PRKAA1; GRIN3B; TUBA1B; TUBA1C; PRKAR2B; TUBA4B; LIN7A; TUBAL3; PRKAB1; LIN7B; NRAS; TUBB1; RPS6KA3; KPNA2
REACTOME_ACTIVATION_OF_RAC1	0.472527	1	0.048215	0.277499	1.0039	13	NCK1; PAK6; PAK1
REACTOME_CELLULAR_HEXOSE_TRANSPORT	0.472527	1	0.048215	0.259154	1.03012	21	SLC2A14; SLC2A9; SLC5A9; MFSD4B; SLC2A2; SLC2A10; SLC2A3; SLC5A1
KEGG_VIBRIO_CHOLERAE_INFECTION	0.473526	1	0.0481184	0.229224	1.02851	53	ATP6V1G1; ATP6V0A4; ADCY3; ATP6V1B2; ATP6V1E2; ATP6V0A2; ATP6V1C2; ERO1A; ATP6V0C; KDELR3; PRKACA; ATP6V0D2; ATP6V1B1; ATP6V0E1; SEC61B; ADCY9; ATP6V1A; KDELR2; PLCG2
REACTOME_SIGNALING_BY_LRP5_MUTANTS	0.473526	1	0.0481184	0.306546	0.940447	6	KREMEN1; DKK4
WP_AMINO_ACID_METABOLISM_PATHWAY_EXCERPT_HISTIDINE_CATABOLISM_EXTENSION	0.473526	1	0.0481184	0.305513	0.937278	6	HAL; UROC1; FTCD; AMDHD1
WP_ATM_SIGNALING_IN_DEVELOPMENT_AND_DISEASE	0.474525	1	0.048022	0.228745	1.01105	45	PPP5C; PRKAA1; PPM1D; IKBKG; HMGN1; CHEK1; RBBP8; KAT5; BUB1; CHEK2; AURKB; CDK1; CDK5; H2AX
KEGG_MEDICUS_REFERENCE_BILE_ACID_BIOSYNTHESIS	0.475524	1	0.0479259	0.268498	0.988798	14	CYP7A1; AMACR; CYP8B1; SCP2; SLC27A5
KEGG_MEDICUS_REFERENCE_II_BLOOD_GROUP_ANTIGEN_BIOSYNTHESIS	0.475524	1	0.0479259	0.296559	0.935738	7	B4GALT4; B3GNT2; GCNT2
REACTOME_COPI_INDEPENDENT_GOLGI_TO_ER_RETROGRADE_TRAFFIC	0.475524	1	0.0479259	0.229119	1.02649	52	ACTR1A; CAPZA3; DCTN6; DYNLL2; RAB6B; ACTR10; DCTN2
REACTOME_REGULATION_OF_SIGNALING_BY_NODAL	0.475524	1	0.0479259	0.288583	0.995229	10	LEFTY1; DAND5
REACTOME_TGF_BETA_RECEPTOR_SIGNALING_IN_EMT_EPITHELIAL_TO_MESENCHYMAL_TRANSITION	0.475524	1	0.0479259	0.264793	1.00231	16	ARHGEF18; PARD6A; UBC
WP_HOST_PATHOGEN_INTERACTION_OF_HUMAN_CORONAVIRUSES_APOPTOSIS	0.475524	1	0.0479259	0.257963	1.02538	21	MAPK13; MAPK14; CASP8; FADD
WP_MITOCHONDRIAL_GENE_EXPRESSION	0.475524	1	0.0479259	0.257232	1.00251	19	POLRMT; ESRRA; PPRC1; GABPA; SP1; HCFC1; PPP3CA
REACTOME_SHC1_EVENTS_IN_ERBB4_SIGNALING	0.476523	1	0.04783	0.26807	0.987219	14	NRAS; BTC; HBEGF; SHC1; EREG; NRG2
KEGG_MEDICUS_REFERENCE_DNA_DEGRADATION_BY_EXTRACELLULAR_ENDOLYSOSOMAL_DNASE	0.477522	1	0.0477342	0.293992	0.927642	7	DNASE1L3
REACTOME_BETA_CATENIN_INDEPENDENT_WNT_SIGNALING	0.477522	1	0.0477342	0.206785	1.01328	146	PSMB11; WNT5B; PLCB3; DVL1; PSMC5; PSMD4; PSMF1; FZD8; CLTB; FZD4; TCF7L1; RAC3; PARD6A; SCRIB; PSMB5; UBC
REACTOME_HISTIDINE_CATABOLISM	0.477522	1	0.0477342	0.296212	0.967017	8	HAL; HDC; UROC1; FTCD; AMDHD1
WP_ACQUIRED_PARTIAL_LIPODYSTROPHY_BARRAQUER_SIMONS_SYNDROME	0.477522	1	0.0477342	0.286548	0.988211	10	CFB; C3; LMNB1; CFD
WP_CELL_INTERACTIONS_OF_THE_PANCREATIC_CANCER_MICROENVIRONMENT	0.477522	1	0.0477342	0.247954	1.01882	26	CSF2RA; CD86; CXCL10; CD80; HLA-DRA; CCR5; FAS; NRP1; VEGFA
WP_ERK_PATHWAY_IN_HUNTINGTON_39_S_DISEASE	0.477522	1	0.0477342	0.264575	0.991145	15	ELK1; EGF; CASP7; EGFR
REACTOME_FATTY_ACYL_COA_BIOSYNTHESIS	0.478521	1	0.0476387	0.232409	1.00633	38	ACSF3; SLC25A1; OLAH; ELOVL4; HSD17B8; SCD; TECR
PID_RB_1PATHWAY	0.480519	1	0.0474483	0.222154	1.01794	65	SFTPD; CDKN2A; UBTF; CCND2; BGLAP; CTBP1; ATF7; SUV39H1; CCND1; MYOD1; SMARCB1; AATF
REACTOME_CLASS_C_3_METABOTROPIC_GLUTAMATE_PHEROMONE_RECEPTORS	0.480519	1	0.0474483	0.230275	0.99913	39	TAS2R42; GRM6; TAS2R50; TAS2R14; TAS2R13; TAS2R31; TAS2R10; TAS2R5; TAS2R1; TAS2R19
REACTOME_PP2A_MEDIATED_DEPHOSPHORYLATION_OF_KEY_METABOLIC_FACTORS	0.480519	1	0.0474483	0.291399	0.919458	7	PPP2R1B; PPP2CA; PFKFB1; PPP2R5D; MLXIPL
REACTOME_TRANSCRIPTIONAL_REGULATION_BY_VENTX	0.480519	1	0.0474483	0.229711	0.996683	39	CDKN2A; EHMT2; FZR1; RELA; ANAPC2; CCND1
WP_AGE_RAGE_PATHWAY	0.480519	1	0.0474483	0.218855	1.00431	66	IRAK4; MAPK14; CYCS; IKBKB; CASP8; PLA2G4A; MSR1; DIAPH1; MMP2; MYD88; NOS3; STAT1; MMP9; STAT3; INHBB; IRS1; NCF1; PRKCD; MSN; JAK2; TIRAP; EGFR; AGER; CDC42
WP_THIAMINE_METABOLIC_PATHWAYS	0.480519	1	0.0474483	0.292396	0.983646	9	PDHA1; TKT
BIOCARTA_EGFR_SMRTE_PATHWAY	0.481518	1	0.0473534	0.278209	0.982581	11	MAPK14; MAP3K1; EGF; EGFR; MAP2K1
WP_UROTENSIN_II_MEDIATED_SIGNALING_PATHWAY	0.481518	1	0.0473534	0.223854	1.02834	69	ICAM1; TRPC4; MAPK14; COL2A1; IKBKB; CCNE1; NCF2; MMP2; IL1B; CDK2; ESPL1; CYBB; PRKACA; UTS2R; MMP9; STAT3; ALOX5; CTNNB1; NCF1; CDK1; IL6; JAK2; PCNA; EGFR; CYBA
KEGG_MEDICUS_PATHOGEN_EBV_EBNA3C_TO_P53_MEDIATED_TRANSCRIPTION	0.482517	1	0.0472587	0.28471	0.981873	10	TP53; MDM2; CDKN1A; BAX; BAK1
KEGG_MEDICUS_VARIANT_MUTATION_INACTIVATED_P62_TO_PINK_PARKIN_MEDIATED_AUTOPHAGOSOME_FORMATION	0.482517	1	0.0472587	0.274002	0.991249	13	CISD1; FKBP8; HK1; PINK1
BIOCARTA_HIVNEF_PATHWAY	0.483516	1	0.0471642	0.224896	1.01662	56	RB1; DFFB; CASP2; CASP8; BIRC2; MAP3K1; CRADD; PSEN2; RIPK1; FADD; CASP6; CFLAR; LMNB1; BIRC3; ARHGDIB; FAS; CASP7
REACTOME_TRNA_PROCESSING_IN_THE_MITOCHONDRION	0.483516	1	0.0471642	0.315189	0.935919	5	ELAC2
WP_13Q12_12_COPY_NUMBER_VARIATION	0.483516	1	0.0471642	0.236862	0.999933	32	ADIPOQ; SPATA13; RTN4; C1QTNF9; SGCA; FLNC
WP_IMMUNE_INFILTRATION_IN_PANCREATIC_CANCER	0.483516	1	0.0471642	0.228654	0.992097	39	REG4; IL17D; IL25; IL5
BIOCARTA_SPRY_PATHWAY	0.484515	1	0.04707	0.258582	0.987458	17	SPRY3; EGF; SPRY1; SPRY2; EGFR; MAP2K1; SPRY4; SHC1
REACTOME_BUTYROPHILIN_BTN_FAMILY_INTERACTIONS	0.485514	1	0.0469759	0.277807	0.993082	12	BTNL8; CD209; BTN1A1
REACTOME_PARASITE_INFECTION	0.486513	1	0.046882	0.221804	1.00518	59	NCK1; WIPF3; LYN; BTK; ACTR3; CYFIP1; SYK; VAV1; NCKAP1L; CD3G; HCK; FGR
WP_PHOSPHODIESTERASES_IN_NEURONAL_FUNCTION	0.487512	1	0.0467883	0.226021	1.01511	54	PDE4C; ADCY10; GUCY1B1; PDE6H; DRD2; PDE8A; ADCY3; PDE12; PDE6B; ADCY6; PRKACA; PDE4B; PDE3B; PDE6G; ADCY7; PDE6D; ADCY9
KEGG_MATURITY_ONSET_DIABETES_OF_THE_YOUNG	0.488511	1	0.0466948	0.245843	0.996805	25	IAPP; NEUROD1; HNF1B; FOXA3; FOXA2; HNF4A; PAX4; HES1
WP_NEUROINFLAMMATION_AND_GLUTAMATERGIC_SIGNALING	0.488511	1	0.0466948	0.207885	1.01331	140	IFNGR1; IL6R; TGFBR1; PSPH; IL1A; IL13; PPP1CC; PSAT1; IL1R1; GRIN3B; IL13RA1; IL10RA; ADCY3; STAT6; DLD; IL12A; GRIK1; IL1B; DAO; SHMT1; STAT1; LRRC8D; SOCS3; SRR; LIF; IL4; GLS2; IFNGR2; IL10; IL4R; TGFB2; PRKACA; STAT3; CNTF; IFNG; IL12B
PID_IL6_7_PATHWAY	0.48951	1	0.0466015	0.225862	0.998702	47	IL6R; MAPK14; PIAS3; IRF1; STAT1; VAV1; SOCS3; HCK; LMO4; STAT3; PRKCD; IL6; TIMP1; JAK2; MITF
REACTOME_GABA_B_RECEPTOR_ACTIVATION	0.48951	1	0.0466015	0.22436	0.986466	43	KCNJ2; GNB4; GNG10; KCNJ5; ADCY3; GNGT2; GNAT3; ADCY6; GNG2; GNG12; GNG8; ADCY7; ADCY9
WP_H19_ACTION_RB_E2F1_SIGNALING_AND_CDK_BETA_CATENIN_ACTIVITY	0.48951	1	0.0466015	0.262764	0.967681	14	PMAIP1; CCND1; SOX4; CSRP2; CDK4; TULP3
REACTOME_ATF4_ACTIVATES_GENES_IN_RESPONSE_TO_ENDOPLASMIC_RETICULUM_STRESS	0.490509	1	0.0465084	0.244293	1.00844	27	CEBPG; ASNS; EXOSC2; EXOSC3; EXOSC8; DCP2; CXCL8
BIOCARTA_AKT_PATHWAY	0.491508	1	0.0464155	0.251098	1.00292	22	NFKBIA; FOXO1; HSP90AA1; RELA
KEGG_MEDICUS_PATHOGEN_HIV_GP120_TO_CXCR4_GNB_G_RAC_SIGNALING_PATHWAY	0.491508	1	0.0464155	0.242322	0.995675	26	GNB4; GNG10; GNGT2; CCR5; GNG2; GNG12; LIMK1; GNG8; PAK1; CFL2
REACTOME_GENE_AND_PROTEIN_EXPRESSION_BY_JAK_STAT_SIGNALING_AFTER_INTERLEUKIN_12_STIMULATION	0.491508	1	0.0464155	0.233612	1.00606	36	RAP1B; RALA; CAPZA1; ANXA2; LMNB1; TALDO1; MIF; IL10; SNRPA1; STAT4; IFNG; HNRNPF; MSN; LCP1; CDC42
WP_15Q11Q13_COPY_NUMBER_VARIATION	0.491508	1	0.0464155	0.223538	1.01242	58	CXADR; SLF1; LYPD6; GOLGA8Q; NSMCE3; TRPM1; FANCD2; HDAC1; FANCI; ENTREP2; GJD3; SPEF1; CANX; EID3
KEGG_MEDICUS_REFERENCE_AREG_EGFR_PI3K_SIGNALING_PATHWAY	0.492507	1	0.0463228	0.272688	0.96308	11	AKT2; EGFR; RPS6KB2; RPS6KB1
REACTOME_BASIGIN_INTERACTIONS	0.492507	1	0.0463228	0.243575	0.987611	25	SLC7A9; SLC7A7; SPN; SLC7A6; SLC16A8; ITGA6; ATP1B3; PPIL2; ATP1B1; ITGB1
WP_FIBRIN_COMPLEMENT_RECEPTOR_3_SIGNALING_PATHWAY	0.493506	1	0.0462303	0.223095	0.980903	43	FGB; FGA; RELA; FGG; TICAM1; PLG; IRF3
BIOCARTA_SUMO_PATHWAY	0.494505	1	0.0461379	0.294589	0.903765	6	SUMO3; UBA2; SUMO2; UBE2I; SUMO1
WP_LINOLEIC_ACID_METABOLISM_AFFECTED_BY_SARS_COV_2	0.494505	1	0.0461379	0.29398	0.901896	6	ACOT2; ACE2; FADS1; ELOVL5; FADS2; ELOVL2
WP_DISORDERS_OF_FOLATE_METABOLISM_AND_TRANSPORT	0.495504	1	0.0460458	0.249376	0.971899	19	DHFR; TYMS; SHMT1; MTHFS; MTHFD2L; MTHFR; GART
WP_SOMATIC_SEX_DETERMINATION	0.495504	1	0.0460458	0.260192	0.958206	14	SRY; RSPO1; SOX8; FGF9; FOXL2; SOX9
KEGG_MEDICUS_REFERENCE_CONDENSIN_LOADING	0.496503	1	0.0459538	0.252479	0.990934	20	NCAPH2; PPP2R1A; PPP2R5A
KEGG_MEDICUS_VARIANT_SCRAPIE_CONFORMATION_PRPSC_TO_PERK_ATF4_SIGNALING_PATHWAY	0.496503	1	0.0459538	0.293357	0.899984	6	ATF4; EIF2AK3; EIF2S1; HSPA5; DDIT3; PRNP
REACTOME_NFE2L2_REGULATING_MDR_ASSOCIATED_ENZYMES	0.496503	1	0.0459538	0.28564	0.932503	8	ABCF2
KEGG_MEDICUS_REFERENCE_NRG_ERBB4_PI3K_SIGNALING_PATHWAY	0.497502	1	0.045862	0.268028	0.946623	11	AKT2; NRG2; NRG4
REACTOME_INTERLEUKIN_1_PROCESSING	0.497502	1	0.045862	0.282759	0.951227	9	CTSG; NFKB2; RELA
REACTOME_SOS_MEDIATED_SIGNALLING	0.498501	1	0.0457704	0.281498	0.888219	7	NRAS; IRS1
REACTOME_TRNA_MODIFICATION_IN_THE_NUCLEUS_AND_CYTOSOL	0.498501	1	0.0457704	0.221166	0.972423	43	TRIT1; TRMT6; TRMT12; PUS7; TRMT13; ADAT1; TRMT9B; URM1
REACTOME_NUCLEAR_EVENTS_MEDIATED_BY_NFE2L2	0.4995	1	0.045679	0.212391	0.999388	96	CDKN2A; KEAP1; GSTA1; PSMC5; PSMD4; PSMF1; TKT; ABCF2; PSMB5; UBC; RELA; PSMA1; SP1; PSMB1; BCL2L1
BIOCARTA_ARAP_PATHWAY	0.5005	1	0.0455878	0.254112	0.970387	17	CLTB; ARFGAP1; ARFGAP3; ARAP1
KEGG_MEDICUS_REFERENCE_EXTRINSIC_APOPTOTIC_PATHWAY	0.5005	1	0.0455878	0.273869	0.944484	10	CASP8; RIPK1; FADD; CASP7; TRAF5
REACTOME_BETA_OXIDATION_OF_BUTANOYL_COA_TO_ACETYL_COA	0.5005	1	0.0455878	0.302703	0.898842	5	ACSM3; HADH; ACADS
KEGG_MEDICUS_ENV_FACTOR_DCE_TO_DNA_ADDUCTS	0.501499	1	0.0454968	0.253477	0.967965	17	GSTT2B; GSTA1
KEGG_MEDICUS_PATHOGEN_KSHV_VFLIP_TO_NFKB_SIGNALING_PATHWAY	0.502498	1	0.0454059	0.289833	0.889174	6	NFKBIA; RELA
KEGG_MEDICUS_REFERENCE_KITLG_KIT_PI3K_SIGNALING_PATHWAY	0.502498	1	0.0454059	0.264391	0.933779	11	AKT2; RPS6KB2; RPS6KB1
KEGG_MEDICUS_VARIANT_LOSS_OF_VHL_TO_HIF_1_SIGNALING_PATHWAY	0.502498	1	0.0454059	0.256795	0.945697	14	TGFA; VHL; TGFB2; VEGFA
REACTOME_ACTIVATION_OF_THE_AP_1_FAMILY_OF_TRANSCRIPTION_FACTORS	0.502498	1	0.0454059	0.272581	0.940044	10	MAPK3; JUN; MAPK11
BIOCARTA_TPO_PATHWAY	0.503497	1	0.0453152	0.243864	0.980944	24	PIK3CG; STAT1; MPL; STAT3; THPO; JAK2; MAP2K1
KEGG_MEDICUS_REFERENCE_AUTOPHAGY_VESICLE_NUCLEATION_ELONGATION_MATURATION_PI3P_SYNTHESIS_BY_PI3KC3_C1	0.503497	1	0.0453152	0.271097	0.934926	10	WIPI2
WP_CALORIC_RESTRICTION_AND_AGING	0.503497	1	0.0453152	0.279157	0.911338	8	TP53; NAMPT; IGF1
WP_MICRORNA_FOR_TARGETING_CANCER_GROWTH_AND_VASCULARIZATION_IN_GLIOBLASTOMA	0.503497	1	0.0453152	0.277682	0.876177	7	HEY1; HES1; HIF1AN
PID_RAC1_PATHWAY	0.504496	1	0.0452247	0.221685	0.995633	54	MAPK14; PIP5K1A; PIP5K1B; ACTR3; MAP3K1; NCF2; RACGAP1; IQGAP3; CYBB; STAT3; ARPC1B; CTNNB1; NCF1; LIMK1; PAK1; CYBA; ARHGDIA; ARPC2; PLCB2
REACTOME_RUNX1_INTERACTS_WITH_CO_FACTORS_WHOSE_PRECISE_EFFECT_ON_RUNX1_TARGETS_IS_NOT_KNOWN	0.504496	1	0.0452247	0.229134	0.990034	37	RNF2; ACTL6A; CBFB; SCMH1; RUNX1; SMARCE1; YAF2; SMARCD1; CSNK2B
WP_G13_SIGNALING_PATHWAY	0.504496	1	0.0452247	0.225418	0.976058	38	PIK3R2; RHPN2; CYFIP1; MYBPH; DIAPH1
PID_HNF3B_PATHWAY	0.505495	1	0.0451344	0.219317	0.969375	45	FOXA1; G6PC1; HNF1B; IGFBP1; KCNJ11; FOXA3; FOXA2; F2; SP1; HNF4A
REACTOME_TRANSPORT_OF_BILE_SALTS_AND_ORGANIC_ACIDS_METAL_IONS_AND_AMINE_COMPOUNDS	0.506494	1	0.0450443	0.210765	0.985031	84	SLC5A7; SLC6A2; SLC6A18; SLC22A6; SLC44A2; SLC30A8; SLC39A7; SLC13A1; SLC6A3; SLC39A5
WP_GLYCOGEN_SYNTHESIS_AND_DEGRADATION	0.506494	1	0.0450443	0.219621	0.958847	40	PHKA2; GYG1; HKDC1; PPP2R2A; PPP2R1B; PPP2CA; PYGL; HK2; PPP2R5D; GBE1; GYS2; PPP2R2B; UGP2
REACTOME_VITAMINS	0.507493	1	0.0449543	0.285138	0.87477	6	CYP24A1
REACTOME_PLATELET_SENSITIZATION_BY_LDL	0.508492	1	0.0448645	0.250808	0.957772	17	MAPK14; PLA2G4A; PPP2R1B; PPP2CA; FGR; PPP2R5D
WP_VITAMIN_B12_DISORDERS	0.508492	1	0.0448645	0.261416	0.945718	13	MMADHC; AMN; CUBN; MMACHC; MTRR
KEGG_MEDICUS_REFERENCE_FLCN_MTORC1_SIGNALING_PATHWAY	0.509491	1	0.0447749	0.254609	0.937649	14	SLC3A2; TELO2; RRAGD; AKT1S1; MLST8
PID_ERBB4_PATHWAY	0.509491	1	0.0447749	0.223874	0.969373	38	PIK3R2; PIK3R3; ERBB2
REACTOME_CASPASE_ACTIVATION_VIA_EXTRINSIC_APOPTOTIC_SIGNALLING_PATHWAY	0.509491	1	0.0447749	0.234523	0.963632	26	DAPK3; TRAF2; MAGED1; UNC5B; TICAM1
REACTOME_CELLULAR_RESPONSE_TO_CHEMICAL_STRESS	0.509491	1	0.0447749	0.198877	0.990018	210	PSMD7; COX18; PSMD12; CARM1; MAP1LC3B; COX11; IDH1; PSMD10; CAT; GPX2; PSMC1; CUL1; PSMA6; PSME3; CYCS; SKP2; GSR; PRDX3; NCF2; PSMD11; UFD1; COX16; PSMD9; ABCC1; GPX8; PSMC2; PSMD6; MAFK; FABP1; BRCA1; PSMD14; AKT2; TALDO1; SCO1; TXNRD1; SRXN1; EGF; NPLOC4; ERO1A
REACTOME_REGULATION_OF_HMOX1_EXPRESSION_AND_ACTIVITY	0.509491	1	0.0447749	0.293377	0.871149	5	MAFK; NFE2L2; HMOX1
BIOCARTA_CCR5_PATHWAY	0.51049	1	0.0446854	0.247986	0.946995	17	MAPK14; CCR5; PTK2B
KEGG_MEDICUS_PATHOGEN_SHIGELLA_OSPG_TO_TNF_NFKB_SIGNALING_PATHWAY	0.51049	1	0.0446854	0.274483	0.866084	7	NFKBIA; UBE2D2; SKP1; BTRC
KEGG_MEDICUS_REFERENCE_TLR3_NFKB_SIGNALING_PATHWAY	0.51049	1	0.0446854	0.268408	0.925653	10	NFKBIA; RELA; TICAM1
PID_WNT_SIGNALING_PATHWAY	0.51049	1	0.0446854	0.234401	0.980589	28	RSPO1; WNT3A; FZD8; FZD4; LRP5; FZD10
REACTOME_PI3K_EVENTS_IN_ERBB4_SIGNALING	0.51049	1	0.0446854	0.268014	0.924293	10	NRG3; NRG1; PIK3CA; ERBB4; PIK3R1; NRG4; NRG2; EREG; HBEGF; BTC
REACTOME_TRISTETRAPROLIN_TTP_ZFP36_BINDS_AND_DESTABILIZES_MRNA	0.51049	1	0.0446854	0.247992	0.947019	17	EXOSC2; EXOSC3; EXOSC8; DCP2; ZFP36; DCP1A
WP_ID_SIGNALING_PATHWAY	0.51049	1	0.0446854	0.247148	0.935519	16	ID1; SREBF1; PAX5; ELK4; MYOD1; PAX2
REACTOME_UNFOLDED_PROTEIN_RESPONSE_UPR	0.511489	1	0.0445962	0.208502	0.97965	93	CEBPG; DNAJB9; HYOU1; DCSTAMP; EDEM1; ASNS; XBP1; WIPI1; ATF6B; EXOSC2; GOSR2; EXOSC3; EXTL2; SERP1; EXOSC8; DNAJB11; PDIA6; DCP2; SRPRA; CXCL8; SULT1A3; KDELR3; PDIA5
WP_ANGIOPOIETIN_LIKE_PROTEIN_8_REGULATORY_PATHWAY	0.511489	1	0.0445962	0.205422	0.995537	132	ABCG5; G6PC1; MAP3K11; SLC2A4; SREBF1; CYP2B6; FOXO1; MAPK3; SHC2; MAP2K5; IRS4; MAP2K2; PRKAG3; RPS6KA4; MAP4K2; MAPK12; MAP2K7; SCD; RXRA; LPL; MAPK4; SLCO1C1; ABCG8; SESN3; MAP3K5; MLST8; TRIP10; IRS2; FASN; MAP3K6; PIK3C2G; RPS6KA6; PRKAB2; MAP3K14; PRKAA2; FLOT2; THRA; SLC2A1; PCK1
PID_PTP1B_PATHWAY	0.512488	1	0.0445071	0.220277	0.986881	52	PTPN1; LYN; FCGR2A; LAT; SOCS3; HCK; ITGB3; EGF; FGR; STAT3; IRS1; LEP; JAK2; SPRY2; EGFR
REACTOME_REGULATION_OF_MECP2_EXPRESSION_AND_ACTIVITY	0.512488	1	0.0445071	0.231274	0.975689	31	GPS2; HDAC1; PRKACA; AURKB; CAMK2D; MOV10
REACTOME_RHO_GTPASES_ACTIVATE_RHOTEKIN_AND_RHOPHILINS	0.512488	1	0.0445071	0.274707	0.924142	9	RHOB
WP_OMEGA_3_OMEGA_6_FATTY_ACID_SYNTHESIS	0.512488	1	0.0445071	0.2466	0.923807	15	ACOX3
REACTOME_APOPTOTIC_EXECUTION_PHASE	0.513487	1	0.0444181	0.220223	0.986641	52	DFFB; CASP8; BIRC2; CASP6; LMNB1; CLSPN; H1-3; STK24; STK26; CASP7; H1-2; DSG2; H1-5; CTNNB1; H1-4; PRKCD
REACTOME_CYTOSOLIC_IRON_SULFUR_CLUSTER_ASSEMBLY	0.513487	1	0.0444181	0.259223	0.937784	13	ERCC2; CIAO3; MMS19; CIAO1
KEGG_MEDICUS_REFERENCE_AVP_V2R_PKA_SIGNALING_PATHWAY	0.514486	1	0.0443293	0.267182	0.921422	10	PRKACG
PID_ATF2_PATHWAY	0.514486	1	0.0443293	0.217812	0.987093	59	RB1; SELE; MAPK14; ARG1; MACROH2A1; CBFB; CCNA2; MMP2; BRCA1; SOCS3; CXCL8; TGFB2; KAT5
REACTOME_APOPTOTIC_CLEAVAGE_OF_CELLULAR_PROTEINS	0.515485	1	0.0442407	0.222828	0.964845	38	CASP8; BIRC2; CASP6; LMNB1; CLSPN; STK24; STK26; CASP7; DSG2; CTNNB1; PRKCD
KEGG_MEDICUS_PATHOGEN_HBV_HBX_TO_CREB_MEDIATED_TRANSCRIPTION	0.516484	1	0.0441523	0.25769	0.932239	13	ATF6B; CXCL8; CREB3L2; ATF4; PCNA; CREB5; CREB3L1
REACTOME_TP53_REGULATES_TRANSCRIPTION_OF_ADDITIONAL_CELL_CYCLE_GENES_WHOSE_EXACT_ROLE_IN_THE_P53_PATHWAY_REMAIN_UNCERTAIN	0.516484	1	0.0441523	0.244109	0.970315	21	TNKS1BP1; BTG2; RGCC
REACTOME_ESTROGEN_DEPENDENT_NUCLEAR_EVENTS_DOWNSTREAM_OF_ESR_MEMBRANE_SIGNALING	0.517483	1	0.044064	0.239081	0.961705	24	ELK1; TGFA; AKT2; EGF
KEGG_B_CELL_RECEPTOR_SIGNALING_PATHWAY	0.518482	1	0.0439759	0.210823	0.976555	75	PIK3R2; PIK3R3; LYN; IKBKB; BTK; PIK3AP1; DAPP1; PIK3CG; IKBKG; SYK; NRAS; INPP5D; VAV1; AKT2; BLNK
KEGG_MEDICUS_VARIANT_MUTATION_CAUSED_ABERRANT_SOD1_TO_PERK_ATF4_SIGNALING_PATHWAY	0.518482	1	0.0439759	0.277983	0.852817	6	ATF4; EIF2AK3; EIF2S1; HSPA5; DDIT3; SOD1
WP_DEGRADATION_PATHWAY_OF_SPHINGOLIPIDS_INCLUDING_DISEASES	0.518482	1	0.0439759	0.244801	0.934831	17	PSAP; GM2A; NEU4
BIOCARTA_ERBB4_PATHWAY	0.519481	1	0.043888	0.267972	0.845539	7	NRG3; PSEN1; PRKCB; PRKCA; ERBB4; ADAM17; NRG2
KEGG_MEDICUS_PATHOGEN_SALMONELLA_SOPE_E2_TO_NOD_NFKB_SIGNALING_PATHWAY	0.519481	1	0.043888	0.271549	0.913518	9	NFKBIA; RELA
KEGG_MEDICUS_REFERENCE_CD80_CD86_CTLA4_PP2A_SIGNALING_PATHWAY	0.519481	1	0.043888	0.240353	0.96	22	PPP2R2D; PPP2R1A; PPP2R5A
REACTOME_SUMO_IS_CONJUGATED_TO_E1_UBA2_SAE1	0.519481	1	0.043888	0.288624	0.857035	5	SUMO3; UBA2; SUMO2; SUMO1
KEGG_MEDICUS_PATHOGEN_SARS_COV_2_S_TO_ANGII_AT1R_NOX2_SIGNALING_PATHWAY	0.52048	1	0.0438002	0.25048	0.922441	14	MMP3; RELA; MMP1
REACTOME_DEFECTS_IN_COBALAMIN_B12_METABOLISM	0.52048	1	0.0438002	0.250568	0.922767	14	MMADHC; AMN; CUBN; LMBRD1; MMACHC; MTRR
REACTOME_REACTIONS_SPECIFIC_TO_THE_COMPLEX_N_GLYCAN_SYNTHESIS_PATHWAY	0.52048	1	0.0438002	0.262118	0.903959	10	CHST10; FUT3; LHB; CHST8; MAN2A1
KEGG_MEDICUS_REFERENCE_IGG_FCGR_RAC_SIGNALING_PATHWAY	0.521479	1	0.0437126	0.270464	0.909867	9	FCGR2A; FCGR1A; FCGR3A; FCGR3B
REACTOME_VOLTAGE_GATED_POTASSIUM_CHANNELS	0.521479	1	0.0437126	0.215614	0.948012	43	KCND1; KCNF1; KCNA5; KCNA4; KCNC1; KCNA1; KCNC4; KCNA10; KCNB2; KCND3; KCNQ1
BIOCARTA_AMAN_PATHWAY	0.522478	1	0.0436251	0.241588	0.905031	15	FUT5; FUT7
REACTOME_SIGNALING_BY_BMP	0.523477	1	0.0435378	0.229205	0.966962	31	GDF2; BMPR1B; BMP2; INHBA; BMPR1A; NOG; TGFBR3; SMAD9; ACVR2B; SMAD7; SMAD4; ACVRL1; SMAD5; AMH
BIOCARTA_MELANOCYTE_PATHWAY	0.524476	1	0.0434507	0.264336	0.834066	7	KITLG; BCL2; CREB1; EP300; KIT; RPS6KA1; MITF
KEGG_MEDICUS_REFERENCE_TETHERING_OF_LATE_ENDOSOMES_AND_LYSOSOMES	0.524476	1	0.0434507	0.256567	0.884816	10	VPS18; VPS16
REACTOME_AQUAPORIN_MEDIATED_TRANSPORT	0.524476	1	0.0434507	0.215563	0.965761	52	MYO5B; RAB11A; AVP; GNB4; GNG10; ADCY3; PRKAR2B; GNGT2; AQP5; ADCY6; PRKAR2A; AQP6; PRKACA; GNG2; GNG12; AQP11; GNG8; ADCY7; ADCY9; AQP2
REACTOME_CREB3_FACTORS_ACTIVATE_GENES	0.524476	1	0.0434507	0.265739	0.893972	9	CREB3L4
REACTOME_PTK6_PROMOTES_HIF1A_STABILIZATION	0.524476	1	0.0434507	0.27354	0.839188	6	GPNMB; LRRK2; EGFR; HBEGF
WP_EICOSANOID_METABOLISM_VIA_LIPOOXYGENASES_LOX	0.524476	1	0.0434507	0.22837	0.955362	28	ALOX15; LTB4R2; EHHADH; CYSLTR2; FPR2; ALOX12; ALOX5; LTB4R; TRPA1
WP_NANOPARTICLE_MEDIATED_ACTIVATION_OF_RECEPTOR_SIGNALING	0.524476	1	0.0434507	0.227834	0.953117	28	MAPK13; MAPK14; NRAS; ITGA1; EGFR; ITGB1; MAP2K1
KEGG_MEDICUS_REFERENCE_P16_CELL_CYCLE_G1_S	0.525475	1	0.0433637	0.255578	0.881406	10	CDKN2A; CCND2
REACTOME_BETA_OXIDATION_OF_VERY_LONG_CHAIN_FATTY_ACIDS	0.526474	1	0.0432769	0.253501	0.895317	11	ACOT6; ACOT8; ACAA1; DECR2; ABCD1; MLYCD; ACOX1
REACTOME_PLATELET_ACTIVATION_SIGNALING_AND_AGGREGATION	0.526474	1	0.0432769	0.196134	0.985169	261	IGF2; PIK3R2; GTPBP2; PTPN1; GP5; PLEK; VEGFC; ITIH3; CYRIB; GP6; MMRN1; ITPR3; RAP1B; MAPK14; PIK3R3; LYN; APBB1IP; CALU; ANXA5; SERPINA3; GNB4; TRPC6; GNG10; LHFPL2; P2RY1; PLA2G4A; PIK3CG; APOH; OLA1; A1BG; CAP1; FCER1G; F2RL2; FAM3C; RAP1A; HRG; APLP2; LCP2; GNGT2; SRGN; SYK; YWHAZ; LAT; CD36; PROS1; VAV1; GNAT3; KNG1; ALDOA; DGKA; F13A1; ITGB3; MPL; EGF
WP_ACTIVATION_OF_NLRP3_INFLAMMASOME_BY_SARS_COV_2	0.526474	1	0.0432769	0.262111	0.827046	7	IL1B; NLRP3; CASP1; PYCARD; NFKB1
KEGG_MEDICUS_VARIANT_MUTATION_CAUSED_ABBERANT_ATXN2_3_TO_MGLUR5_CA2_APOPTOTIC_PATHWAY	0.527473	1	0.0431902	0.239082	0.925683	18	PLCB3; GRM1
WP_PHASE_I_BIOTRANSFORMATIONS_NON_P450	0.527473	1	0.0431902	0.264799	0.864467	8	LIPA; CES2; CES5A
REACTOME_DISEASES_ASSOCIATED_WITH_GLYCOSYLATION_PRECURSOR_BIOSYNTHESIS	0.528472	1	0.0431037	0.239823	0.898418	15	PMM2; NUS1
WP_SELENIUM_MICRONUTRIENT_NETWORK	0.528472	1	0.0431037	0.207888	0.971584	84	FGB; TXNRD2; FGA; SELENOV; CBS; PNPO; CRP; NFKB2; DIO3; RELA; FGG; ABCA1; F7; PLG; F2
BIOCARTA_REELIN_PATHWAY	0.529471	1	0.0430173	0.26038	0.821583	7	CDK5R1; FYN; RELN; LRP8; DAB1; VLDLR; CDK5
PID_MTOR_4PATHWAY	0.529471	1	0.0430173	0.209512	0.962459	69	EEF2; SREBF1; MAPK3; BNIP3; PML; MAP2K2; POLDIP3; RRAGD; YWHAE; DDIT4; PRR5; EIF4B; AKT1S1; MLST8
REACTOME_ENOS_ACTIVATION	0.529471	1	0.0430173	0.252384	0.870389	10	HSP90AA1; DDAH1
REACTOME_PHASE_2_PLATEAU_PHASE	0.529471	1	0.0430173	0.238777	0.894501	15	KCNE2; CACNG8; CACNG4; CACNA2D2; KCNQ1; CACNB1
REACTOME_REGULATION_OF_PLK1_ACTIVITY_AT_G2_M_TRANSITION	0.529471	1	0.0430173	0.20574	0.963992	87	BORA; HAUS2; CUL1; NDE1; CEP152; CEP70; HAUS1; CEP43; RAB8A; PRKAR2B; CCNB1; ODF2; CEP76; CCNB2; NEDD1; HAUS3; PRKACA; TUBB4A; CEP41; CETN2; AURKA; CDK1; CEP164; PLK4; CENPJ; NEK2; PLK1; SFI1
WP_ENDOCHONDRAL_OSSIFICATION	0.529471	1	0.0430173	0.208217	0.950561	63	IGF2; IHH; CTSV; COL2A1; SCIN; ENPP1; PLAT; NKX3-2; STAT1; SPP1; COL10A1; TGFB2; PRKACA; MMP9
WP_ENDOCHONDRAL_OSSIFICATION_WITH_SKELETAL_DYSPLASIAS	0.529471	1	0.0430173	0.208217	0.950561	63	IGF2; IHH; CTSV; COL2A1; SCIN; ENPP1; PLAT; NKX3-2; STAT1; SPP1; COL10A1; TGFB2; PRKACA; MMP9
WP_FATTY_ACIDS_AND_LIPOPROTEINS_TRANSPORT_IN_HEPATOCYTES	0.529471	1	0.0430173	0.223209	0.959485	35	FABP4; APOE; SLC27A1; LDLRAP1; PCSK9; LPA; ABCA1; STARD3; MYLIP; APOB; SORT1; OSBPL5; STAR
KEGG_MEDICUS_PATHOGEN_HTLV_1_P12_TO_ANTIGEN_PROCESSING_AND_PRESENTATION_BY_MHC_CLASS_I_MOLECULES	0.53047	1	0.0429311	0.259142	0.817677	7	HLA-F; HLA-A; HLA-G; HLA-C; HLA-B; HLA-E; B2M
KEGG_MEDICUS_PATHOGEN_SALMONELLA_SIFA_TO_TETHERING_OF_LATE_ENDOSOMES_AND_LYSOSOMES	0.53047	1	0.0429311	0.258234	0.868724	9	VPS18; VPS16
KEGG_MEDICUS_VARIANT_AMPLIFIED_MYC_TO_CELL_CYCLE_G1_S	0.53047	1	0.0429311	0.250406	0.884388	11	MAX; CCND2
REACTOME_DEFECTIVE_F9_ACTIVATION	0.53047	1	0.0429311	0.269607	0.827122	6	F9; GP9
REACTOME_NEF_MEDIATED_CD8_DOWN_REGULATION	0.53047	1	0.0429311	0.25913	0.81764	7	AP2M1; CD8B
REACTOME_MITOCHONDRIAL_FATTY_ACID_BETA_OXIDATION_OF_SATURATED_FATTY_ACIDS	0.531469	1	0.0428451	0.249478	0.881107	11	HADHA; ECHS1; HADHB
REACTOME_FORMATION_OF_TC_NER_PRE_INCISION_COMPLEX	0.532468	1	0.0427591	0.214573	0.962773	53	PRPF19; XAB2; GTF2H5; ISY1; ZNF830; ERCC2
REACTOME_GLUTAMATE_AND_GLUTAMINE_METABOLISM	0.532468	1	0.0427591	0.242868	0.894408	14	PYCR2; GLUL; RIMKLA; ALDH18A1
REACTOME_IRS_ACTIVATION	0.532468	1	0.0427591	0.280528	0.832994	5	GRB10; IRS1
REACTOME_LDL_REMODELING	0.532468	1	0.0427591	0.268571	0.823945	6	APOF; LPA; CETP; APOB
REACTOME_MODULATION_BY_MTB_OF_HOST_IMMUNE_SYSTEM	0.532468	1	0.0427591	0.257285	0.811818	7	UBC; MRC1
REACTOME_PEROXISOMAL_LIPID_METABOLISM	0.532468	1	0.0427591	0.226871	0.950605	29	ACOX3; ACOT6; CRAT; ACBD4; ACOXL
WP_COVID_19_AND_ENDOTHELIAL_CELL_SENESCENCE	0.532468	1	0.0427591	0.280669	0.833414	5	IL17RA; ANO6; IL17A; TLR4; IL17RC
KEGG_SULFUR_METABOLISM	0.533467	1	0.0426734	0.247899	0.896819	13	SULT1A3; BPNT1; PAPSS1; CHST11; SULT1A1
REACTOME_ERBB2_ACTIVATES_PTK6_SIGNALING	0.533467	1	0.0426734	0.247773	0.896361	13	ERBB2; EGF; EGFR; BTC; HBEGF; EREG; NRG2; ERBB3
REACTOME_PURINE_SALVAGE	0.533467	1	0.0426734	0.247086	0.893875	13	AMPD2; GMPR2
REACTOME_RHOH_GTPASE_CYCLE	0.533467	1	0.0426734	0.221981	0.959128	37	RAB7A; TUBA1B; NIPSNAP2; TFRC
WP_NCRNAS_INVOLVED_IN_STAT3_SIGNALING_IN_HEPATOCELLULAR_CARCINOMA	0.533467	1	0.0426734	0.249647	0.903142	13	IL11RA; RELA; SOX4
BIOCARTA_CARM1_PATHWAY	0.534466	1	0.0425878	0.249556	0.892093	12	PRKACG; RXRA; RARA
KEGG_MEDICUS_REFERENCE_REGULATION_OF_GF_RTK_RAS_ERK_SIGNALING_PATHWAY_ADAPTOR_PROTEINS	0.534466	1	0.0425878	0.248715	0.857736	10	SHC2
WP_CANONICAL_NF_KB_PATHWAY	0.534466	1	0.0425878	0.260371	0.85001	8	NFKBIA; RELA
KEGG_MEDICUS_REFERENCE_HIF_1_SIGNALING_PATHWAY	0.535465	1	0.0425023	0.254485	0.856113	9	TGFA; TGFB2; VEGFA
PID_SHP2_PATHWAY	0.535465	1	0.0425023	0.213917	0.969257	57	IFNGR1; IL6R; NOS3; NRAS; STAT1; EGF; LMO4; ANGPT1; PRKACA; SDC2; IFNG; IRS1; IL6; VEGFA; JAK2; EGFR
REACTOME_LEISHMANIA_INFECTION	0.535465	1	0.0425023	0.198847	0.982195	162	IL1A; NCK1; ITPR3; MAPK14; WIPF3; LYN; BTK; IL18; ACTR3; C3AR1; PLK2; GGT1; GNB4; GNG10; CYFIP1; C3; WNT5A; FCGR2A; CYSLTR2; ADCY3; P2RX4; PRKAR2B; GNGT2; IL1B; SYK; FCGR1A; VAV1; GNAT3; ADCY6; NCKAP1L; CD3G; HCK; FGR; CD163; PRKAR2A; IL10; RHBDF2; PRKACA; GNG2; GNG12; ARPC1B; MYO9B; FCGR3A; ENTPD1; NLRP3; IL6; DPEP3; GNG8; ADCY7; CASP1; ADCY9
REACTOME_PHOSPHATE_BOND_HYDROLYSIS_BY_NUDT_PROTEINS	0.535465	1	0.0425023	0.256042	0.807895	7	NUDT5; NUDT9
WP_TNF_RELATED_WEAK_INDUCER_OF_APOPTOSIS_TWEAK_SIGNALING_PATHWAY	0.535465	1	0.0425023	0.215177	0.931716	38	MAPK14; IKBKB; CASP8; BIRC2; RIPK1; HDAC1; FADD; TNFRSF12A; AKT2; BIRC3
PID_EPHB_FWD_PATHWAY	0.536464	1	0.042417	0.209791	0.915929	40	NCK1; RAP1B; RAP1A; NRAS; EFNB2; DNM1; EPHB2; PAK1; TF; CDC42; MAP2K1
REACTOME_GAMMA_CARBOXYLATION_HYPUSINYLATION_HYDROXYLATION_AND_ARYLSULFATASE_ACTIVATION	0.536464	1	0.042417	0.205734	0.939973	61	F9; RWDD1; FN3KRP; DOHH; EEF2; KDM8; RPS6; ICMT; DRG1; FN3K; BGLAP; RPS23; F7; TPST2; F2; FURIN; F8; ARSF
REACTOME_POST_TRANSLATIONAL_MODIFICATION_SYNTHESIS_OF_GPI_ANCHORED_PROTEINS	0.536464	1	0.042417	0.203337	0.955386	93	GP2; CEACAM5; GPIHBP1; LYPD2; PRSS41; PIGX; LY6K; PIGS; ALPL; ALPG; LY6H; PIGQ; XPNPEP2; PIGU; NRN1L; SPACA4; NTNG2; GPAA1; LY6D; LYPD5; PIGM
REACTOME_REGULATION_OF_PTEN_GENE_TRANSCRIPTION	0.536464	1	0.042417	0.205691	0.939777	61	CBX6; MBD3; MAPK3; MAF1; RING1; CHD4; ATN1; HDAC5; MTA2; RRAGD; BMI1; HDAC7; RCOR1; MLST8; HDAC3
KEGG_MEDICUS_PATHOGEN_HCV_CORE_TO_RXRA_LXRA_MEDIATED_TRANSCRIPTION	0.538462	1	0.0422468	0.26475	0.81222	6	RXRA; CCND1; MYC; CDK4
REACTOME_SIGNALING_BY_INSULIN_RECEPTOR	0.538462	1	0.0422468	0.207762	0.966732	82	TLR9; PIK3R2; PTPN1; ATP6V1G1; ATP6V0A4; FGF10; ATP6V1B2; ATP6V1E2; ATP6V0A2; NRAS; FGF16; AKT2; ATP6V1C2; ATP6V0C; GRB10; ATP6V0D2; ATP6V1B1; PDE3B; FGF20; IRS1
PID_RHODOPSIN_PATHWAY	0.54046	1	0.0420772	0.231664	0.934726	23	RGS9BP; GUCA1C; RGS9; GUCY2F; GUCA1A; GUCA1B; SAG
REACTOME_FASTK_FAMILY_PROTEINS_REGULATE_PROCESSING_AND_STABILITY_OF_MITOCHONDRIAL_RNAS	0.54046	1	0.0420772	0.279434	0.792013	4	FASTK; TBRG4
PID_LIS1_PATHWAY	0.541459	1	0.0419926	0.223611	0.935452	28	PLA2G7; NDEL1; PPP2R5D; CDK5; CDC42; DYNLT1; VLDLR; DAB1
BIOCARTA_RANMS_PATHWAY	0.542458	1	0.0419082	0.24452	0.84327	10	RANGAP1
KEGG_MEDICUS_PATHOGEN_KSHV_MIR1_2_TO_ANTIGEN_PROCESSING_AND_PRESENTATION_BY_MHC_CLASS_I_MOLECULES	0.542458	1	0.0419082	0.259128	0.794975	6	HLA-F; HLA-A; HLA-G
PID_ERB_GENOMIC_PATHWAY	0.542458	1	0.0419082	0.233013	0.872907	15	UBA3; C3; SMARCE1; NR0B2; ZNF14
WP_TRANSCRIPTIONAL_CASCADE_REGULATING_ADIPOGENESIS	0.542458	1	0.0419082	0.242882	0.878667	13	GATA2; SREBF1; KLF15; GATA3; KLF2
KEGG_PPAR_SIGNALING_PATHWAY	0.543457	1	0.0418239	0.205857	0.945671	69	FABP4; SLC27A6; APOC3; ACOX3; APOA2; SLC27A1; RXRG; GK2; AQP7; PPARD; UBC; APOA5; HMGCS2; SCD; RXRA; LPL; MMP1
REACTOME_METABOLISM_OF_VITAMINS_AND_COFACTORS	0.543457	1	0.0418239	0.195189	0.970392	192	PRSS1; PNLIP; MOCS1; APOC3; SDC3; APOE; SLC52A3; GPIHBP1; PDXK; RDH11; LRP10; APOA2; SLC19A1; LDLRAP1; PANK4; PNPO; HSP90AA1; GPC6; UBIAD1; CYB5R3; GPC4; DCAKD; PC; SLC52A2; AKR1C4; MTHFD2; PARP10; LPL; AKR1C1; QPRT; COASY
BIOCARTA_IL2RB_PATHWAY	0.544456	1	0.0417397	0.217408	0.939371	37	PIK3CG; SYK; CFLAR; SOCS3; FAS; IRS1
REACTOME_ACTIVATED_NTRK2_SIGNALS_THROUGH_FYN	0.544456	1	0.0417397	0.248598	0.784406	7	RAC1; SRC; BDNF; GRIN2B
REACTOME_NEGATIVE_REGULATION_OF_THE_PI3K_AKT_NETWORK	0.544456	1	0.0417397	0.204493	0.978507	113	PIK3R2; IRAK4; PIK3R3; PIP5K1A; PIK3AP1; PIP5K1B; CD86; IL1RAP; PPP2R1B; CD80; FGF10; TGFA; ERBB2; PPP2CA; IL1RL1; MYD88; ICOS; FGF16; VAV1; AKT2
REACTOME_NONCANONICAL_ACTIVATION_OF_NOTCH3	0.544456	1	0.0417397	0.250762	0.81864	8	PSEN2; APH1B; NCSTN; YBX1
REACTOME_SYNTHESIS_OF_BILE_ACIDS_AND_BILE_SALTS_VIA_7ALPHA_HYDROXYCHOLESTEROL	0.544456	1	0.0417397	0.231035	0.929342	24	CYP7A1; AMACR; SLC27A2; PTGIS; CYP8B1; SCP2
REACTOME_WAX_AND_PLASMALOGEN_BIOSYNTHESIS	0.544456	1	0.0417397	0.249663	0.787768	7	AWAT2; DHRS7B
KEGG_FOLATE_BIOSYNTHESIS	0.545455	1	0.0416557	0.241156	0.851718	11	ALPL; ALPG; ALPP
REACTOME_REGULATION_OF_CDH19_EXPRESSION_AND_FUNCTION	0.545455	1	0.0416557	0.247378	0.780557	7	JUP; CTNND1
WP_RAS_AND_BRADYKININ_PATHWAYS_IN_COVID_19	0.545455	1	0.0416557	0.22337	0.935935	29	REN; CYP24A1
BIOCARTA_ERK_PATHWAY	0.546454	1	0.0415718	0.225223	0.929721	27	ELK1; NGFR; PPP2CA; MKNK1; STAT3; RPS6KA1; EGFR; ITGB1; MAP2K1; DPM2; NGF
BIOCARTA_ERYTH_PATHWAY	0.547453	1	0.041488	0.230503	0.863505	15	IL1A; CSF3; TGFB2; IL6
PID_LKB1_PATHWAY	0.547453	1	0.041488	0.211319	0.934396	47	EZR; STK11; HSP90AA1; CRTC2; SIK1; CDC37; MARK4; YWHAE; MYC; AKT1S1; MLST8
REACTOME_INACTIVATION_OF_CDC42_AND_RAC1	0.547453	1	0.041488	0.24861	0.811617	8	RAC1; SLIT2; SRGAP2; SRGAP3; ARHGAP39; ROBO1; SRGAP1; CDC42
REACTOME_INTERLEUKIN_2_SIGNALING	0.547453	1	0.041488	0.245075	0.876075	12	SYK; PTK2B; SHC1
REACTOME_IRE1ALPHA_ACTIVATES_CHAPERONES	0.547453	1	0.041488	0.212582	0.948957	50	KLHDC3; TATDN2; CXXC1; ZBTB17; ARFGAP1; SYVN1; HDGF; LMNA; TSPYL2; TPP1
REACTOME_NEF_AND_SIGNAL_TRANSDUCTION	0.547453	1	0.041488	0.24861	0.811617	8	HCK; DOCK2; ELMO1; FYN; PAK2; LCK; CD247; RAC1
BIOCARTA_IL2_PATHWAY	0.548452	1	0.0414044	0.230157	0.919276	22	ELK1; SYK
BIOCARTA_MPR_PATHWAY	0.548452	1	0.0414044	0.232207	0.923003	21	PRKACG; MAPK3; ADCY1
KEGG_MEDICUS_REFERENCE_NODAL_SIGNALING_PATHWAY	0.548452	1	0.0414044	0.246013	0.803138	8	ACVR2B; SMAD2; SMAD4; ACVR1B
REACTOME_AFLATOXIN_ACTIVATION_AND_DETOXIFICATION	0.548452	1	0.0414044	0.232167	0.89891	18	CYP3A5; GGT1; GGT7; AKR7A3; DPEP3
REACTOME_CS_DS_DEGRADATION	0.548452	1	0.0414044	0.234849	0.864879	14	HYAL3; HYAL1; CSPG4; HEXA; IDUA; HEXB; DCN; ARSB; IDS
REACTOME_RHOU_GTPASE_CYCLE	0.548452	1	0.0414044	0.20825	0.9092	40	PIK3R2; NCK1; DEPDC1B; HGS; PTK2B; PAK1; ARHGAP30; CDC42; STAM2
WP_GALANIN_RECEPTOR_PATHWAY	0.548452	1	0.0414044	0.23299	0.881927	16	SLC2A4; BCL2L11; VAMP2; CRP
WP_SEROTONIN_HTR1_GROUP_AND_FOS_PATHWAY	0.548452	1	0.0414044	0.214305	0.925961	37	ELK1; MAPK14; MAP3K1; RAP1A; HTR1F
BIOCARTA_ACTINY_PATHWAY	0.549451	1	0.041321	0.243813	0.871564	12	WASF2; WASF3; WASL; RAC1; WASF1; NTRK1
REACTOME_FIBRONECTIN_MATRIX_FORMATION	0.549451	1	0.041321	0.256692	0.787499	6	CEACAM6
REACTOME_NEF_MEDIATED_CD4_DOWN_REGULATION	0.549451	1	0.041321	0.249377	0.838927	9	AP2M1; CD4
REACTOME_VEGFR2_MEDIATED_CELL_PROLIFERATION	0.549451	1	0.041321	0.227268	0.885738	19	ITPR3; NRAS; PRKCD; VEGFA
WP_EBOLA_VIRUS_INFECTION_IN_HOST	0.549451	1	0.041321	0.199799	0.967688	128	VPS18; CD209; RHOB; VPS4A; CLTB; VPS16; MAPK3; VAV2; NFKB2; CLEC4M
WP_HIPPOCAMPAL_SYNAPTOGENESIS_AND_NEUROGENESIS	0.55045	1	0.0412376	0.229742	0.92414	24	CCND2; DRD1; CAMKK2; SYT2; PRL; SYT12; CALM1; CAMK2B; BDNF; DIO2; BCL2
WP_SPHINGOLIPID_METABOLISM_INTEGRATED_PATHWAY	0.55045	1	0.0412376	0.224791	0.923641	26	KDSR; CERS1; DEGS2; PLPP3
PID_AVB3_OPN_PATHWAY	0.551449	1	0.0411544	0.219606	0.926466	31	PIP5K1A; MAP3K1; MMP2; SYK; SPP1; ITGB3; PTK2B; ILK; MMP9
REACTOME_MOLYBDENUM_COFACTOR_BIOSYNTHESIS	0.551449	1	0.0411544	0.254394	0.780451	6	MOCS1
WP_BMP_SIGNALING_IN_EYELID_DEVELOPMENT	0.551449	1	0.0411544	0.23121	0.907458	20	MAP3K1; FGF10; TGFA; PITX2
KEGG_MEDICUS_PATHOGEN_HBV_HBX_TO_RAS_ERK_SIGNALING_PATHWAY	0.552448	1	0.0410713	0.227937	0.853893	15	MAPK3; MAP2K2
REACTOME_MET_RECEPTOR_ACTIVATION	0.552448	1	0.0410713	0.252428	0.774419	6	HPN; SPINT1; HGFAC; HGF; MET; SPINT2
REACTOME_CARNITINE_METABOLISM	0.553447	1	0.0409884	0.232902	0.857706	14	THRSP; PPARD; RXRA; PRKAB2; PRKAA2; MID1IP1
WP_ALANINE_AND_ASPARTATE_METABOLISM	0.553447	1	0.0409884	0.241758	0.864216	12	GPT; PC; AGXT; GOT1; DARS1; GAD2
WP_BIOMARKERS_FOR_UREA_CYCLE_DISORDERS	0.553447	1	0.0409884	0.24146	0.863151	12	ARG1; GATM; GLS2; ASS1
WP_EXTRAFOLLICULAR_AND_FOLLICULAR_B_CELL_ACTIVATION_BY_SARS_COV_2	0.555445	1	0.0408229	0.204002	0.942192	72	CCL19; CCL21; CD82; IRF4; FOXO1; CRP; IFITM1; CXCL13; ISG15; PAX5; CD79A
WP_GAMMA_GLUTAMYL_CYCLE_FOR_THE_BIOSYNTHESIS_AND_DEGRADATION_OF_GLUTATHIONE_INCLUDING_DISEASES	0.556444	1	0.0407404	0.250015	0.767016	6	GGCT; GSS; OPLAH
WP_SPINAL_CORD_INJURY	0.556444	1	0.0407404	0.198849	0.955516	116	TNFSF13; ICAM1; CD47; IL1A; RB1; IL1R1; COL2A1; ARG1; NGFR; PDYN; FCGR2A; TP53; CXCL10; E2F5; RTN4; COL4A1; IL1B; GAP43; CDK2; ANXA1; MIF; ZFP36; TNFSF13B; CXCL8; EFNB2; IL4; MMP9; LTB4R; IFNG; CSPG4; CXCL2; CDK1; IL6; CCNG1; LEP
WP_BLADDER_CANCER	0.557443	1	0.0406579	0.205692	0.898034	40	PIK3R2; RB1; TP53; ERBB2; MMP2; NRAS; DAPK2; EGF; CXCL8; THBS1; MMP9; MDM2; VEGFA; CDKN1A; EGFR
WP_IRON_SULFUR_CLUSTER_BIOGENESIS	0.557443	1	0.0406579	0.226819	0.849705	15	NUBP1; ISCU; NARF; FDX1; NUBP2; CIAO2B; ABCB7; HSCB
BIOCARTA_MTA3_PATHWAY	0.558442	1	0.0405756	0.22704	0.87906	18	PDZK1; HDAC1; ALDOA
BIOCARTA_PEPI_PATHWAY	0.558442	1	0.0405756	0.239513	0.781916	8	CELA1; CXCL8; CELA2A; ELANE; SLPI
WP_PROLACTIN_SIGNALING_PATHWAY	0.558442	1	0.0405756	0.201762	0.933958	74	PIK3R2; PTPN1; ELK1; MAPK14; PIAS3; PIK3CG; ERBB2; YWHAZ; STAT1; VAV1; SOCS3
REACTOME_DARPP_32_EVENTS	0.559441	1	0.0404935	0.227244	0.914093	24	PDE4C; PPP2R1B; PPP2CA; PRKAR2B; PRKAR2A; PRKACA; PDE4B; PPP2R5D
REACTOME_ERYTHROCYTES_TAKE_UP_OXYGEN_AND_RELEASE_CARBON_DIOXIDE	0.559441	1	0.0404935	0.244	0.820839	9	HBB; CA4; HBA2; CA1
REACTOME_NUCLEAR_EVENTS_STIMULATED_BY_ALK_SIGNALING_IN_CANCER	0.559441	1	0.0404935	0.223432	0.870785	19	RPS6; MAPK3
REACTOME_RND1_GTPASE_CYCLE	0.559441	1	0.0404935	0.206017	0.90278	42	PIK3R2; TFRC; DEPDC1B; KIF14; PLXNA1; RBMX; EPSTI1
KEGG_MEDICUS_REFERENCE_LIGHT_HVEM_NFKB_SIGNALING_PATHWAY	0.56044	1	0.0404114	0.231634	0.79883	10	TRAF2; NFKBIA; RELA
KEGG_MEDICUS_REFERENCE_MDM2_P21_CELL_CYCLE_G1_S_N00066	0.56044	1	0.0404114	0.231949	0.839115	13	CDKN2A; CCND2
REACTOME_RHO_GTPASES_ACTIVATE_NADPH_OXIDASES	0.56044	1	0.0404114	0.227094	0.913489	24	MAPK14; NCF2; PIN1; CYBB; NCF1; PRKCD; S100A9; CYBA; S100A8
PID_MAPK_TRK_PATHWAY	0.561439	1	0.0403295	0.207357	0.8873	34	NTF3; MAPK3; MAP2K5; MAPKAPK2
PID_P38_MK2_PATHWAY	0.561439	1	0.0403295	0.226206	0.899152	21	MAPKAPK2; TCF3; CDC25B; YWHAE; SRF
WP_GLIAL_CELL_DIFFERENTIATION	0.561439	1	0.0403295	0.238144	0.75142	7	GAP43; MSN; PLP1; MBP
BIOCARTA_GLEEVEC_PATHWAY	0.562438	1	0.0402478	0.22141	0.89335	23	MAP3K1; PIK3CG; STAT1
KEGG_ALANINE_ASPARTATE_AND_GLUTAMATE_METABOLISM	0.562438	1	0.0402478	0.214137	0.903998	32	AGXT2; GPT; ALDH4A1; GLUL; CAD; GPT2; AGXT; GOT1; GFPT1; GFPT2; GAD2
KEGG_MEDICUS_PATHOGEN_ESCHERICHIA_MAP_TO_CDC42_SIGNALING_PATHWAY	0.562438	1	0.0402478	0.231696	0.838203	13	ACTR3; ARPC1B; ARPC5L; CDC42; ARPC2; ARPC4; ACTR2
REACTOME_ABC_TRANSPORTER_DISORDERS	0.562438	1	0.0402478	0.200205	0.930251	78	PSMB11; ABCG5; PSMC5; PSMD4; PSMF1; VCP; ABCC6; OS9; KCNJ11; ABCA3; PSMB5; UBC; ERLIN2; ABCA1; PSMA1
REACTOME_GAB1_SIGNALOSOME	0.562438	1	0.0402478	0.226395	0.864544	17	TGFA; EGF; EGFR; BTC; HBEGF; EREG; EPGN; PTPN11
REACTOME_NOSTRIN_MEDIATED_ENOS_TRAFFICKING	0.562438	1	0.0402478	0.258985	0.769026	5	NOS3; CAV1; DNM2; NOSTRIN; WASL
REACTOME_SIGNALING_BY_FGFR2_IIIA_TM	0.562438	1	0.0402478	0.222155	0.86581	19	GTF2F1; FGF2; POLR2F; GTF2F2; POLR2E
[truncated: 1,797 more rows]

## Sheet: S2
Supplementary Table 2. Pathway analysis results for TCGA LGG female vs. LGG male.
pathway	pval	padj	pvalErrorSD	enrichmentScore	normalizedEnrichmentScore	remainingGeneCount	leadingGenesDrivingEnrichment
REACTOME_RNA_POLYMERASE_II_TRANSCRIPTION	2.91699e-18	1.107e-14	1.10534	0.35296	1.85091	1370	H2BC21; TP53AIP1; H4C12; PSMD7; H2BC7; H2BC4; H2BC15; ZNF750; COX18; RAD9B; ZNF556; ZNF223; TP53INP1; ZNF799; UBE2E1; PSMD12; RNF34; POU4F1; ZNF726; SERPINB13; ZNF273; ZKSCAN7; ZNF140; ZNF749; ZNF776; ZNF700; YEATS4; ZNF586; ZNF570; ZNF558; ZNF587; H3C1; TP63; GTF2E1; TNFRSF10B; H3C12; CARM1; ZNF443; ZNF124; ZNF627; CSTF3; ZNF557; RFC5; MAPKAPK5; KRBOX4; ZNF417; ZNF564; PTPN1; ZNF746; IHH; ZNF761…
WP_CILIOPATHIES	1.20528e-12	2.28702e-09	0.91012	0.544407	2.68444	183	IQCB1; CCDC65; MAK; FLCN; HYLS1; TMEM17; DNAI1; DNAI2; CEP19; PKD1L1; MCIDAS; BBS4; DNAAF1; BBS12; DNAJB13; NPHP3; TMEM138; CCDC103; RSPH4A; ARL2BP; CCDC40; TTC8; DCDC2; INPP5E; RP2; ARL6; DNAH11; TCTN1; BBS1; GAS8; CFAP52; RPGRIP1; PKHD1; TMEM231; CCNO; RAB28; DNAAF6; IFT80; AK7; NME9; TCTN2; TMEM67; PKD2; TRIM32; ODAD1; IFT57; DNAAF5; DNAH6; DYNC2LI1; SPAG1; EVC; CFAP53; TMEM107; NEK8; CNGB1; T…
REACTOME_CELL_CYCLE	2.3333e-12	2.95162e-09	0.898671	0.383492	1.99444	687	H2BC21; H4C12; MSH4; PSMD7; H2BC7; BORA; H2BC4; H2BC15; UBE2N; RAD9B; UBE2E1; PSMD12; H3C1; DHFR; TUBB3; H3C12; MIS12; RFC5; MSH5; H2AZ2; MLH1; H2BC8; POLR2C; NUP42; RMI1; CENPP; CCNA1; H4C16; HAUS2; PSMD10; H2BC5; H2BC13; H2AC6; TUBB8; MAD1L1; RBBP4; CENPL; ORC2; PSMC1; HUS1; CUL1; RB1; ORC6; E2F3; MAD2L1; H2BC17; H3C10; SPC25; CHTF8; PPP1CC; CCNE2; PSMA6; CDK7; MCM8; PSME3; CCNH; MZT1; SKP2; CE…
REACTOME_CELL_CYCLE_MITOTIC	1.70137e-11	1.61417e-08	0.863415	0.390725	2.0159	555	H2BC21; H4C12; PSMD7; H2BC7; BORA; H2BC4; H2BC15; UBE2E1; PSMD12; H3C1; DHFR; TUBB3; H3C12; MIS12; RFC5; H2AZ2; H2BC8; NUP42; CENPP; CCNA1; H4C16; HAUS2; PSMD10; H2BC5; H2BC13; H2AC6; TUBB8; MAD1L1; RBBP4; CENPL; ORC2; PSMC1; CUL1; RB1; ORC6; E2F3; MAD2L1; H2BC17; H3C10; SPC25; PPP1CC; CCNE2; PSMA6; CDK7; MCM8; PSME3; CCNH; MZT1; SKP2; CENPQ; TUBA1B; HMMR; DBF4; CNEP1R1; NEK6; LYN; RCC2; RAB1A; A…
REACTOME_HCMV_EARLY_EVENTS	1.08746e-10	8.25381e-08	0.839089	0.568341	2.72815	133	H2BC21; H4C12; H2BC7; H2BC4; H2BC18; H2BC15; H3C1; TUBB3; H3C12; H2AC11; H2BC8; NUP42; H4C16; ELK1; H2BC5; H2BC13; H2AC6; TUBB8; RBBP4; GPS2; H2BC17; H3C10; TUBA1B; H2AC13; NUP88; H2BC11; POM121; H3C6; NUP210; TUBA1C; EZH2; H2AC8; NUP35; H4C5; H3C8; H2BC9; EED; TUBA4B; H2AC12; NUP37; TUBAL3; POM121C; TUBB1; H2BC12; NUP160; H4C4; NUP54; H4C8; H4C9
REACTOME_DEPOSITION_OF_NEW_CENPA_CONTAINING_NUCLEOSOMES_AT_THE_CENTROMERE	1.96916e-10	1.06757e-07	0.826657	0.670689	3.03099	70	H2BC21; H4C12; H2BC7; H2BC4; H2BC15; H2AZ2; H2BC8; CENPP; H4C16; H2BC5; H2BC13; H2AC6; RBBP4; CENPL; H2BC17; CENPQ; H2BC11; CENPN; MIS18A; H2AC8; HJURP; MIS18BP1; H4C5; H2BC9; NPM1; CENPK; CENPU; KNL1; CENPI; ITGB3BP; H2BC12; H4C4; H4C8; RUVBL1; H4C9; OIP5; CENPA
REACTOME_MEIOTIC_RECOMBINATION	1.96916e-10	1.06757e-07	0.826657	0.640507	2.93361	82	H2BC21; H4C12; MSH4; H2BC7; H2BC4; H2BC15; H3C1; H3C12; MSH5; H2AZ2; MLH1; H2BC8; H4C16; H2BC5; H2BC13; H2AC6; H2BC17; H3C10; MLH3; H2BC11; H3C6; PSMC3IP; H2AC8; MND1; H3-4; H4C5; H3C8; H2BC9; BRCA1; CDK2; BRCA2; H2BC12; H4C4; H3-3A; H4C8; H4C9
REACTOME_CELL_CYCLE_CHECKPOINTS	3.20954e-10	1.52253e-07	0.814036	0.448619	2.26414	291	H2BC21; H4C12; PSMD7; H2BC7; H2BC4; H2BC15; UBE2N; RAD9B; UBE2E1; PSMD12; MIS12; RFC5; H2BC8; RMI1; CENPP; CCNA1; H4C16; PSMD10; H2BC5; H2BC13; MAD1L1; CENPL; ORC2; PSMC1; HUS1; ORC6; MAD2L1; H2BC17; SPC25; PPP1CC; CCNE2; PSMA6; MCM8; PSME3; CENPQ; UIMC1; DBF4; RCC2; ANAPC5; ANAPC7; H2BC11; RFC3; CENPN; RAD1; CCNE1; NDE1; PSMD11; ERCC6L; MDM4; PSMD9; TP53; PPP2R1B; H3-4; YWHAQ; ORC4; CCNA2; KIF18…
REACTOME_M_PHASE	2.12626e-09	8.96574e-07	0.774939	0.396259	2.02665	411	H2BC21; H4C12; PSMD7; H2BC7; H2BC4; H2BC15; UBE2E1; PSMD12; H3C1; TUBB3; H3C12; MIS12; H2AZ2; H2BC8; NUP42; CENPP; H4C16; HAUS2; PSMD10; H2BC5; H2BC13; H2AC6; TUBB8; MAD1L1; CENPL; PSMC1; RB1; MAD2L1; H2BC17; H3C10; SPC25; PPP1CC; PSMA6; PSME3; MZT1; CENPQ; TUBA1B; CNEP1R1; NEK6; RCC2; RAB1A; ANAPC5; NUP88; ANAPC7; H2BC11; CENPN; BLZF1; POM121; PPP2R2A; H3C6; NDE1; CEP152; NUP210; TUBA1C; PSMD11;…
REACTOME_CHROMOSOME_MAINTENANCE	2.86165e-09	1.00933e-06	0.774939	0.535463	2.57614	137	H2BC21; H4C12; H2BC7; H2BC4; H2BC15; RFC5; H2AZ2; H2BC8; POLR2C; CENPP; CCNA1; H4C16; H2BC5; H2BC13; H2AC6; RBBP4; CENPL; H2BC17; CHTF8; CENPQ; PIF1; H2BC11; RFC3; CENPN; SHQ1; POLR2D; MIS18A; H2AC8; HJURP; H3-4; CCNA2; PRIM1; MIS18BP1; H4C5; RTEL1; POLD3; H2BC9; NPM1; CENPK; TERT; CENPU; KNL1; CDK2; TEN1; CENPI; ITGB3BP; H2BC12; H4C4; H3-3A; H4C8; RUVBL1; H4C9; OIP5; CENPA; PRIM2
REACTOME_TRANSCRIPTIONAL_REGULATION_BY_SMALL_RNAS	2.9256e-09	1.00933e-06	0.774939	0.574992	2.69095	102	H2BC21; H4C12; H2BC7; H2BC4; H2BC15; H3C1; H3C12; H2AZ2; H2BC8; POLR2C; NUP42; H4C16; H2BC5; H2BC13; H2AC6; H2BC17; H3C10; NUP88; H2BC11; POM121; POLR2D; H3C6; NUP210; H2AC8; NUP35; H4C5; H3C8; H2BC9; NUP37; POM121C; H2BC12; NUP160; H4C4; NUP54; H3-3A; H4C8; H4C9; H3C13; NDC1; NUP85; H2BC6; NUP107; H4C14; H4C15; H2BC3; H4C1; H4C2; H2AX; H4C3; H2AC4; SEH1L; NUP205; RAN; H2AC20; POLR2B
WP_TYROBP_CAUSAL_NETWORK_IN_MICROGLIA	6.26566e-09	1.94183e-06	0.761461	0.656313	2.9269	60	SH2B3; PLEK; TGFBR1; GIMAP2; IGSF6; DPYD; IL13RA1; SLC7A7; APBB1IP; IL18; BIN2; KCNE3; SFT2D2; NCF2; C3; LHFPL2; CD84; IL10RA; SAMSN1; CXCL16; FKBP15; ITGAX; TMEM106A; ITGAM; LOXL3; ZFP36L2; SPP1; RBM47; RGS1; NCKAP1L; GAPT; CD4; CD37; TYROBP; GAL3ST4; C1QC; CREB3L2; ELF4; NPC2; HCLS1; GPX1; RNASE6
REACTOME_DNA_REPLICATION	6.65187e-09	1.94183e-06	0.761461	0.489033	2.41139	183	H2BC21; H4C12; PSMD7; H2BC7; H2BC4; H2BC15; UBE2E1; PSMD12; H3C1; H3C12; RFC5; H2AZ2; H2BC8; CCNA1; H4C16; PSMD10; H2BC5; H2BC13; H2AC6; ORC2; PSMC1; CUL1; ORC6; H2BC17; H3C10; CCNE2; PSMA6; MCM8; PSME3; SKP2; DBF4; ANAPC5; GINS4; ANAPC7; H2BC11; RFC3; RPA4; CCNE1; POLE3; H3C6; PSMD11; H2AC8; PSMD9; ORC4; CCNA2; PRIM1; H4C5; H3C8; POLD3; ANAPC15; H2BC9; PSMC2; PSMD6; PSMD14; CDK2; H2BC12; H4C4; C…
REACTOME_CHROMATIN_MODIFICATIONS_DURING_THE_MATERNAL_TO_ZYGOTIC_TRANSITION_MZT	1.0785e-08	2.9235e-06	0.74774	0.632171	2.85163	66	H2BC21; H4C12; H2BC7; H2BC4; H2BC15; H3C1; H3C12; H2AZ2; H2BC8; H4C16; H2BC5; H2BC13; H2AC6; H2BC17; H3C10; UNG; H2BC11; H3C6; H2AC8; H4C5; H3C8; H2BC9; STPG4; H2BC12; H4C4; H3-3A; H4C8; METTL23; H4C9
REACTOME_MITOTIC_PROPHASE	1.88209e-08	4.76169e-06	0.733762	0.513779	2.47602	138	H2BC21; H4C12; H2BC7; H2BC4; H2BC15; H3C1; H3C12; H2AZ2; H2BC8; NUP42; H4C16; H2BC5; H2BC13; H2AC6; RB1; H2BC17; H3C10; CNEP1R1; NEK6; RAB1A; NUP88; H2BC11; BLZF1; POM121; H3C6; NUP210; TMPO; H2AC8; PPP2R1B; USO1; NUP35; H3-4; H4C5; H3C8; PPP2CA; H2BC9; CCNB1; GORASP1; NUP37; POM121C; H2BC12; NUP160; VRK2; H4C4; LPIN3; NUP54; LMNB1; H3-3A; H4C8; H4C9; CCNB2; H3C13; RAB1B; NDC1; NUP85; SMC4; GOLGA…
REACTOME_ACTIVATION_OF_ANTERIOR_HOX_GENES_IN_HINDBRAIN_DEVELOPMENT_DURING_EARLY_EMBRYOGENESIS	2.21956e-08	5.26453e-06	0.733762	0.537584	2.53689	118	H2BC21; H4C12; H2BC7; H2BC4; H2BC15; H3C1; H3C12; H2AZ2; H2BC8; POLR2C; H4C16; H2BC5; H2BC13; CNOT9; H2AC6; RBBP4; H2BC17; H3C10; HOXC4; H2BC11; POLR2D; HOXB3; H3C6; ZNF335; RARB; EZH2; H2AC8; HOXD3; HOXD4; H4C5; H3C8; H2BC9; EED; HOXB4; H2BC12; H4C4; H3-3A; H4C8; H4C9
REACTOME_DNA_REPLICATION_PRE_INITIATION	2.42724e-08	5.41846e-06	0.733762	0.497647	2.41387	155	H2BC21; H4C12; PSMD7; H2BC7; H2BC4; H2BC15; UBE2E1; PSMD12; H3C1; H3C12; H2AZ2; H2BC8; H4C16; PSMD10; H2BC5; H2BC13; H2AC6; ORC2; PSMC1; ORC6; H2BC17; H3C10; PSMA6; MCM8; PSME3; DBF4; ANAPC5; ANAPC7; H2BC11; RPA4; POLE3; H3C6; PSMD11; H2AC8; PSMD9; ORC4; PRIM1; H4C5; H3C8; ANAPC15; H2BC9; PSMC2; PSMD6; PSMD14; CDK2; H2BC12; H4C4; CDC6; H3-3A; H4C8; H4C9; ORC5; MCM2; ANAPC4; PRIM2; H3C13; CDC7; GM…
KEGG_SYSTEMIC_LUPUS_ERYTHEMATOSUS	3.46972e-08	7.31532e-06	0.719513	0.528242	2.52408	128	H2BC21; H4C12; H2BC7; H2BC4; H2BC18; H2BC15; H3C1; H3C12; H2AC11; H2AZ2; H2BC8; H4C16; H2BC5; H2BC13; H2AC6; H2BC17; H3C10; H2AC13; H2BC11; MACROH2A1; CD86; H3C6; C3; FCGR2A; H2AC8; CD80; H3-4; H2BW2; H4C5; H3C8; H2BC9; H2AC12; C7; HLA-DMB; FCGR1A; HLA-DRA; H2BC12; HLA-DQB1; H4C4; H3-3A; H4C8; H4C9; HLA-DPA1; H3C13; TRIM21; IL10; C1S; CD28; C1QC; H2BC6; H4C14; H4C15; IFNG; HLA-DQA1; FCGR3A; FCGR3…
REACTOME_GENE_SILENCING_BY_RNA	3.67842e-08	7.34716e-06	0.719513	0.513905	2.46697	134	H2BC21; H4C12; H2BC7; H2BC4; H2BC15; H3C1; H3C12; H2AZ2; H2BC8; POLR2C; NUP42; H4C16; MAEL; H2BC5; H2BC13; H2AC6; H2BC17; H3C10; PIWIL4; PRKRA; NUP88; H2BC11; POM121; POLR2D; H3C6; MYBL1; NUP210; H2AC8; NUP35; PLD6; H4C5; H3C8; H2BC9; FKBP6; NUP37; POM121C; H2BC12; NUP160; H4C4; NUP54; H3-3A; H4C8; H4C9; DDX4; H3C13; NDC1; NUP85; H2BC6; NUP107; H4C14; H4C15; DGCR8; H2BC3; H4C1; H4C2; MOV10L1; H2A…
REACTOME_PRC2_METHYLATES_HISTONES_AND_DNA	4.20017e-08	7.96983e-06	0.719513	0.623452	2.81316	68	H2BC21; H4C12; H2BC7; H2BC4; H2BC15; H3C1; H3C12; H2AZ2; H2BC8; H4C16; H2BC5; H2BC13; H2AC6; RBBP4; H2BC17; H3C10; H2BC11; H3C6; EZH2; DNMT3B; H2AC8; H4C5; H3C8; H2BC9; EED; H2BC12; H4C4; H3-3A; H4C8; H4C9
REACTOME_ASSEMBLY_OF_THE_ORC_COMPLEX_AT_THE_ORIGIN_OF_REPLICATION	5.40072e-08	9.75987e-06	0.719513	0.63445	2.85789	64	H2BC21; H4C12; H2BC7; H2BC4; H2BC15; H3C1; H3C12; H2AZ2; H2BC8; H4C16; H2BC5; H2BC13; H2AC6; ORC2; ORC6; H2BC17; H3C10; H2BC11; H3C6; H2AC8; ORC4; H4C5; H3C8; H2BC9; H2BC12; H4C4; H3-3A; H4C8; H4C9; ORC5; H3C13; H2BC6; H4C14; H4C15; H2BC3; H4C1; H4C2; H2AX; H4C3; KPNA6; H2AC4; ORC1
REACTOME_DNA_METHYLATION	9.59535e-08	1.6552e-05	0.704976	0.628636	2.80347	60	H2BC21; H4C12; H2BC7; H2BC4; H2BC15; H3C1; H3C12; H2AZ2; H2BC8; H4C16; H2BC5; H2BC13; H2AC6; H2BC17; H3C10; H2BC11; H3C6; DNMT3B; H2AC8; H4C5; H3C8; H2BC9; H2BC12; H4C4; H3-3A; H4C8; H4C9; H3C13; H2BC6; H4C14; UHRF1; H4C15; H2BC3; H4C1; H4C2; H2AX; H4C3; H2AC4
REACTOME_G2_M_DNA_DAMAGE_CHECKPOINT	1.16978e-07	1.93014e-05	0.704976	0.561348	2.61378	94	H2BC21; H4C12; H2BC7; H2BC4; H2BC15; UBE2N; RAD9B; RFC5; H2BC8; RMI1; H4C16; H2BC5; H2BC13; HUS1; H2BC17; UIMC1; H2BC11; RFC3; RAD1; TP53; H3-4; YWHAQ; H4C5; H2BC9; CCNB1; YWHAH; BRCA1; YWHAZ; H2BC12; EXO1; H4C4; H4C8; BRIP1; H4C9; CHEK1; CDC25C; WEE1; RBBP8; KAT5; H2BC6; RFC4; CHEK2; H4C14; H4C15; BARD1; H2BC3; CDK1; H4C1; H4C2; BRCC3; H2AX; H4C3; ABRAXAS1; DNA2
REACTOME_HCMV_INFECTION	1.3384e-07	2.11634e-05	0.690132	0.486983	2.36378	157	H2BC21; H4C12; H2BC7; H2BC4; H2BC18; H2BC15; H3C1; TUBB3; H3C12; H2AC11; H2BC8; NUP42; H4C16; ELK1; H2BC5; H2BC13; H2AC6; TUBB8; RBBP4; GPS2; H2BC17; H3C10; TUBA1B; H2AC13; NUP88; H2BC11; POM121; H3C6; NUP210; TUBA1C; EZH2; H2AC8; NUP35; CHMP4C; H4C5; H3C8; H2BC9; EED; TUBA4B; H2AC12; NUP37; TUBAL3; POM121C; TUBB1; H2BC12; NUP160; H4C4; NUP54; HNRNPK; H4C8; H4C9
REACTOME_CONDENSATION_OF_PROPHASE_CHROMOSOMES	1.46486e-07	2.22365e-05	0.690132	0.610034	2.75224	69	H2BC21; H4C12; H2BC7; H2BC4; H2BC15; H3C1; H3C12; H2AZ2; H2BC8; H4C16; H2BC5; H2BC13; H2AC6; RB1; H2BC17; H3C10; H2BC11; H3C6; H2AC8; H3-4; H4C5; H3C8; H2BC9; CCNB1; H2BC12; H4C4; H3-3A; H4C8; H4C9; H3C13; SMC4; H2BC6; H4C14; H4C15; KMT5A; NCAPG2; H2BC3; CDK1; H4C1; H4C2; H2AX; H4C3; H2AC4
REACTOME_MATERNAL_TO_ZYGOTIC_TRANSITION_MZT	2.01285e-07	2.93799e-05	0.690132	0.517228	2.45639	123	ZSCAN4; H2BC21; H4C12; H2BC7; H2BC4; H2BC15; PAIP2; H3C1; H3C12; H2AZ2; H2BC8; EIF4A1; H4C16; H2BC5; H2BC13; CNOT9; H2AC6; EIF4E; PAIP1; H2BC17; H3C10; UNG; H1-8; H2BC11; POLR2D; H3C6; H2AC8; TP53; LEUTX; H4C5; H3C8; H2BC9; STPG4; ZFP36L2; H2BC12; PABPN1; PADI6; H4C4; H3-3A; H4C8; METTL23; H4C9
REACTOME_G2_M_CHECKPOINTS	2.09716e-07	2.94768e-05	0.690132	0.467557	2.28069	167	H2BC21; H4C12; PSMD7; H2BC7; H2BC4; H2BC15; UBE2N; RAD9B; PSMD12; RFC5; H2BC8; RMI1; H4C16; PSMD10; H2BC5; H2BC13; ORC2; PSMC1; HUS1; ORC6; H2BC17; PSMA6; MCM8; PSME3; UIMC1; DBF4; H2BC11; RFC3; RAD1; PSMD11; PSMD9; TP53; H3-4; YWHAQ; ORC4; H4C5; H2BC9; CCNB1; PSMC2; PSMD6; YWHAH; BRCA1; YWHAZ; PSMD14; CDK2; H2BC12; EXO1; H4C4; CDC6; H4C8; BRIP1; H4C9; ORC5; CHEK1; CLSPN; MCM2; CDC25C; WEE1; CCNB…
REACTOME_TRANSCRIPTIONAL_REGULATION_OF_GRANULOPOIESIS	2.52057e-07	3.3539e-05	0.674963	0.565458	2.60379	85	H2BC21; H4C12; H2BC7; H2BC4; H2BC15; H3C1; H3C12; H2AZ2; H2BC8; IL6R; H4C16; H2BC5; H2BC13; H2AC6; H2BC17; CSF3R; H3C10; H2BC11; H3C6; CEBPA; CBFB; H2AC8; MYB; LEF1; TFDP1; H4C5; H3C8; KLF5; H2BC9; RUNX1; CDK2; H2BC12; H4C4; H3-3A; H4C8; H4C9
REACTOME_HOMOLOGY_DIRECTED_REPAIR	2.56293e-07	3.3539e-05	0.674963	0.490481	2.36374	138	H2BC21; H4C12; H2BC7; H2BC4; H2BC15; UBE2N; RAD9B; POLH; RFC5; H2BC8; RMI1; XRCC2; CCNA1; H4C16; H2BC5; H2BC13; HUS1; H2BC17; UIMC1; GEN1; H2BC11; RFC3; RAD1; POLE3; EME1; POLQ; H3-4; CCNA2; H4C5; RTEL1; RNF4; POLD3; H2BC9; SPIDR; BRCA1; RAD51AP1; CDK2; BRCA2; H2BC12; EXO1; H4C4; EME2; H4C8; BRIP1; H4C9; CHEK1; CLSPN; RAD51D; TIMELESS; RBBP8; KAT5; RAD51; H2BC6; RFC4; H4C14; H4C15; TIPIN; BARD1; …
REACTOME_MEIOSIS	3.70669e-07	4.68897e-05	0.674963	0.514759	2.42327	114	H2BC21; H4C12; MSH4; H2BC7; H2BC4; H2BC15; H3C1; H3C12; MSH5; H2AZ2; MLH1; H2BC8; H4C16; H2BC5; H2BC13; H2AC6; H2BC17; H3C10; MLH3; H2BC11; H3C6; PSMC3IP; H2AC8; MND1; H3-4; SUN1; H4C5; H3C8; H2BC9; FKBP6; BRCA1; CDK2; BRCA2; H2BC12; H4C4; LMNB1; H3-3A; H4C8; H4C9
REACTOME_PROCESSING_OF_DNA_DOUBLE_STRAND_BREAK_ENDS	3.9185e-07	4.79701e-05	0.674963	0.544056	2.53967	97	H2BC21; H4C12; H2BC7; H2BC4; H2BC15; UBE2N; RAD9B; RFC5; H2BC8; RMI1; CCNA1; H4C16; H2BC5; H2BC13; HUS1; H2BC17; UIMC1; H2BC11; RFC3; RAD1; H3-4; CCNA2; H4C5; RNF4; H2BC9; BRCA1; CDK2; H2BC12; EXO1; H4C4; H4C8; BRIP1; H4C9; CHEK1; CLSPN; TIMELESS; RBBP8; KAT5; H2BC6; RFC4; H4C14; H4C15; TIPIN; BARD1; H2BC3; H4C1; H4C2; BRCC3; PPP4C; H2AX; H4C3; ABRAXAS1; DNA2
REACTOME_SIRT1_NEGATIVELY_REGULATES_RRNA_EXPRESSION	4.17267e-07	4.94853e-05	0.674963	0.614045	2.76567	63	H2BC21; H4C12; H2BC7; H2BC4; H2BC15; H3C1; H3C12; H2AZ2; H2BC8; H4C16; H2BC5; H2BC13; H2AC6; H2BC17; H3C10; H2BC11; H3C6; H2AC8; H4C5; H3C8; H2BC9; H2BC12; H4C4; H3-3A; H4C8; H4C9
REACTOME_RUNX1_REGULATES_GENES_INVOLVED_IN_MEGAKARYOCYTE_DIFFERENTIATION_AND_PLATELET_FUNCTION	6.68372e-07	7.68628e-05	0.659444	0.537137	2.49134	91	H2BC21; H4C12; H2BC7; H2BC4; H2BC15; H3C1; H3C12; H2AZ2; H2BC8; H4C16; H2BC5; H2BC13; H2AC6; PRMT6; H2BC17; H3C10; ZFPM1; H2BC11; H3C6; CBFB; H2AC8; H4C5; H3C8; H2BC9; HDAC1; RUNX1; H2BC12; H4C4; H3-3A; H4C8; KMT2B; H4C9
REACTOME_HDACS_DEACETYLATE_HISTONES	1.06955e-06	0.00011938	0.643552	0.532716	2.46682	90	H2BC21; H4C12; H2BC7; H2BC4; H2BC18; H2BC15; H3C1; H3C12; H2AC11; H2BC8; H4C16; H2BC5; H2BC13; H2AC6; RBBP4; GPS2; H2BC17; H3C10; H2AC13; H2BC11; SUDS3; H3C6; H2AC8; H4C5; H3C8; H2BC9; H2AC12; HDAC1; SAP30; H2BC12; H4C4; H4C8; H4C9
REACTOME_RHO_GTPASE_EFFECTORS	1.20645e-06	0.000130813	0.643552	0.383904	1.94494	318	H2BC21; H4C12; H2BC7; H2BC4; H2BC15; RHOQ; H3C1; TUBB3; H3C12; MIS12; H2AZ2; H2BC8; CENPP; H4C16; H2BC5; H2BC13; H2AC6; TUBB8; MAD1L1; NCK1; CENPL; MAD2L1; H2BC17; H3C10; SPC25; PPP1CC; MAPK14; WIPF3; CENPQ; TUBA1B; RCC2; BTK; H2BC11; CENPN; RHPN2; ACTR3; H3C6; NDE1; NCF2; TUBA1C; CYFIP1; PFN2; ERCC6L; CTTN; H2AC8; PPP2R1B; KIF14; YWHAQ; KIF18A; H4C5; H3C8; TAX1BP3; PPP2CA; DIAPH1; H2BC9; SGO2; T…
REACTOME_PRE_NOTCH_EXPRESSION_AND_PROCESSING	1.46313e-06	0.000154239	0.643552	0.51403	2.41183	104	H2BC21; H4C12; H2BC7; H2BC4; H2BC15; H3C1; H3C12; H2AZ2; H2BC8; H4C16; H2BC5; H2BC13; H2AC6; TMED2; E2F3; H2BC17; H3C10; POGLUT1; H2BC11; H3C6; H2AC8; TP53; TFDP1; H4C5; H3C8; H2BC9; RUNX1; H2BC12; H4C4; H3-3A; H4C8; H4C9
REACTOME_ERCC6_CSB_AND_EHMT2_G9A_POSITIVELY_REGULATE_RRNA_EXPRESSION	3.18147e-06	0.000326316	0.627257	0.560819	2.53491	71	H2BC21; H4C12; H2BC7; H2BC4; H2BC15; H3C1; H3C12; H2AZ2; H2BC8; H4C16; H2BC5; H2BC13; H2AC6; RBBP4; H2BC17; H3C10; H2BC11; CBX3; H3C6; H2AC8; H4C5; H3C8; H2BC9; HDAC1; H2BC12; H4C4; H3-3A; H4C8; H4C9
REACTOME_TELOMERE_MAINTENANCE	3.38784e-06	0.000338338	0.627257	0.503893	2.37385	110	H2BC21; H4C12; H2BC7; H2BC4; H2BC15; RFC5; H2AZ2; H2BC8; POLR2C; CCNA1; H4C16; H2BC5; H2BC13; H2AC6; H2BC17; CHTF8; PIF1; H2BC11; RFC3; SHQ1; POLR2D; H2AC8; H3-4; CCNA2; PRIM1; H4C5; RTEL1; POLD3; H2BC9; TERT; CDK2; TEN1; H2BC12; H4C4; H3-3A; H4C8; RUVBL1; H4C9
REACTOME_HCMV_LATE_EVENTS	3.83665e-06	0.000373336	0.610527	0.49762	2.34165	112	H2BC21; H4C12; H2BC7; H2BC4; H2BC18; H2BC15; H3C1; H3C12; H2AC11; H2BC8; NUP42; H4C16; H2BC5; H2BC13; H2AC6; H2BC17; H3C10; H2AC13; NUP88; H2BC11; POM121; H3C6; NUP210; H2AC8; NUP35; CHMP4C; H4C5; H3C8; H2BC9; H2AC12; NUP37; POM121C; H2BC12; NUP160; H4C4; NUP54; HNRNPK; H4C8; H4C9
REACTOME_HATS_ACETYLATE_HISTONES	4.38967e-06	0.000412711	0.610527	0.462487	2.22883	138	H2BC21; H4C12; H2BC7; H2BC4; H2BC18; H2BC15; MORF4L2; YEATS4; H3C1; H3C12; H2AC11; ING3; H2BC8; H4C16; H2BC5; H2BC13; H2AC6; ACTL6A; H2BC17; H3C10; H2AC13; H2BC11; TAF12; KANSL2; MEAF6; H3C6; SUPT7L; H2AC8; DR1; MSL3; H4C5; H3C8; H2BC9; H2AC12; H2BC12; H4C4; ZZZ3; H4C8; RUVBL1; H4C9
REACTOME_OXIDATIVE_STRESS_INDUCED_SENESCENCE	4.4588e-06	0.000412711	0.610527	0.482308	2.28111	119	H2BC21; H4C12; H2BC7; H2BC4; H2BC15; H3C1; H3C12; MAPKAPK5; H2AZ2; H2BC8; H4C16; H2BC5; H2BC13; H2AC6; RNF2; RBBP4; E2F3; H2BC17; H3C10; MAPK14; H2BC11; H3C6; EZH2; MDM4; H2AC8; TP53; IFNB1; TFDP1; H4C5; H3C8; H2BC9; EED; SCMH1; H2BC12; H4C4; H3-3A; H4C8; H4C9
WP_BARDET_BIEDL_SYNDROME	5.15007e-06	0.000465346	0.610527	0.518023	2.39142	88	IQCB1; MAK; FLCN; PKD1L1; BBS4; BBS12; NPHP3; TTC8; DCDC2; INPP5E; RP2; ARL6; BBS1; BMAL1; PKHD1; IFT80; TMEM67; PKD2; TRIM32; IFT57; DYNC2LI1; EVC; TMEM107; NEK8; EFHC2; CNGB1; TMEM216; BBS9; ARL13B; DYNC2I1; LZTFL1
REACTOME_B_WICH_COMPLEX_POSITIVELY_REGULATES_RRNA_EXPRESSION	7.7112e-06	0.000680558	0.593325	0.509429	2.34844	86	H2BC21; H4C12; H2BC7; H2BC4; H2BC15; H3C1; H3C12; H2AZ2; H2BC8; H4C16; H2BC5; H2BC13; H2AC6; H2BC17; H3C10; H2BC11; POLR1F; H3C6; H2AC8; H4C5; H3C8; H2BC9; H2BC12; H4C4; H3-3A; H4C8; H4C9
REACTOME_FORMATION_OF_THE_BETA_CATENIN_TCF_TRANSACTIVATING_COMPLEX	1.0351e-05	0.000892774	0.593325	0.516443	2.38403	87	H2BC21; H4C12; H2BC7; H2BC4; H2BC15; H3C1; H3C12; H2AZ2; H2BC8; H4C16; H2BC5; H2BC13; H2AC6; H2BC17; H3C10; H2BC11; H3C6; H2AC8; H3-4; LEF1; H4C5; H3C8; H2BC9; HDAC1; TERT; H2BC12; H4C4; H3-3A; H4C8; RUVBL1; H4C9
REACTOME_RHO_GTPASES_ACTIVATE_PKNS	1.07678e-05	0.000908086	0.593325	0.506757	2.34134	89	H2BC21; H4C12; H2BC7; H2BC4; H2BC15; H3C1; H3C12; H2AZ2; H2BC8; H4C16; H2BC5; H2BC13; H2AC6; H2BC17; H3C10; H2BC11; H3C6; H2AC8; YWHAQ; H4C5; H3C8; H2BC9; YWHAH; YWHAZ; H2BC12; H4C4; H3-3A; H4C8; H4C9; CDC25C
REACTOME_REPRODUCTION	1.14625e-05	0.000945657	0.593325	0.434246	2.10301	152	H2BC21; H4C12; MSH4; H2BC7; H2BC4; H2BC15; H3C1; KCNU1; H3C12; MSH5; H2AZ2; MLH1; H2BC8; H4C16; H2BC5; H2BC13; H2AC6; H2BC17; H3C10; MLH3; H2BC11; H3C6; TFAP2C; PSMC3IP; H2AC8; MND1; H3-4; SUN1; H4C5; H3C8; H2BC9; FKBP6; BRCA1; CDK2; BRCA2; H2BC12; CATSPER1; H4C4; LMNB1; H3-3A; H4C8; H4C9
REACTOME_BASE_EXCISION_REPAIR_AP_SITE_FORMATION	1.57778e-05	0.00127397	0.57561	0.560317	2.49879	60	H2BC21; H4C12; H2BC7; H2BC4; H2BC15; H2AZ2; H2BC8; MBD4; H4C16; H2BC5; H2BC13; H2AC6; TDG; H2BC17; UNG; MUTYH; H2BC11; OGG1; H2AC8; NEIL1; NEIL3; H3-4; H4C5; H2BC9; H2BC12; H4C4; H4C8; H4C9
REACTOME_DISEASES_OF_PROGRAMMED_CELL_DEATH	1.74533e-05	0.0013799	0.57561	0.495841	2.3159	99	H2BC21; H4C12; H2BC7; H2BC4; H2BC15; H3C1; H3C12; H2AZ2; H2BC8; H4C16; H2BC5; H2BC13; H2AC6; RBBP4; H2BC17; H3C10; H2BC11; CASP8; H3C6; RIPK3; EZH2; DNMT3B; H2AC8; TP53; PRIM1; H4C5; H3C8; H2BC9; EED; RIPK1; FADD; H2BC12; H4C4; LMNB1; H3-3A; H4C8; C1QBP; H4C9; CDC25C; PRIM2; H3C13
REACTOME_RECOGNITION_AND_ASSOCIATION_OF_DNA_GLYCOSYLASE_WITH_SITE_CONTAINING_AN_AFFECTED_PURINE	1.8291e-05	0.00141662	0.57561	0.589745	2.60105	53	H2BC21; H4C12; H2BC7; H2BC4; H2BC15; H2AZ2; H2BC8; H4C16; H2BC5; H2BC13; H2AC6; H2BC17; MUTYH; H2BC11; OGG1; H2AC8; NEIL3; H3-4; H4C5; H2BC9; H2BC12; H4C4; H4C8; H4C9
REACTOME_DNA_REPAIR	1.88495e-05	0.00143068	0.57561	0.353227	1.79486	330	H2BC21; H4C12; H2BC7; H2BC4; H2BC15; UBE2N; RAD9B; POLH; RFC5; H2AZ2; MLH1; H2BC8; PPP5C; MBD4; POLR2C; RMI1; XRCC2; CCNA1; H4C16; FANCF; FANCL; H2BC5; H2BC13; H2AC6; INO80B; RCHY1; ACTL6A; HUS1; TDG; COPS8; H2BC17; TDP2; CDK7; UNG; CCNH; GTF2H4; FANCA; MUTYH; UIMC1; GEN1; PIAS3; GTF2H2; H2BC11; RFC3; RAD1; POLR2D; POLE3; EME1; UFD1; GTF2H1; OGG1; RAD18; H2AC8; NEIL1; TP53; NEIL3; POLQ; H3-4; CCN…
REACTOME_DNA_DOUBLE_STRAND_BREAK_REPAIR	1.9408e-05	0.00144418	0.57561	0.419555	2.04924	168	H2BC21; H4C12; H2BC7; H2BC4; H2BC15; UBE2N; RAD9B; POLH; RFC5; H2BC8; PPP5C; RMI1; XRCC2; CCNA1; H4C16; H2BC5; H2BC13; HUS1; H2BC17; TDP2; UIMC1; GEN1; H2BC11; RFC3; RAD1; POLE3; EME1; TP53; POLQ; H3-4; CCNA2; H4C5; RTEL1; RNF4; POLD3; H2BC9; SPIDR; BRCA1; RAD51AP1; CDK2; BRCA2; H2BC12; EXO1; H4C4; EME2; H4C8; BRIP1; H4C9; CHEK1; CLSPN; RAD51D; KPNA2; TIMELESS; RBBP8; KAT5; RAD51; H2BC6; RFC4; CH…
REACTOME_RNA_POLYMERASE_I_PROMOTER_ESCAPE	2.22005e-05	0.00162021	0.57561	0.494997	2.28191	86	H2BC21; H4C12; H2BC7; H2BC4; H2BC15; H3C1; H3C12; H2AZ2; H2BC8; H4C16; H2BC5; H2BC13; H2AC6; H2BC17; H3C10; CDK7; CCNH; GTF2H4; GTF2H2; H2BC11; POLR1F; CBX3; H3C6; GTF2H1; H2AC8; H4C5; GTF2H3; H3C8; H2BC9; H2BC12; H4C4; H3-3A; H4C8; H4C9
REACTOME_BASE_EXCISION_REPAIR	2.61099e-05	0.00186957	0.57561	0.493322	2.2774	88	H2BC21; H4C12; H2BC7; H2BC4; H2BC15; RFC5; H2AZ2; H2BC8; MBD4; H4C16; H2BC5; H2BC13; H2AC6; TDG; H2BC17; UNG; MUTYH; H2BC11; RFC3; POLE3; OGG1; H2AC8; NEIL1; NEIL3; H3-4; H4C5; POLD3; H2BC9
REACTOME_ACTIVATED_PKN1_STIMULATES_TRANSCRIPTION_OF_AR_ANDROGEN_RECEPTOR_REGULATED_GENES_KLK2_AND_KLK3	2.72269e-05	0.00191345	0.57561	0.565465	2.54158	62	H2BC21; H4C12; H2BC7; H2BC4; H2BC15; H3C1; H3C12; H2AZ2; H2BC8; H4C16; H2BC5; H2BC13; H2AC6; H2BC17; H3C10; H2BC11; H3C6; H2AC8; H4C5; H3C8; H2BC9; H2BC12; H4C4; H3-3A; H4C8; H4C9
REACTOME_SENESCENCE_ASSOCIATED_SECRETORY_PHENOTYPE_SASP	2.83439e-05	0.00195573	0.57561	0.476679	2.23953	107	H2BC21; H4C12; H2BC7; H2BC4; H2BC15; UBE2E1; H3C1; H3C12; H2AZ2; H2BC8; CCNA1; H4C16; H2BC5; H2BC13; H2AC6; IL1A; H2BC17; H3C10; ANAPC5; ANAPC7; H2BC11; H3C6; H2AC8; CCNA2; H4C5; H3C8; ANAPC15; H2BC9; CDK2; H2BC12; H4C4; H3-3A; H4C8; H4C9; RPS6KA3; ANAPC4; CXCL8; H3C13
REACTOME_RUNX1_REGULATES_TRANSCRIPTION_OF_GENES_INVOLVED_IN_DIFFERENTIATION_OF_HSCS	3.78852e-05	0.0025674	0.557332	0.45205	2.14998	125	H2BC21; H4C12; PSMD7; H2BC7; H2BC4; H2BC15; PSMD12; H3C1; H3C12; H2AZ2; H2BC8; H4C16; PSMD10; H2BC5; H2BC13; H2AC6; PSMC1; H2BC17; H3C10; PSMA6; CDK7; PSME3; CCNH; H2BC11; H3C6; CBFB; PSMD11; H2AC8; MYB; PSMD9; H4C5; H3C8; H2BC9; PSMC2; PSMD6; RUNX1; PSMD14; H2BC12; H4C4; H3-3A; H4C8; H4C9; TP73
REACTOME_TRANSCRIPTIONAL_REGULATION_BY_TP53	4.06914e-05	0.00270919	0.557332	0.346727	1.76584	360	TP53AIP1; COX18; RAD9B; TP53INP1; RNF34; POU4F1; TP63; TNFRSF10B; CARM1; RFC5; MAPKAPK5; LAMTOR3; E2F7; MLH1; POLR2C; RMI1; CCNA1; TAF6; COX11; TIGAR; ZNF420; CNOT9; PRKAG1; GPX2; RBBP4; TAF7; TNFRSF10A; HUS1; PRKAA1; BNIP3L; RFFL; CCNE2; CDK7; TNFRSF10D; MAPK14; CCNH; CYCS; GTF2H4; BCL2L14; GTF2H2; GSR; SETD9; CASP2; RFC3; TAF12; RAD1; CCNE1; POLR2D; MEAF6; PLK2; PERP; CASP10; GTF2H1; COX16; MDM…
WP_RETINOBLASTOMA_GENE_IN_CANCER	4.34977e-05	0.0028461	0.557332	0.498616	2.30173	87	DHFR; RFC5; ZNF655; RBBP4; MAPK13; RB1; E2F3; CCNE2; SKP2; RFC3; CCNE1; DCK; TYMS; TP53; CCNA2; PRIM1; RRM2; RABIF; TFDP1; POLD3; HDAC1; CCNB1; CDK2; SAP30; CHEK1; WEE1; CCNB2; KIF4A; CDC7; TOP2A; TTK; RFC4; MDM2; E2F2; BARD1; CDK1; PLK4; ORC1; CDKN1A; MSH6; PCNA
REACTOME_RESOLUTION_OF_SISTER_CHROMATID_COHESION	4.68652e-05	0.00301447	0.557332	0.448745	2.13426	125	TUBB3; MIS12; CENPP; TUBB8; MAD1L1; CENPL; MAD2L1; SPC25; PPP1CC; CENPQ; TUBA1B; RCC2; CENPN; NDE1; TUBA1C; ERCC6L; PPP2R1B; KIF18A; PPP2CA; SGO2; TUBA4B; CCNB1; NDEL1; CENPK; SGO1; NUP37; TUBAL3; CENPU; ZWILCH; CENPE; NSL1; KNL1; TUBB1; CENPI; ITGB3BP; NUP160; BIRC5; SKA2; ZWINT; BUB1B; NDC80; CENPA; CCNB2; CDCA8; DYNC1LI1; KNTC1; NUP85; BUB1; NUP107; SPC24; NUF2; PPP2R5D; AURKB; TUBB4A; SKA1
WP_GENES_RELATED_TO_PRIMARY_CILIUM_DEVELOPMENT_BASED_ON_CRISPR	5.13553e-05	0.00324822	0.557332	0.46995	2.19612	101	CDK20; TMEM17; CEP19; RABL2A; BBS4; BBS12; TTC8; INPP5E; ARL6; TCTN1; BBS1; IFT20; TUBD1; CEP20; TMEM231; IFT80; ARMC9; TXNDC15; TCTN2; TMEM67; EFCAB7; CEP43; IFT57; DYNC2LI1; EVC; TMEM107; CEP76; TMEM216; BBS9; ARL13B; DYNC2I1; KATNB1; LZTFL1; KIAA0753; IFT46; IFT81; IFT140; B9D1; CEP44; TUBE1; SCLT1; RPGRIP1L; BBS5; RAB23
REACTOME_DNA_DAMAGE_TELOMERE_STRESS_INDUCED_SENESCENCE	5.47228e-05	0.00340447	0.557332	0.516357	2.36252	77	H2BC21; H4C12; H2BC7; H2BC4; H2BC15; H2AZ2; H2BC8; CCNA1; H4C16; H2BC5; H2BC13; H2AC6; RB1; H2BC17; CCNE2; H2BC11; CCNE1; H2AC8; TP53; H3-4; CCNA2; H4C5; H2BC9; CDK2; H2BC12; H4C4; LMNB1; H4C8; H4C9; H1-3; KAT5; H2BC6; H1-2; H4C14; H4C15; H1-5; H1-4; H2BC3; POT1; H4C1; H4C2; H2AX; H4C3; H2AC4; CDKN1A
REACTOME_INHIBITION_OF_DNA_RECOMBINATION_AT_TELOMERE	7.50165e-05	0.00459173	0.538434	0.535545	2.42039	65	H2BC21; H4C12; H2BC7; H2BC4; H2BC15; H2AZ2; H2BC8; POLR2C; H4C16; H2BC5; H2BC13; H2AC6; H2BC17; H2BC11; POLR2D; H2AC8; H3-4; H4C5; H2BC9; H2BC12; H4C4; H3-3A; H4C8; H4C9
REACTOME_POSITIVE_EPIGENETIC_REGULATION_OF_RRNA_EXPRESSION	8.96811e-05	0.00531781	0.538434	0.458908	2.14452	101	H2BC21; H4C12; H2BC7; H2BC4; H2BC15; H3C1; H3C12; H2AZ2; H2BC8; H4C16; H2BC5; H2BC13; H2AC6; RBBP4; H2BC17; H3C10; H2BC11; POLR1F; CBX3; H3C6; H2AC8; H4C5; H3C8; H2BC9; HDAC1; H2BC12; H4C4; H3-3A; H4C8; H4C9
REACTOME_TP53_REGULATES_TRANSCRIPTION_OF_CELL_DEATH_GENES	8.96811e-05	0.00531781	0.538434	0.587747	2.55501	44	TP53AIP1; TP53INP1; TP63; TNFRSF10B; ZNF420; TNFRSF10A; BNIP3L; TNFRSF10D; BCL2L14; CASP2; PERP; CASP10; TP53; CRADD; TNFRSF10C; CASP6; BIRC5; TP73; STEAP3
REACTOME_CYTOKINE_SIGNALING_IN_IMMUNE_SYSTEM	9.30653e-05	0.00543358	0.538434	0.288587	1.50267	777	ALOX15; PSMD7; UBE2N; UBE2E1; PSMD12; H3C1; TUBB3; H3C12; PIK3R2; ATF1; PTPN1; TNFSF8; IRAK4; SH2B3; IFNGR1; CD27; NUP42; USP18; TNFSF13; EIF4A1; TRIM14; IL6R; FANCF; CSF2RA; FANCL; ELK1; ICAM1; PSMD10; IFNLR1; TUBB8; IL1A; NCK1; TNFRSF11B; PSMC1; IL13; IL17RB; CUL1; EIF4E; XAF1; IRF2; CSF3R; H3C10; PSMA6; TRIM29; RAP1B; MAPK14; IL1R1; PSME3; IL13RA1; FANCA; PIK3R3; IRF8; TUBA1B; IL16; LYN; KPNA7…
WP_JOUBERT_SYNDROME	9.75775e-05	0.0056107	0.538434	0.504854	2.30054	76	TMEM17; BBS4; NPHP3; TMEM138; TTC8; INPP5E; RP2; ARR3; TCTN1; BBS1; TMEM231; ARMC9; TCTN2; TMEM67; RAB8A; NEK8; TMEM216; BBS9; ARL13B; TMEM237; PDE6B; KAT5; B9D1; NPHP1; CEP41; CETN2; RPGRIP1L; BBS5; PDE6G; CEP164; ATF4; RHEB; PDE6D
REACTOME_ESR_MEDIATED_SIGNALING	0.000104346	0.00591033	0.538434	0.376424	1.88175	216	H2BC21; H4C12; H2BC7; H2BC4; H2BC15; H3C1; H3C12; CARM1; PIK3R2; H2AZ2; H2BC8; PPP5C; POLR2C; PPID; H4C16; ELK1; H2BC5; H2BC13; H2AC6; H2BC17; H3C10; KCTD6; PIK3R3; H2BC11; POLR2D; H3C6; GNB4; GNG10; CBFB; H2AC8; MYB; TGFA; H4C5; H3C8; MMP2; H2BC9; HDAC1; GNGT2; NOS3; NRAS; RUNX1; ZDHHC7; H2BC12; AKT2; GNAT3; H4C4; H3-3A; ZDHHC21; H4C8; H4C9
REACTOME_NEGATIVE_EPIGENETIC_REGULATION_OF_RRNA_EXPRESSION	0.00011337	0.00632706	0.538434	0.450405	2.1133	104	H2BC21; H4C12; H2BC7; H2BC4; H2BC15; H3C1; H3C12; H2AZ2; H2BC8; H4C16; H2BC5; H2BC13; H2AC6; H2BC17; H3C10; CDK7; CCNH; GTF2H4; GTF2H2; H2BC11; SUDS3; POLR1F; H3C6; GTF2H1; DNMT3B; H2AC8; H4C5; GTF2H3; H3C8; H2BC9; HDAC1; SAP30; H2BC12; H4C4; H3-3A; H4C8; H4C9
REACTOME_CELLULAR_SENESCENCE	0.000128102	0.00704559	0.518848	0.38458	1.90207	191	H2BC21; H4C12; H2BC7; H2BC4; H2BC15; UBE2E1; H3C1; H3C12; MAPKAPK5; H2AZ2; H2BC8; CCNA1; H4C16; H2BC5; H2BC13; H2AC6; RNF2; RBBP4; IL1A; RB1; E2F3; H2BC17; H3C10; CCNE2; MAPK14; ANAPC5; ANAPC7; H2BC11; CCNE1; H3C6; EZH2; MDM4; H2AC8; TP53; IFNB1; H3-4; CCNA2; TFDP1; H4C5; H3C8; ANAPC15; H2BC9; EED; SCMH1; CDK2; H2BC12; H4C4; LMNB1; H3-3A; H4C8; H4C9; RPS6KA3; ANAPC4; H1-3; CXCL8; H3C13
REACTOME_SEPARATION_OF_SISTER_CHROMATIDS	0.000191584	0.0103866	0.518848	0.386477	1.90954	190	PSMD7; UBE2E1; PSMD12; TUBB3; MIS12; CENPP; PSMD10; TUBB8; MAD1L1; CENPL; PSMC1; MAD2L1; SPC25; PPP1CC; PSMA6; PSME3; CENPQ; TUBA1B; RCC2; ANAPC5; ANAPC7; CENPN; NDE1; TUBA1C; PSMD11; ERCC6L; PSMD9; PPP2R1B; KIF18A; PPP2CA; ANAPC15; SGO2; TUBA4B; NDEL1; CENPK; SGO1; PSMC2; NUP37; PSMD6; TUBAL3; CENPU; ZWILCH; CENPE; NSL1; PSMD14; KNL1; TUBB1; CENPI; ITGB3BP; NUP160; BIRC5; SKA2; ESPL1; ZWINT; BUB…
REACTOME_MITOTIC_G1_PHASE_AND_G1_S_TRANSITION	0.000207455	0.0110886	0.518848	0.398026	1.92797	149	PSMD7; PSMD12; DHFR; CCNA1; PSMD10; RBBP4; ORC2; PSMC1; CUL1; RB1; ORC6; E2F3; CCNE2; PSMA6; CDK7; MCM8; PSME3; CCNH; SKP2; DBF4; LYN; RPA4; CCNE1; POLE3; PPP2R2A; PSMD11; TYMS; PSMD9; FBXO5; PPP2R1B; E2F5; E2F6; ORC4; CCNA2; PRIM1; RRM2; TFDP1; PPP2CA; HDAC1; CCNB1; PSMC2; E2F4; PSMD6; PSMD14; CDK2; AKT2; CDC6; ORC5; MCM2; WEE1; MYBL2; PRIM2; CDC7; GMNN; TOP2A
REACTOME_REPLACEMENT_OF_PROTAMINES_BY_NUCLEOSOMES_IN_THE_MALE_PRONUCLEUS	0.000225593	0.0118456	0.518848	0.575027	2.50803	42	H2BC21; H4C12; H2BC7; H2BC4; H2BC15; H2BC8; H4C16; H2BC5; H2BC13; H2BC17; H1-8; H2BC11; H4C5; H2BC9; H2BC12; H4C4; H3-3A; H4C8; METTL23; H4C9
REACTOME_MITOTIC_METAPHASE_AND_ANAPHASE	0.00022786	0.0118456	0.518848	0.359678	1.80783	235	PSMD7; UBE2E1; PSMD12; TUBB3; MIS12; CENPP; PSMD10; TUBB8; MAD1L1; CENPL; PSMC1; MAD2L1; SPC25; PPP1CC; PSMA6; PSME3; CENPQ; TUBA1B; RCC2; ANAPC5; ANAPC7; CENPN; POM121; PPP2R2A; NDE1; TUBA1C; PSMD11; ERCC6L; TMPO; PSMD9; FBXO5; PPP2R1B; NUP35; CHMP4C; KIF18A; PPP2CA; ANAPC15; SGO2; TUBA4B; CCNB1; NDEL1; CENPK; SGO1; PSMC2; RCC1; NUP37; PSMD6; TUBAL3; CENPU; ZWILCH; CENPE; NSL1; PSMD14; KNL1; TUB…
REACTOME_MITOTIC_SPINDLE_CHECKPOINT	0.000257468	0.0132039	0.498493	0.439621	2.07156	111	UBE2E1; MIS12; CENPP; MAD1L1; CENPL; MAD2L1; SPC25; PPP1CC; CENPQ; RCC2; ANAPC5; ANAPC7; CENPN; NDE1; ERCC6L; PPP2R1B; KIF18A; PPP2CA; ANAPC15; SGO2; NDEL1; CENPK; SGO1; NUP37; CENPU; ZWILCH; CENPE; NSL1; KNL1; CENPI; ITGB3BP; NUP160; BIRC5; SKA2; ZWINT; BUB1B; ANAPC4; NDC80; CENPA; CDCA8; DYNC1LI1; KNTC1; NUP85; BUB1; NUP107; SPC24; NUF2; CDC23; PPP2R5D; AURKB; SKA1
REACTOME_ACTIVATION_OF_ATR_IN_RESPONSE_TO_REPLICATION_STRESS	0.000262025	0.0132585	0.498493	0.596395	2.59166	37	RAD9B; RFC5; ORC2; HUS1; ORC6; MCM8; DBF4; RFC3; RAD1; ORC4; CDK2; CDC6; ORC5; CHEK1; CLSPN; MCM2; CDC25C; CDC7; MCM10; RFC4
REACTOME_DISEASES_OF_DNA_REPAIR	0.000275696	0.0135879	0.498493	0.55001	2.41861	51	RAD9B; RFC5; MLH1; RMI1; XRCC2; HUS1; MUTYH; RFC3; RAD1; OGG1; NEIL1; NEIL3; BRCA1; RAD51AP1; BRCA2; EXO1; BRIP1; RAD51D; RBBP8; KAT5; RAD51; RFC4; PMS2; BARD1
REACTOME_G1_S_SPECIFIC_TRANSCRIPTION	0.000275696	0.0135879	0.498493	0.640079	2.70795	29	DHFR; CCNA1; RBBP4; CCNE1; TYMS; FBXO5; E2F5; E2F6; RRM2; TFDP1; HDAC1; E2F4; CDC6; CDK1; TK1; ORC1; LIN9; PCNA; LIN37; CDC45
WP_MYD88_DISTINCT_INPUT_OUTPUT_PATHWAY	0.000293923	0.0143005	0.498493	0.720826	2.78149	18	TLR9; UBE2N; TLR10; IL1A; TLR8; TLR2; TLR7; TIFA; TLR1; MYD88; TLR6; TLR5; UBE2V1
KEGG_MEDICUS_REFERENCE_DNA_REPLICATION_LICENSING	0.000316707	0.015214	0.498493	0.668971	2.73471	24	CCNA1; ORC2; ORC6; CCNE2; DBF4; CCNE1; MTBP; ORC4; CCNA2; TICRR; CDK2; CDC6; ORC5; MCM2; CDC7
REACTOME_MEIOTIC_SYNAPSIS	0.000394174	0.0186813	0.498493	0.479435	2.18471	76	H2BC21; H4C12; H2BC7; H2BC4; H2BC15; H2AZ2; H2BC8; H4C16; H2BC5; H2BC13; H2AC6; H2BC17; H2BC11; H2AC8; H3-4; SUN1; H4C5; H2BC9; FKBP6; BRCA1; H2BC12; H4C4; LMNB1; H4C8; H4C9
REACTOME_CARBOXYTERMINAL_POST_TRANSLATIONAL_MODIFICATIONS_OF_TUBULIN	0.000398731	0.0186813	0.498493	0.546774	2.38147	45	TTLL9; AGBL3; TUBB3; AGBL2; TUBB8; TTLL10; TUBA1B; TTLL3; TTLL13; TUBA1C; TPGS2; VASH1; TUBA4B; TUBAL3; TUBB1; TTL; VASH2
REACTOME_RNA_POLYMERASE_I_TRANSCRIPTION	0.000407845	0.0188753	0.498493	0.431605	2.02385	106	H2BC21; H4C12; H2BC7; H2BC4; H2BC15; H3C1; H3C12; H2AZ2; H2BC8; H4C16; H2BC5; H2BC13; H2AC6; RBBP4; H2BC17; H3C10; CDK7; CCNH; GTF2H4; GTF2H2; H2BC11; POLR1F; CBX3; H3C6; GTF2H1; H2AC8; H4C5; GTF2H3; H3C8; H2BC9; HDAC1; H2BC12; H4C4; H3-3A; H4C8; H4C9
REACTOME_SIGNALING_BY_NOTCH	0.000526638	0.0240794	0.477271	0.352048	1.76589	231	H2BC21; H4C12; PSMD7; H2BC7; H2BC4; H2BC15; PSMD12; H3C1; H3C12; H2AZ2; H2BC8; H4C16; PSMD10; H2BC5; H2BC13; H2AC6; TMED2; PSMC1; CUL1; E2F3; H2BC17; H3C10; PSMA6; PSME3; POGLUT1; H2BC11; H3C6; PTCRA; PSMD11; DNER; H2AC8; PSMD9; TP53; TFDP1; H4C5; H3C8; PSEN2; JAG1; H2BC9; HDAC1; PSMC2; PSMD6; YWHAZ; STAT1; RUNX1; PSMD14; APH1B; H2BC12; DLGAP5; H4C4; IKZF1; H3-3A; H4C8; H4C9
KEGG_MEDICUS_REFERENCE_P27_CELL_CYCLE_G1_S	0.000544955	0.0246203	0.477271	0.748968	2.76048	14	CCNA1; CUL1; RB1; E2F3; CCNE2; SKP2; CCNE1; CCNA2; CDK2
REACTOME_AMYLOID_FIBER_FORMATION	0.000682336	0.0304643	0.477271	0.422068	1.97914	106	H2BC21; H4C12; H2BC7; H2BC4; H2BC15; H3C1; H3C12; H2BC8; H4C16; H2BC5; H2BC13; GGA2; H2AC6; LYZ; H2BC17; H3C10; H2BC11; GGA3; H3C6; H2AC8; H4C5; H3C8; H2BC9; CALCA; APH1B; HSPG2; H2BC12; H4C4; H3-3A; H4C8; SIAH2; H4C9; TTR
REACTOME_NONHOMOLOGOUS_END_JOINING_NHEJ	0.00072813	0.0321309	0.477271	0.483376	2.18111	68	H2BC21; H4C12; H2BC7; H2BC4; H2BC15; UBE2N; H2BC8; H4C16; H2BC5; H2BC13; H2BC17; TDP2; UIMC1; H2BC11; H3-4; H4C5; H2BC9; BRCA1; H2BC12; H4C4; H4C8; H4C9; KAT5; H2BC6; H4C14; H4C15; PAXIP1; BARD1; H2BC3; H4C1; H4C2; BRCC3; H2AX; H4C3; ABRAXAS1; LIG4
KEGG_MEDICUS_PATHOGEN_EBV_EBNA3C_TO_P27_CELL_CYCLE_G1_S_N00264	0.000810559	0.0349531	0.477271	0.784372	2.78501	11	CCNA1; RB1; E2F3; CCNE2; SKP2; CCNE1; CCNA2; CDK2
REACTOME_HOMOLOGOUS_DNA_PAIRING_AND_STRAND_EXCHANGE	0.000819718	0.0349531	0.477271	0.5393	2.34327	43	RAD9B; RFC5; RMI1; XRCC2; HUS1; RFC3; RAD1; BRCA1; RAD51AP1; BRCA2; EXO1; BRIP1; CHEK1; RAD51D; RBBP8; KAT5; RAD51; RFC4
REACTOME_TRANSCRIPTIONAL_REGULATION_BY_RUNX1	0.000819718	0.0349531	0.477271	0.34519	1.73251	232	H2BC21; H4C12; PSMD7; H2BC7; H2BC4; H2BC15; PSMD12; SERPINB13; H3C1; H3C12; H2AZ2; H2BC8; H4C16; PSMD10; H2BC5; H2BC13; H2AC6; RNF2; CTSV; ACTL6A; PSMC1; PRMT6; H2BC17; H3C10; PSMA6; CDK7; ZFPM1; KCTD6; PSME3; CCNH; H2BC11; H3C6; CBFB; PSMD11; H2AC8; MYB; PSMD9; H4C5; H3C8; H2BC9; HDAC1; PSMC2; SCMH1; PSMD6; RUNX1; PSMD14; SMARCE1; H2BC12; H4C4; H3-3A; H4C8; KMT2B; SOCS3; H4C9; FOXP3; TP73
BIOCARTA_ATRBRCA_PATHWAY	0.000948031	0.039536	0.477271	0.643041	2.59262	22	FANCF; HUS1; FANCA; RAD1; TP53; FANCD2; BRCA1; BRCA2; CHEK1; RAD51; CHEK2
KEGG_APOPTOSIS	0.000948031	0.039536	0.477271	0.441661	2.03882	87	TNFRSF10B; PIK3R2; IRAK4; EXOG; IL1A; TNFRSF10A; TNFRSF10D; IL1R1; CYCS; PIK3R3; IKBKB; DFFB; CASP8; BIRC2; CASP10; IL1RAP; PIK3CG; TP53; IRAK2; TNFRSF10C; IKBKG; RIPK1; PRKAR2B; CSF2RB; MYD88; IL1B; FADD; CASP6; AKT2; CFLAR; ENDOG; IRAK3; BIRC3; PRKAR2A; PIK3R5; FAS; PRKACA; CASP7
WP_NF1_COPY_NUMBER_VARIATION_SYNDROME	0.00104007	0.0429029	0.45506	0.412547	1.93071	102	H4C12; TEFM; H3C1; H3C12; RFC5; H4C16; H3C10; RAB11A; CCNE2; RFC3; CRLF3; NGFR; CCNE1; H3C6; MAP3K1; IFNB1; E2F6; CCNA2; EVI2B; H4C5; H3C8; EED; EVI2A; ATAD5; CRY1; H4C4; USP1; H4C8; H4C9; EGF; RIGI; H3C13; UTP6; RAD51; SDC2; RFC4; H4C14; H4C15
REACTOME_HDR_THROUGH_HOMOLOGOUS_RECOMBINATION_HRR	0.00105848	0.0431927	0.45506	0.476351	2.14941	68	RAD9B; POLH; RFC5; RMI1; XRCC2; HUS1; GEN1; RFC3; RAD1; POLE3; EME1; RTEL1; POLD3; SPIDR; BRCA1; RAD51AP1; BRCA2; EXO1; EME2; BRIP1; CHEK1; RAD51D; RBBP8; KAT5; RAD51; RFC4
REACTOME_RMTS_METHYLATE_HISTONE_ARGININES	0.00107689	0.0434764	0.45506	0.463308	2.10214	74	H4C12; H3C1; H3C12; CARM1; H2AC11; H2AZ2; H4C16; H2AC6; ACTL6A; PRMT6; H3C10; H2AC13; H3C6; H2AC8; H4C5; H3C8; H2AC12; PRMT3; SMARCE1; H4C4; H4C8; H4C9; H3C13; SMARCD1; H4C14; H4C15; WDR77; H4C1; H4C2; H2AX; H4C3; H2AC17; H2AC4; JAK2
KEGG_MEDICUS_REFERENCE_ORGANIZATION_OF_THE_INNER_KINETOCHORE	0.00116892	0.0466955	0.45506	0.70237	2.67277	17	CENPP; CENPL; CENPQ; CENPN; CENPK; CENPU; CENPI; ITGB3BP; CENPA
REACTOME_REGULATION_OF_TP53_ACTIVITY_THROUGH_PHOSPHORYLATION	0.00124256	0.0491198	0.45506	0.424668	1.97285	92	RAD9B; TP53INP1; RFC5; MAPKAPK5; RMI1; CCNA1; TAF6; PRKAG1; TAF7; HUS1; PRKAA1; MAPK14; RFC3; TAF12; RAD1; MDM4; TP53; CCNA2; TAF7L; TAF11; PRKAB1; BRCA1; PIN1; CDK2; TAF1L; EXO1; BRIP1; CHEK1; TAF9; RBBP8; KAT5; CSNK2B; RFC4; CHEK2; AURKB; MDM2; TAF13; BARD1; AURKA; TP53RK; CDK5; PLK3; TPX2; DNA2
REACTOME_MITOTIC_PROMETAPHASE	0.00138982	0.0543749	0.45506	0.351045	1.74475	202	TUBB3; MIS12; CENPP; HAUS2; TUBB8; MAD1L1; CENPL; MAD2L1; SPC25; PPP1CC; MZT1; CENPQ; TUBA1B; NEK6; RCC2; CENPN; NDE1; CEP152; TUBA1C; CEP70; ERCC6L; HAUS1; CEP43; PPP2R1B; KIF18A; PPP2CA; PRKAR2B; SGO2; TUBA4B; CCNB1; NDEL1; CENPK; SGO1; ODF2; NUP37; TUBAL3; CEP76; CENPU; ZWILCH; CENPE; NSL1; KNL1; TUBB1; CENPI; ITGB3BP; NUP160; NCAPG; BIRC5; SKA2; ZWINT; BUB1B; NDC80; CENPA; CCNB2; CDCA8; NEDD1…
REACTOME_DNA_DOUBLE_STRAND_BREAK_RESPONSE	0.00144504	0.0559586	0.45506	0.452499	2.07426	78	H2BC21; H4C12; H2BC7; H2BC4; H2BC15; UBE2N; H2BC8; PPP5C; H4C16; H2BC5; H2BC13; H2BC17; UIMC1; H2BC11; TP53; H3-4; H4C5; H2BC9; BRCA1; H2BC12; H4C4; H4C8; H4C9; KPNA2; KAT5; H2BC6; CHEK2; H4C14; H4C15; BARD1; H2BC3; H4C1; H4C2; EYA3; BRCC3; H2AX; H4C3; ABRAXAS1
WP_GASTRIC_CANCER_NETWORK_1	0.00151868	0.0582159	0.45506	0.606351	2.53764	27	E2F7; CCNA1; H4C16; ACTL6A; KIF15; H3-3A; RUVBL1; ECT2; MYBL2; TOP2A; NUP107; AURKA; ESM1; TPX2; UBE2C; LIN9; CENPF
REACTOME_ESTROGEN_DEPENDENT_GENE_EXPRESSION	0.00168435	0.0633525	0.45506	0.378785	1.82976	145	H2BC21; H4C12; H2BC7; H2BC4; H2BC15; H3C1; H3C12; CARM1; H2AZ2; H2BC8; POLR2C; H4C16; H2BC5; H2BC13; H2AC6; H2BC17; H3C10; KCTD6; H2BC11; POLR2D; H3C6; CBFB; H2AC8; MYB; TGFA; H4C5; H3C8; H2BC9; HDAC1; RUNX1; H2BC12; H4C4; H3-3A; H4C8; H4C9
REACTOME_S_PHASE	0.00170275	0.0633525	0.45506	0.367654	1.78982	163	PSMD7; UBE2E1; PSMD12; RFC5; CCNA1; PSMD10; RBBP4; ORC2; PSMC1; CUL1; RB1; ORC6; CCNE2; PSMA6; CDK7; MCM8; PSME3; CCNH; SKP2; ANAPC5; GINS4; ANAPC7; RFC3; CCNE1; POLE3; PSMD11; PSMD9; E2F5; ORC4; CCNA2; PRIM1; TFDP1; POLD3; ANAPC15; PSMC2; E2F4; PSMD6; PSMD14; CDK2; AKT2; ESCO2; CDC6; ORC5; MCM2; WEE1; ANAPC4; PRIM2; GINS1; GMNN
REACTOME_TRANSPORT_OF_CONNEXONS_TO_THE_PLASMA_MEMBRANE	0.00170275	0.0633525	0.45506	0.653297	2.59153	20	TUBB3; TUBB8; TUBA1B; TUBA1C; GJB2; TUBA4B; TUBAL3; TUBB1
REACTOME_RHO_GTPASES_ACTIVATE_FORMINS	0.00175798	0.0647721	0.45506	0.375418	1.81	139	TUBB3; MIS12; CENPP; TUBB8; MAD1L1; CENPL; MAD2L1; SPC25; PPP1CC; CENPQ; TUBA1B; RCC2; CENPN; NDE1; TUBA1C; PFN2; ERCC6L; PPP2R1B; KIF18A; PPP2CA; DIAPH1; SGO2; TUBA4B; NDEL1; CENPK; SGO1; NUP37; TUBAL3; DIAPH3; CENPU; ZWILCH; CENPE; NSL1; KNL1; TUBB1; CENPI; ITGB3BP; NUP160; BIRC5; SKA2; RHOD; ZWINT; BUB1B; NDC80; CENPA; CDCA8; DYNC1LI1; KNTC1; NUP85; BUB1; NUP107; SPC24; NUF2; PPP2R5D; AURKB; T…
REACTOME_NUCLEAR_PORE_COMPLEX_NPC_DISASSEMBLY	0.00185002	0.0675079	0.45506	0.523199	2.26309	36	NUP42; NEK6; NUP88; POM121; NUP210; NUP35; CCNB1; NUP37; POM121C; NUP160; NUP54; CCNB2; NDC1; NUP85; NUP107; CDK1; SEH1L; NUP205
KEGG_CELL_CYCLE	0.00186843	0.0675303	0.45506	0.391339	1.86069	124	CCNA1; MAD1L1; ORC2; CUL1; RB1; ORC6; E2F3; MAD2L1; CCNE2; CDK7; CCNH; SKP2; DBF4; ANAPC5; ANAPC7; CCNE1; TP53; E2F5; YWHAQ; ORC4; CCNA2; TFDP1; HDAC1; CCNB1; E2F4; YWHAH; YWHAZ; CDK2; CDC6; ORC5; CHEK1; ESPL1; MCM2; BUB1B; CDC25C; WEE1; ANAPC4; CCNB2; CDC7; ANAPC13; CDC14A; TGFB2; TTK; BUB1; CHEK2; PKMYT1; CDC23
PID_TRAIL_PATHWAY	0.00201642	0.0721915	0.431708	0.597102	2.50243	28	TNFRSF10B; PIK3R2; TNFRSF10A; TNFRSF10D; PIK3R3; IKBKB; CASP8; MAP3K1; CASP10; TNFRSF10C; IKBKG; RIPK1; FADD; CFLAR
REACTOME_SYNTHESIS_OF_DNA	0.0022384	0.07939	0.431708	0.391729	1.85376	121	PSMD7; UBE2E1; PSMD12; RFC5; CCNA1; PSMD10; ORC2; PSMC1; CUL1; ORC6; CCNE2; PSMA6; MCM8; PSME3; SKP2; ANAPC5; GINS4; ANAPC7; RFC3; CCNE1; POLE3; PSMD11; PSMD9; ORC4; CCNA2; PRIM1; POLD3; ANAPC15; PSMC2; PSMD6; PSMD14; CDK2; CDC6; ORC5; MCM2; ANAPC4; PRIM2; GINS1; GMNN; LIG1; PSMD3; PSMA2; RFC4; CDC23
BIOCARTA_TH1TH2_PATHWAY	0.0022754	0.079955	0.431708	0.626478	2.49784	21	IFNGR1; IL18; CD86; IL18R1; NR1I2; IL12A; HLA-DRA; IL4; IFNGR2; IL4R; CD28; IFNG; IL12B; IL12RB1; CD40
REACTOME_RHOD_GTPASE_CYCLE	0.0023124	0.0805096	0.431708	0.47902	2.1127	53	RAB7A; PIK3R2; FILIP1; TMPO; CPNE8; DEPDC1B; DIAPH1; DIAPH3; RACGAP1; VRK2; LMNB1; STEAP3; RHOD; STBD1; PLXNA1; SLC4A7; MCAM; PAK6
REACTOME_ACTIVATION_OF_THE_PRE_REPLICATIVE_COMPLEX	0.00246039	0.0846212	0.431708	0.541185	2.31217	33	ORC2; ORC6; MCM8; DBF4; RPA4; POLE3; ORC4; PRIM1; CDK2; CDC6; ORC5; MCM2; PRIM2; CDC7; GMNN; MCM10
PID_FANCONI_PATHWAY	0.00249738	0.0846212	0.431708	0.497962	2.16779	47	RFC5; RMI1; FANCF; FANCL; HUS1; FANCA; RFC3; RAD1; FANCD2; UBE2T; FANCI; BRCA1; BRCA2; USP1; BRIP1; CHEK1; FANCB
WP_CELL_CYCLE	0.00249738	0.0846212	0.431708	0.379951	1.79675	120	CCNA1; MAD1L1; ORC2; CUL1; RB1; ORC6; E2F3; CCNE2; CDK7; CCNH; SKP2; DBF4; ANAPC5; ANAPC7; CCNE1; TP53; E2F5; YWHAQ; ORC4; CCNA2; TFDP1; HDAC1; CCNB1; E2F4; YWHAH; YWHAZ; CDK2; CDC6; ORC5; CHEK1; ESPL1; MCM2; CDC25C; WEE1; ANAPC4; CCNB2; CDC7; ANAPC13; CDC14A; TGFB2; TTK; BUB1; CHEK2; PKMYT1; CDC23
KEGG_MEDICUS_REFERENCE_BETA_OXIDATION_ACYL_COA_SYNTHESIS	0.00257138	0.0863574	0.431708	0.750839	2.66594	11	ACSL1; ACSBG2; CPT2; ACSL5; CPT1B
KEGG_MEDICUS_PATHOGEN_EBV_EBNA3C_TO_P27_CELL_CYCLE_G1_S_N00482	0.00271937	0.0905264	0.431708	0.785749	2.70032	9	CCNA1; RB1; E2F3; CCNE2; CCNE1; CCNA2; CDK2
REACTOME_INTERFERON_SIGNALING	0.00283036	0.093402	0.431708	0.323634	1.62788	267	UBE2N; UBE2E1; TUBB3; PTPN1; IFNGR1; NUP42; USP18; EIF4A1; TRIM14; FANCF; FANCL; ICAM1; TUBB8; NCK1; EIF4E; XAF1; IRF2; TRIM29; FANCA; IRF8; TUBA1B; KPNA7; IKBKB; TRIM6; PRKRA; NUP88; POM121; ABCE1; NUP210; TUBA1C; OAS3; TP53; IFNB1; TRIM26; PPP2R1B; NUP35; TRIM22; IRF1; TRIM45; RSAD2; PDE12; PPP2CA; IKBKG; HERC5; NPM1; KPNA4; TUBA4B; TRIM5; STAT2; NUP37; KPNA3; TUBAL3; POM121C; PIN1; FCGR1A; IFN…
REACTOME_INTERLEUKIN_7_SIGNALING	0.00294136	0.0954055	0.431708	0.544206	2.32871	34	H3C1; H3C12; PIK3R2; H3C10; PIK3R3; RAG1; H3C6; H3C8; IL7; H3C13; STAT3; IRS1
REACTOME_ISG15_ANTIVIRAL_MECHANISM	0.00294136	0.0954055	0.431708	0.437685	1.98589	74	UBE2N; UBE2E1; NUP42; USP18; EIF4A1; EIF4E; KPNA7; NUP88; POM121; NUP210; NUP35; HERC5; KPNA4; NUP37; KPNA3; POM121C; PIN1; STAT1; NUP160; MX2; NUP54; EIF4G2; KPNA2; RIGI; NDC1; NUP85; EIF4A2; NUP107
WP_MICROGLIA_PATHOGEN_PHAGOCYTOSIS_PATHWAY	0.00301535	0.0969768	0.431708	0.51725	2.24344	40	PIK3R2; PIK3R3; LYN; NCF2; PIK3CG; TREM2; FCER1G; SIGLEC7; SYK; FCGR1A; ITGAM; LAT; VAV1; NCKAP1L; HCK; CYBB; TYROBP; C1QC; TREM1; ARPC1B; NCF1; PIK3R6; C1QB; CYBA; ITGB2; PLCG2
WP_FBXL10_ENHANCEMENT_OF_MAP_ERK_SIGNALING_IN_DIFFUSE_LARGE_B_CELL_LYMPHOMA	0.00316334	0.100881	0.431708	0.532271	2.27409	33	H3C1; H3C12; H2AZ2; RNF2; H3C10; MACROH2A1; H3C6; EZH2; H3C8; EED; H3-3A; H3C13
PID_IL12_STAT4_PATHWAY	0.00320034	0.101211	0.431708	0.554117	2.37376	32	IL13; IL18; CD86; IL18R1; ETV5; CD80; IRF1; HLA-DRA; TBX21; IL18RAP; CD3G; CD4; CD28; STAT4; STAT3; IFNG
REACTOME_POLO_LIKE_KINASE_MEDIATED_EVENTS	0.00349632	0.109657	0.431708	0.655357	2.47069	16	RBBP4; FOXM1; CCNB1; CDC25C; WEE1; MYBL2; CCNB2; PKMYT1; LIN9; PLK1; LIN37; CENPF
REACTOME_HDR_THROUGH_SINGLE_STRAND_ANNEALING_SSA	0.00364431	0.113362	0.431708	0.529595	2.30138	37	RAD9B; RFC5; RMI1; HUS1; RFC3; RAD1; BRCA1; EXO1; BRIP1; RBBP8; KAT5; RAD51; RFC4; BARD1; DNA2; RAD52
WP_DNA_REPLICATION	0.00368131	0.113582	0.431708	0.49505	2.15921	42	RFC5; ORC2; ORC6; DBF4; RFC3; RPA4; ORC4; PRIM1; POLD3; CDK2; CDC6; ORC5; MCM2; PRIM2; CDC7; GMNN; MCM10; RFC4
REACTOME_RESOLUTION_OF_D_LOOP_STRUCTURES	0.00375531	0.114931	0.431708	0.523616	2.25021	35	RMI1; XRCC2; GEN1; EME1; RTEL1; SPIDR; BRCA1; RAD51AP1; BRCA2; EXO1; EME2; BRIP1; RAD51D; RBBP8; KAT5; RAD51; BARD1; DNA2
REACTOME_E3_UBIQUITIN_LIGASES_UBIQUITINATE_TARGET_PROTEINS	0.00382967	0.116269	0.431708	0.462516	2.05735	59	H2BC7; H2BC4; H2BC15; UBE2N; UBE2E1; UBE2A; H2BC8; PEX13; H2BC5; H2BC13; H2BC17; PEX2; H2BC11
KEGG_MEDICUS_REFERENCE_CYTOKINE_JAK_STAT_SIGNALING_PATHWAY	0.00390403	0.117586	0.431708	0.488849	2.12918	45	IFNGR1; IL6R; IL13; IL13RA1; IL5RA; STAT6; CSF2RB; IL12A; STAT2; IL15; IFNAR2; STAT1; IL7; IL4; IL23R; IFNGR2; IL4R; STAT4; STAT3; IFNG; IL12B; IL6; IL12RB1; JAK2
WP_HISTONE_MODIFICATIONS	0.00405275	0.121104	0.407018	0.4499	2.03332	65	H4C12; H3C1; H3C12; H4C16; H3C10; SETD9; SETD4; H3C6; SMYD4; EZH2; H4C5; H3C8; EED; SMYD2; SETD6; H4C4; H3-3A; H4C8; KMT2B; H4C9; H3C13; SETMAR; SMYD1
REACTOME_SWITCHING_OF_ORIGINS_TO_A_POST_REPLICATIVE_STATE	0.00412711	0.122362	0.407018	0.396119	1.84022	92	PSMD7; UBE2E1; PSMD12; CCNA1; PSMD10; ORC2; PSMC1; CUL1; ORC6; CCNE2; PSMA6; MCM8; PSME3; SKP2; ANAPC5; ANAPC7; CCNE1; PSMD11; PSMD9; ORC4; CCNA2; ANAPC15; PSMC2; PSMD6; PSMD14; CDK2; CDC6; ORC5; MCM2; ANAPC4
REACTOME_TP53_REGULATES_METABOLIC_GENES	0.00427583	0.125789	0.407018	0.417556	1.92	84	COX18; TP63; LAMTOR3; COX11; TIGAR; PRKAG1; GPX2; PRKAA1; CYCS; GSR; COX16; TP53; YWHAQ; SLC38A9; PRKAB1; YWHAH; YWHAZ; AKT2; RRM2B; SCO1; TXNRD1
REACTOME_OPSINS	0.00442455	0.129163	0.407018	0.766241	2.63328	9	OPN1SW; OPN3; RRH; RHO; OPN5
KEGG_MEDICUS_REFERENCE_ORGANIZATION_OF_THE_OUTER_KINETOCHORE	0.00464763	0.133619	0.407018	0.649385	2.54669	19	MIS12; SPC25; NSL1; KNL1; BIRC5; ZWINT; NDC80; CDCA8; SPC24; NUF2; AURKB; DSN1
REACTOME_ANTIVIRAL_MECHANISM_BY_IFN_STIMULATED_GENES	0.00464763	0.133619	0.407018	0.356475	1.72687	150	UBE2N; UBE2E1; TUBB3; NUP42; USP18; EIF4A1; FANCF; FANCL; TUBB8; NCK1; EIF4E; FANCA; TUBA1B; KPNA7; IKBKB; PRKRA; NUP88; POM121; ABCE1; NUP210; TUBA1C; OAS3; TP53; PPP2R1B; NUP35; PDE12; PPP2CA; IKBKG; HERC5; NPM1; KPNA4; TUBA4B; NUP37; KPNA3; TUBAL3; POM121C; PIN1; STAT1; TUBB1; NUP160; MX2; NUP54; EIF4G2; PTPN2; KPNA2; RIGI; NDC1; FANCB
PID_PI3KCI_PATHWAY	0.00479635	0.136858	0.407018	0.462303	2.01335	48	PIK3R2; CYTH3; PIK3R3; LYN; BTK; PLEKHA2; DAPP1; PIK3CG; ITK; RAP1A; SYK; NRAS; LAT; BLNK; HCK; FGR; SGK1; PIK3R5
REACTOME_TRANSCRIPTION_OF_E2F_TARGETS_UNDER_NEGATIVE_CONTROL_BY_P107_RBL1_AND_P130_RBL2_IN_COMPLEX_WITH_HDAC1	0.00487071	0.137943	0.407018	0.640506	2.41471	16	RBBP4; E2F5; CCNA2; TFDP1; HDAC1; E2F4; MYBL2; CDK1; LIN9; LIN37
REACTOME_EPIGENETIC_REGULATION_OF_GENE_EXPRESSION	0.00494507	0.139011	0.407018	0.337385	1.66363	183	H2BC21; H4C12; H2BC7; H2BC4; H2BC15; H3C1; H3C12; H2AZ2; H2BC8; H4C16; H2BC5; H2BC13; H2AC6; RBBP4; TDG; H2BC17; H3C10; CDK7; CCNH; GTF2H4; GTF2H2; H2BC11; KANSL2; SUDS3; POLR1F; CBX3; H3C6; GTF2H1; EZH2; DNMT3B; H2AC8; DR1; H4C5; GTF2H3; H3C8; H2BC9; EED; HDAC1; SAP30; H2BC12; H4C4; ZZZ3; H3-3A; H4C8; KMT2B; H4C9; TASP1
KEGG_MEDICUS_REFERENCE_COPI_VESICLE_FORMATION	0.00501943	0.140064	0.407018	0.596954	2.43266	23	TMED6; TMED2; TMED7; COPB1; TMED4; COPG2; KDELR3; COPB2; COPG1; TMED5; TMED10
KEGG_MEDICUS_REFERENCE_HEDGEHOG_SIGNALING_PATHWAY_PTCH_CORECEPTOR	0.00509379	0.141102	0.407018	0.762288	2.61969	9	IHH; DHH
REACTOME_TRANSPORT_OF_NUCLEOTIDE_SUGARS	0.00531688	0.145162	0.407018	0.757978	2.60488	9	SLC35B3; SLC35B2; SLC35B4; SLC35D1; SLC35A3
WP_TYPE_I_INTERFERON_INDUCTION_AND_SIGNALING_DURING_SARS_COV_2_INFECTION	0.00531688	0.145162	0.407018	0.543406	2.31386	31	TLR9; IRAK4; TLR2; TLR7; OAS3; TLR3; MYD88; STAT2; IFNAR2; STAT1; IRF9; TLR6; TMPRSS2; RIGI
REACTOME_ACTIVATION_OF_AMPK_DOWNSTREAM_OF_NMDARS	0.00539124	0.146141	0.407018	0.555514	2.32813	28	TUBB3; PRKAG1; TUBB8; PRKAA1; TUBA1B; TUBA1C; TUBA4B; TUBAL3; PRKAB1; TUBB1
WP_TYPE_II_DIABETES_MELLITUS	0.00561432	0.151109	0.407018	0.588692	2.34718	21	GK; ADIPOQ; PHKA2; PDX1; IKBKB
KEGG_MEDICUS_REFERENCE_RECRUITMENT_AND_FORMATION_OF_THE_MCC	0.00576304	0.152942	0.407018	0.736718	2.56988	10	MAD1L1; MAD2L1; KNL1; BUB1B; NDC80; TTK; BUB1; AURKB
REACTOME_TRAIL_SIGNALING	0.00576304	0.152942	0.407018	0.795344	2.66119	8	TNFRSF10B; TNFRSF10A; TNFRSF10D; CASP8; CASP10; FADD; CFLAR
KEGG_MEDICUS_REFERENCE_CD80_CD86_CD28_PI3K_SIGNALING_PATHWAY	0.00591176	0.1558	0.407018	0.734817	2.56324	10	CD86; CD80; AKT2; CD28
PID_ATR_PATHWAY	0.00598612	0.156671	0.407018	0.512495	2.22139	39	RFC5; HUS1; RFC3; RAD1; CCNA2; FANCD2; PPP2CA; YWHAZ; CDK2; BRCA2; CDC6; CHEK1; CLSPN; MCM2; CDC25C; TIMELESS; RAD51; RFC4; TIPIN; MDM2; SSPOP; PPP2R2B; CEP164
REACTOME_UB_SPECIFIC_PROCESSING_PROTEASES	0.00628357	0.16333	0.407018	0.325449	1.63058	218	H2BC21; PSMD7; H2BC7; H2BC4; H2BC18; H2BC15; PSMD12; H2AC11; H2BC8; USP18; CCNA1; PSMD10; H2BC5; TGFBR1; H2BC13; H2AC6; PSMC1; H2BC17; PSMA6; PSME3; SKP2; H2AC13; VDAC1; H2BC11; SUDS3; BIRC2; RNF128; PSMD11; UFD1; MDM4; H2AC8; USP14; PSMD9; TP53; MAT2B; CCNA2; IKBKG; USP4; H2BC9; RIPK1; RNF123; H2AC12; PSMC2; PSMD6
REACTOME_RESOLUTION_OF_D_LOOP_STRUCTURES_THROUGH_SYNTHESIS_DEPENDENT_STRAND_ANNEALING_SDSA	0.00650665	0.167978	0.407018	0.549041	2.29779	27	RMI1; XRCC2; RTEL1; BRCA1; RAD51AP1; BRCA2; EXO1; BRIP1; RAD51D; RBBP8; KAT5; RAD51; BARD1; DNA2
[truncated: 3,648 more rows]

## Sheet: S3
Supplementary Table 3. Pathway analysis results for TCGA GBM male vs. GBM female.
[truncated: 3,796 more rows]

## Sheet: S4
Supplementary Table 4. Pathway analysis results for TCGA GBM female vs. GBM male.
[truncated: 3,796 more rows]

[truncated: 10 more sheets: S5, S6, S7, S8, S9, S10, S11, S12, S13, S14]
